# Supplementary material for: {5,15-Bis[3,5-bis­(6′-methyl-2,2′-bipyridyl-6-yl)phen­yl]-10,20-di­phenyl­porphyrin}zinc(II) 1,2-di­meth­oxy­ethane 0.296-solvate
Source: IUCrdata. 2026 Mar 17;11(Pt 3):x260259. doi: 10.1107/S2414314626002592 (PMC13055972; doi:10.1107/S2414314626002592)
Supplement: Supplementary file 1 [file x-11-x260259-sup1.cif]

##############################################################################
#                                                                            #
# This CIF contains the data for a data article accepted for                 #
# publication in IUCrData. It conforms to the requirements of                #
# Notes for Authors for IUCrData, and has been                               #
# peer reviewed under the auspices of IUCrData.                              #
#                                                                            #
# Full details of the Crystallographic Information File format               #
# are given in the paper "The Crystallographic Information File (CIF):       #
# a New Standard Archive File for Crystallography" by S. R. Hall, F. H.      #
# Allen and I. D. Brown [Acta Cryst. (1991), A47, 655-685].                  #
#                                                                            #
# The current version of the core CIF dictionary is obtainable from          #
# ftp://ftp.iucr.org/pub/cif_core.dic.                                       #
#                                                                            #
# Software is freely available for graphical display of the structure(s)     #
# in this CIF. For information consult the CIF software page                 #
# http://www.iucr.org/resources/cif/software.                                #
#                                                                            #
# This file may be used for bona fide research purposes within the           #
# scientific community so long as proper attribution is given to the data    # 
# article from which it was obtained.                                        #
#                                                                            #
##############################################################################
data_I
_audit_creation_method
;
Olex2 1.5
(compiled 2025.07.13 svn.rb7424aed for OlexSys, GUI svn.r7314)
;
_journal_date_recd_electronic     2026-03-05
_journal_date_accepted     2026-03-11
_journal_name_full     'IUCrData'
_journal_year     2026
_journal_volume     11
_journal_issue      1
_journal_page_first     0
_journal_page_last     0
_journal_paper_category     HM
_journal_paper_doi     10.1107/S2414314626002592
_journal_coeditor_code     ZL4093
_publ_contact_author_name     'Joe Otsuki'
_publ_contact_author_address
;
1-8-14 Kanda Surugadai, Chiyoda, Tokyo 101-8308
College of Science and Technology, Nihon University
;
_publ_contact_author_email
;
otsuki.joe@nihon-u.ac.jp
;
_publ_section_title
;\
{5,15-Bis[3,5-bis(6'-methyl-2,2'-bipyridyl-6-yl)phenyl]-10,20-\
diphenylporphyrin}zinc(II) 1,2-dimethoxyethane 0.296-solvate
;
loop_
    _publ_author_name
    _publ_author_address
    'Akitomi, Aguri'
;
 Department of Materials and Applied Chemistry,
 College of Science and Technology, Nihon University,
 1-8-14 Kanda Surugadai,
 Chiyoda, Tokyo 101-8308, Japan
;
    'Kato, Yuta'
;
 Department of Materials and Applied Chemistry,
 College of Science and Technology, Nihon University,
 1-8-14 Kanda Surugadai,
 Chiyoda, Tokyo 101-8308, Japan
;
    'Hosoya, Yosuke'
;
 Department of Materials and Applied Chemistry,
 College of Science and Technology, Nihon University,
 1-8-14 Kanda Surugadai,
 Chiyoda, Tokyo 101-8308, Japan
;
    'Sugawa, Kosuke'
;
 Department of Materials and Applied Chemistry,
 College of Science and Technology, Nihon University,
 1-8-14 Kanda Surugadai,
 Chiyoda, Tokyo 101-8308, Japan
;
    'Otsuki, Joe'
;
 Department of Materials and Applied Chemistry,
 College of Science and Technology, Nihon University,
 1-8-14 Kanda Surugadai,
 Chiyoda, Tokyo 101-8308, Japan
;
_publ_section_synopsis
;
In the title compound, the porphyrin macrocycle is essentially planar, with the
Zn atom located in the plane on an inversion centre. The bipyridine units are
located on both sides of the porphyrin plane due to the substitution at the 3-
and 5-positions of the <i>meso-</i>phenyl ring. One bipyridine moiety folds
back towards the porphyrin, while the other extends away from the porphyrin.
;
_chemical_name_systematic
;\
{5,15-Bis[3,5-bis(6'-methyl-2,2'-bipyridyl-6-yl)phenyl]-10,20-\
diphenylporphyrin}zinc(II) 1,2-dimethoxyethane 0.296-solvate
;
_chemical_name_common     ?
_chemical_formula_moiety     'C88 H60 N12 Zn, 0.296(C4 H10 O2)'
_chemical_formula_sum     'C89.18 H62.96 N12 O0.59 Zn'
_chemical_formula_iupac     '[Zn (C88 H60 N12)], 0.296C4 H10 O2'
_chemical_formula_weight     1377.44
_chemical_melting_point     ?
_space_group_crystal_system     monoclinic
_space_group_name_H-M_alt     'P 1 21/c 1'
_space_group_name_Hall     '-P 2ybc'
loop_
    _space_group_symop_operation_xyz
    'x, y, z'
    '-x, y+1/2, -z+1/2'
    '-x, -y, -z'
    'x, -y-1/2, z-1/2'
_cell_length_a     14.3759(5)
_cell_length_b     10.9721(3)
_cell_length_c     24.1950(7)
_cell_angle_alpha     90
_cell_angle_beta     104.427(3)
_cell_angle_gamma     90
_cell_volume     3696.0(2)
_cell_formula_units_Z     2
_cell_measurement_reflns_used     10737
_cell_measurement_theta_min     3.7650
_cell_measurement_theta_max     72.4030
_cell_measurement_temperature     93
_exptl_crystal_description     plate
_exptl_crystal_colour     'clear dark red'
_exptl_crystal_size_max     0.3
_exptl_crystal_size_mid     0.17
_exptl_crystal_size_min     0.05
_exptl_crystal_density_diffrn     1.238
_exptl_crystal_density_meas     ?
_exptl_crystal_density_method     ?
_exptl_crystal_F_000     1434
_exptl_absorpt_coefficient_mu     0.898
_exptl_absorpt_correction_type     multi-scan
_exptl_absorpt_process_details
;
(CrysAlisPro; Rigaku OD, 2025)
;
_exptl_absorpt_correction_T_min     0.38075
_exptl_absorpt_correction_T_max     1.00000
_diffrn_ambient_temperature     93
_diffrn_source     'Rotating-anode X-ray tube (dual wavelength)'
_diffrn_radiation_type     'Cu K\a'
_diffrn_radiation_wavelength     1.54184
_diffrn_radiation_monochromator     mirror
_diffrn_measurement_device_type     'XtaLAB AFC10 (RCD3): quarter-chi single'
_diffrn_measurement_device     'four-circle diffractometer'
_diffrn_measurement_method     '\w scans'
_diffrn_detector     'Hybrid Pixel Array Detector'
_diffrn_detector_area_resol_mean     5.8140
_diffrn_reflns_number     26839
_diffrn_reflns_av_R_equivalents     0.0847
_diffrn_reflns_av_unetI/netI     0.0614
_diffrn_reflns_theta_min     3.174
_diffrn_reflns_theta_max     73.553
_diffrn_reflns_theta_full     67.684
_diffrn_measured_fraction_theta_max     0.960
_diffrn_measured_fraction_theta_full     0.995
_diffrn_reflns_limit_h_min     -17
_diffrn_reflns_limit_h_max     17
_diffrn_reflns_limit_k_min     -12
_diffrn_reflns_limit_k_max     12
_diffrn_reflns_limit_l_min     -29
_diffrn_reflns_limit_l_max     29
_diffrn_radiation_probe     x-ray
_refine_special_details     ?
_reflns_number_total     7160
_reflns_number_gt     5282
_reflns_threshold_expression     'I > 2\s(I)'
_refine_ls_structure_factor_coef     Fsqd
_refine_ls_matrix_type     full
_refine_ls_R_factor_all     0.0895
_refine_ls_R_factor_gt     0.0687
_refine_ls_wR_factor_gt     0.1851
_refine_ls_wR_factor_ref     0.2024
_refine_ls_goodness_of_fit_ref     1.029
_refine_ls_restrained_S_all     1.028
_refine_ls_number_reflns     7160
_refine_ls_number_parameters     488
_refine_ls_number_restraints     23
_refine_ls_hydrogen_treatment     constr
_refine_ls_weighting_scheme     calc
_refine_ls_weighting_details
              'w=1/[\s^2^(Fo^2^)+(0.1281P)^2^+1.5094P] where P=(Fo^2^+2Fc^2^)/3'
_atom_sites_solution_hydrogens     geom
_atom_sites_solution_primary     dual
_atom_sites_solution_secondary     ?
_refine_ls_shift/su_max     0.001
_refine_ls_shift/su_mean     0.000
_refine_diff_density_max     0.990
_refine_diff_density_min     -0.805
_refine_ls_extinction_method     none
_refine_ls_extinction_coef     .
loop_
    _atom_type_symbol
    _atom_type_description
    _atom_type_scat_dispersion_real
    _atom_type_scat_dispersion_imag
    _atom_type_scat_source
    'C' 'C' 0.0181 0.0091
                         'International Tables Vol C Tables 4.2.6.8 and 6.1.1.4'
    'H' 'H' 0.0000 0.0000
                         'International Tables Vol C Tables 4.2.6.8 and 6.1.1.4'
    'N' 'N' 0.0311 0.0180
                         'International Tables Vol C Tables 4.2.6.8 and 6.1.1.4'
    'O' 'O' 0.0492 0.0322
                         'International Tables Vol C Tables 4.2.6.8 and 6.1.1.4'
    'Zn' 'Zn' -1.5491 0.6778
                         'International Tables Vol C Tables 4.2.6.8 and 6.1.1.4'
_computing_data_collection
;
CrysAlisPro 1.171.44.92a (Rigaku OD, 2025)
;
_computing_cell_refinement
;
CrysAlisPro 1.171.44.92a (Rigaku OD, 2025)
;
_computing_data_reduction
;
CrysAlisPro 1.171.44.92a (Rigaku OD, 2025)
;
_computing_structure_solution
;
<i>SHELXT</i>  (Sheldrick, 2015a)
;
_computing_structure_refinement
;
<i>SHELXL2018/3</i> (Sheldrick, 2015b)
;
_computing_molecular_graphics
;
Olex2 1.5 (Dolomanov <i>et al.</i>,  2009) and <i>Mercury</i> (Macrae
<i>et al.</i>,
2020)
;
_computing_publication_material
;
Olex2 1.5 (Dolomanov <i>et al.</i>,  2009)
;
loop_
    _atom_site_type_symbol
    _atom_site_label
    _atom_site_fract_x
    _atom_site_fract_y
    _atom_site_fract_z
    _atom_site_U_iso_or_equiv
    _atom_site_adp_type
    _atom_site_calc_flag
    _atom_site_occupancy
    _atom_site_disorder_assembly
    _atom_site_disorder_group
    Zn Zn1 0.000000 0.500000 0.500000 0.03148(19) Uani d 1 . .
    N N2 -0.04034(17) 0.4322(2) 0.56919(10) 0.0298(5) Uani d 1 . .
    N N3 0.06978(17) 0.3406(2) 0.49326(10) 0.0309(5) Uani d 1 . .
    C C4 -0.0969(2) 0.4891(3) 0.59936(12) 0.0311(6) Uani d 1 . .
    C C5 -0.1088(2) 0.4109(3) 0.64476(12) 0.0347(6) Uani d 1 . .
    H H5 -0.144400 0.428738 0.671982 0.042 Uiso calc 1 . .
    C C6 -0.0597(2) 0.3073(3) 0.64147(12) 0.0338(6) Uani d 1 . .
    H H6 -0.054961 0.238370 0.665800 0.041 Uiso calc 1 . .
    C C7 -0.0159(2) 0.3202(3) 0.59448(11) 0.0306(6) Uani d 1 . .
    C C8 0.0424(2) 0.2333(3) 0.57763(12) 0.0308(6) Uani d 1 . .
    C C9 0.0828(2) 0.2440(2) 0.53099(12) 0.0300(6) Uani d 1 . .
    C C10 0.1487(2) 0.1579(3) 0.51639(12) 0.0339(6) Uani d 1 . .
    H H10 0.170828 0.084211 0.535912 0.041 Uiso calc 1 . .
    C C11 0.1728(2) 0.2016(3) 0.46982(12) 0.0338(6) Uani d 1 . .
    H H11 0.214418 0.163708 0.450032 0.041 Uiso calc 1 . .
    C C12 0.1240(2) 0.3165(3) 0.45547(12) 0.0304(6) Uani d 1 . .
    C C13 0.1347(2) 0.3927(3) 0.41092(12) 0.0306(6) Uani d 1 . .
    C C14 0.0662(2) 0.1199(3) 0.61304(12) 0.0308(6) Uani d 1 . .
    C C15 0.0369(2) 0.0059(3) 0.58991(13) 0.0355(7) Uani d 1 . .
    H H15 -0.003010 0.000357 0.552267 0.043 Uiso calc 1 . .
    C C16 0.0653(2) -0.0994(3) 0.62107(13) 0.0385(7) Uani d 1 . .
    H H16 0.046027 -0.176738 0.604472 0.046 Uiso calc 1 . .
    C C17 0.1218(2) -0.0920(3) 0.67650(14) 0.0396(7) Uani d 1 . .
    H H17 0.141393 -0.164232 0.697865 0.048 Uiso calc 1 . .
    C C18 0.1495(2) 0.0206(3) 0.70064(14) 0.0394(7) Uani d 1 . .
    H H18 0.186873 0.026079 0.738922 0.047 Uiso calc 1 . .
    C C19 0.1225(2) 0.1259(3) 0.66874(12) 0.0342(6) Uani d 1 . .
    H H19 0.142751 0.202995 0.685230 0.041 Uiso calc 1 . .
    C C20 0.1907(2) 0.3434(3) 0.37156(12) 0.0309(6) Uani d 1 . .
    C C21 0.1576(2) 0.2413(3) 0.33828(12) 0.0321(6) Uani d 1 . .
    H H21 0.100354 0.202191 0.341749 0.038 Uiso calc 1 . .
    C C22 0.2069(2) 0.1956(3) 0.29995(12) 0.0315(6) Uani d 1 . .
    C C23 0.2909(2) 0.2543(3) 0.29519(13) 0.0340(6) Uani d 1 . .
    H H23 0.325477 0.223623 0.269448 0.041 Uiso calc 1 . .
    C C24 0.3244(2) 0.3573(3) 0.32783(12) 0.0344(6) Uani d 1 . .
    C C25 0.2742(2) 0.3999(3) 0.36613(12) 0.0343(6) Uani d 1 . .
    H H25 0.297528 0.469099 0.389011 0.041 Uiso calc 1 . .
    N N26 0.19960(18) 0.0829(2) 0.21372(10) 0.0349(6) Uani d 1 . .
    C C27 0.1683(2) 0.0916(3) 0.26160(12) 0.0338(6) Uani d 1 . .
    C C28 0.1016(2) 0.0097(3) 0.27355(13) 0.0360(7) Uani d 1 . .
    H H28 0.081807 0.015647 0.308104 0.043 Uiso calc 1 . .
    C C29 0.0648(2) -0.0805(3) 0.23412(13) 0.0391(7) Uani d 1 . .
    H H29 0.018728 -0.136591 0.241114 0.047 Uiso calc 1 . .
    C C30 0.0956(2) -0.0882(3) 0.18453(13) 0.0391(7) Uani d 1 . .
    H H30 0.070310 -0.148565 0.156707 0.047 Uiso calc 1 . .
    C C31 0.1645(2) -0.0059(3) 0.17607(13) 0.0354(7) Uani d 1 . .
    N N32 0.1879(2) -0.1179(3) 0.09536(11) 0.0432(6) Uani d 1 . .
    C C33 0.2022(2) -0.0117(3) 0.12410(13) 0.0377(7) Uani d 1 . .
    C C34 0.2520(2) 0.0853(3) 0.10818(13) 0.0414(7) Uani d 1 . .
    H H34 0.259173 0.160094 0.128599 0.050 Uiso calc 1 . .
    C C35 0.2912(3) 0.0699(4) 0.06147(14) 0.0474(8) Uani d 1 . .
    H H35 0.325969 0.134078 0.049439 0.057 Uiso calc 1 . .
    C C36 0.2787(3) -0.0402(4) 0.03294(15) 0.0504(9) Uani d 1 . .
    H H36 0.306282 -0.053257 0.001585 0.060 Uiso calc 1 . .
    C C37 0.2256(3) -0.1318(3) 0.05037(14) 0.0474(8) Uani d 1 . .
    C C38 0.2096(3) -0.2537(4) 0.02098(17) 0.0589(10) Uani d 1 . .
    H H38A 0.247962 -0.315823 0.045656 0.088 Uiso calc 1 . .
    H H38B 0.229083 -0.249436 -0.015023 0.088 Uiso calc 1 . .
    H H38C 0.141438 -0.275295 0.013159 0.088 Uiso calc 1 . .
    N N39 0.40329(19) 0.5479(3) 0.32907(11) 0.0394(6) Uani d 1 . .
    C C40 0.4074(2) 0.4268(3) 0.31901(13) 0.0363(7) Uani d 1 . .
    C C41 0.4834(2) 0.3742(3) 0.30164(14) 0.0425(7) Uani d 1 . .
    H H41 0.485603 0.288572 0.296291 0.051 Uiso calc 1 . .
    C C42 0.5554(2) 0.4483(4) 0.29226(15) 0.0463(8) Uani d 1 . .
    H H42 0.607550 0.414411 0.279807 0.056 Uiso calc 1 . .
    C C43 0.5511(2) 0.5720(3) 0.30115(14) 0.0453(8) Uani d 1 . .
    H H43 0.599554 0.624583 0.294382 0.054 Uiso calc 1 . .
    C C44 0.4745(2) 0.6188(3) 0.32023(14) 0.0412(7) Uani d 1 . .
    N N45 0.5462(2) 0.8181(3) 0.33620(12) 0.0474(7) Uani d 1 . .
    C C46 0.4663(2) 0.7512(3) 0.33246(15) 0.0455(8) Uani d 1 . .
    C C47 0.3811(3) 0.8000(3) 0.33960(17) 0.0512(9) Uani d 1 . .
    H H47 0.326441 0.749753 0.337045 0.061 Uiso calc 1 . .
    C C48 0.3774(3) 0.9229(4) 0.35048(19) 0.0587(10) Uani d 1 . .
    H H48 0.319662 0.959002 0.354961 0.070 Uiso calc 1 . .
    C C49 0.4592(3) 0.9932(4) 0.35480(18) 0.0562(10) Uani d 1 . .
    H H49 0.458684 1.077868 0.362875 0.067 Uiso calc 1 . .
    C C50 0.5422(3) 0.9373(4) 0.34709(16) 0.0519(9) Uani d 1 . .
    C C51 0.6319(3) 1.0099(4) 0.3483(2) 0.0625(11) Uani d 1 . .
    H H51A 0.688318 0.964440 0.369388 0.094 Uiso calc 1 . .
    H H51B 0.628742 1.088342 0.367098 0.094 Uiso calc 1 . .
    H H51C 0.636965 1.024021 0.309140 0.094 Uiso calc 1 . .
    C C52 0.5237(17) 0.9367(13) 0.5024(9) 0.122(8) Uani d 0.296(11) . .
    H H52A 0.530762 0.909961 0.464564 0.147 Uiso calc 0.296(11) . .
    H H52B 0.588279 0.939812 0.529016 0.147 Uiso calc 0.296(11) . .
    O O53 0.4679(13) 0.8594(19) 0.5216(7) 0.129(7) Uani d 0.296(11) . .
    C C54 0.5029(19) 0.733(2) 0.5188(12) 0.133(9) Uani d 0.296(11) . .
    H H54A 0.458762 0.689069 0.487762 0.199 Uiso calc 0.296(11) . .
    H H54B 0.505948 0.691508 0.555050 0.199 Uiso calc 0.296(11) . .
    H H54C 0.567036 0.734882 0.511630 0.199 Uiso calc 0.296(11) . .
loop_
    _atom_site_aniso_label
    _atom_site_aniso_U_11
    _atom_site_aniso_U_22
    _atom_site_aniso_U_33
    _atom_site_aniso_U_12
    _atom_site_aniso_U_13
    _atom_site_aniso_U_23
    Zn1 0.0483(3) 0.0200(3) 0.0322(3) 0.0030(2) 0.0214(2) 0.0024(2)
    N2 0.0425(12) 0.0203(13) 0.0314(12) 0.0006(9) 0.0183(10) -0.0002(9)
    N3 0.0466(13) 0.0211(13) 0.0290(12) 0.0008(10) 0.0170(10) 0.0038(9)
    C4 0.0431(15) 0.0217(15) 0.0323(14) -0.0001(11) 0.0165(12) -0.0005(11)
    C5 0.0505(16) 0.0276(16) 0.0320(14) -0.0005(12) 0.0215(12) 0.0012(11)
    C6 0.0502(16) 0.0207(16) 0.0350(15) -0.0006(12) 0.0192(12) 0.0027(11)
    C7 0.0458(15) 0.0213(15) 0.0283(13) -0.0038(11) 0.0158(11) 0.0011(10)
    C8 0.0463(15) 0.0175(15) 0.0315(14) -0.0022(11) 0.0151(11) 0.0017(10)
    C9 0.0455(15) 0.0160(14) 0.0311(14) 0.0006(11) 0.0143(11) 0.0010(10)
    C10 0.0495(16) 0.0202(15) 0.0357(15) 0.0014(12) 0.0174(12) 0.0026(11)
    C11 0.0473(16) 0.0233(16) 0.0351(15) 0.0023(12) 0.0183(12) -0.0011(11)
    C12 0.0439(15) 0.0206(15) 0.0301(14) -0.0004(11) 0.0158(11) -0.0006(11)
    C13 0.0422(14) 0.0228(15) 0.0314(14) -0.0004(11) 0.0177(11) -0.0011(11)
    C14 0.0466(15) 0.0185(15) 0.0323(14) -0.0007(11) 0.0190(12) 0.0026(11)
    C15 0.0519(17) 0.0250(16) 0.0321(15) -0.0013(12) 0.0154(12) 0.0010(11)
    C16 0.0557(18) 0.0204(16) 0.0434(17) -0.0025(12) 0.0195(14) -0.0003(12)
    C17 0.0533(18) 0.0228(16) 0.0450(17) 0.0010(13) 0.0166(14) 0.0064(12)
    C18 0.0568(18) 0.0260(17) 0.0360(16) -0.0019(13) 0.0129(13) 0.0053(12)
    C19 0.0523(17) 0.0190(15) 0.0344(15) -0.0026(12) 0.0168(12) -0.0003(11)
    C20 0.0449(15) 0.0213(15) 0.0308(14) 0.0044(11) 0.0177(11) 0.0016(11)
    C21 0.0432(15) 0.0221(15) 0.0340(14) 0.0018(11) 0.0154(12) 0.0013(11)
    C22 0.0455(15) 0.0215(15) 0.0309(14) 0.0039(11) 0.0159(11) 0.0005(11)
    C23 0.0435(15) 0.0286(17) 0.0342(14) 0.0049(12) 0.0176(12) -0.0003(11)
    C24 0.0435(15) 0.0280(17) 0.0346(15) 0.0016(12) 0.0154(12) 0.0016(11)
    C25 0.0470(16) 0.0264(16) 0.0330(14) 0.0004(12) 0.0167(12) -0.0010(11)
    N26 0.0467(14) 0.0240(14) 0.0361(13) 0.0047(10) 0.0145(10) -0.0009(10)
    C27 0.0469(16) 0.0234(16) 0.0343(15) 0.0047(12) 0.0162(12) -0.0002(11)
    C28 0.0495(17) 0.0262(17) 0.0353(15) 0.0017(12) 0.0164(13) -0.0006(11)
    C29 0.0529(18) 0.0245(17) 0.0416(16) -0.0016(13) 0.0150(13) 0.0002(12)
    C30 0.0557(18) 0.0222(16) 0.0396(16) 0.0035(13) 0.0123(13) -0.0035(12)
    C31 0.0503(17) 0.0248(16) 0.0336(15) 0.0072(12) 0.0153(13) -0.0021(11)
    N32 0.0563(16) 0.0373(16) 0.0371(14) 0.0089(12) 0.0134(12) -0.0079(11)
    C33 0.0511(17) 0.0296(18) 0.0342(15) 0.0083(13) 0.0141(13) -0.0024(12)
    C34 0.0532(18) 0.0371(19) 0.0355(16) 0.0086(14) 0.0141(13) 0.0005(13)
    C35 0.057(2) 0.047(2) 0.0420(18) 0.0120(16) 0.0199(15) 0.0056(15)
    C36 0.064(2) 0.055(2) 0.0379(17) 0.0167(17) 0.0222(15) 0.0012(16)
    C37 0.060(2) 0.045(2) 0.0383(17) 0.0166(16) 0.0131(14) -0.0051(14)
    C38 0.080(3) 0.049(2) 0.047(2) 0.0221(19) 0.0140(17) -0.0153(16)
    N39 0.0473(14) 0.0338(15) 0.0410(14) -0.0018(11) 0.0183(11) 0.0006(11)
    C40 0.0429(16) 0.0359(19) 0.0338(14) -0.0027(12) 0.0163(12) 0.0003(12)
    C41 0.0479(17) 0.040(2) 0.0439(17) -0.0011(14) 0.0198(14) -0.0051(14)
    C42 0.0460(17) 0.049(2) 0.0508(19) -0.0010(15) 0.0248(15) -0.0014(16)
    C43 0.0449(17) 0.046(2) 0.0475(18) -0.0058(14) 0.0174(14) 0.0010(15)
    C44 0.0443(16) 0.042(2) 0.0402(16) -0.0042(14) 0.0155(13) 0.0040(13)
    N45 0.0529(16) 0.0397(18) 0.0504(16) -0.0080(13) 0.0147(13) 0.0041(13)
    C46 0.0505(18) 0.042(2) 0.0471(19) -0.0049(14) 0.0181(14) 0.0076(14)
    C47 0.054(2) 0.036(2) 0.067(2) -0.0046(15) 0.0228(17) 0.0044(16)
    C48 0.061(2) 0.041(2) 0.078(3) 0.0015(17) 0.026(2) 0.0040(18)
    C49 0.073(2) 0.037(2) 0.062(2) -0.0041(17) 0.0237(19) 0.0006(16)
    C50 0.062(2) 0.045(2) 0.050(2) -0.0053(17) 0.0171(16) 0.0028(16)
    C51 0.067(2) 0.047(3) 0.074(3) -0.0131(18) 0.018(2) -0.0007(19)
    C52 0.117(15) 0.168(17) 0.075(11) -0.016(12) 0.011(10) 0.035(12)
    O53 0.124(12) 0.155(14) 0.099(10) -0.019(9) 0.011(8) 0.024(10)
    C54 0.124(18) 0.150(16) 0.118(17) 0.001(14) 0.019(14) 0.031(16)
_geom_special_details
;
 All esds (except the esd in the dihedral angle between two l.s. planes)
 are estimated using the full covariance matrix.  The cell esds are taken
 into account individually in the estimation of esds in distances, angles
 and torsion angles; correlations between esds in cell parameters are only
 used when they are defined by crystal symmetry.  An approximate (isotropic)
 treatment of cell esds is used for estimating esds involving l.s. planes.
;
loop_
    _geom_bond_atom_site_label_1
    _geom_bond_atom_site_label_2
    _geom_bond_site_symmetry_2
    _geom_bond_distance
    _geom_bond_publ_flag
    Zn1 N2 . 2.044(2) ?
    Zn1 N2 3_566 2.044(2) ?
    Zn1 N3 3_566 2.043(2) ?
    Zn1 N3 . 2.043(2) ?
    N2 C4 . 1.371(3) ?
    N2 C7 . 1.379(4) ?
    N3 C9 . 1.381(3) ?
    N3 C12 . 1.366(3) ?
    C4 C5 . 1.437(4) ?
    C4 C13 3_566 1.403(4) ?
    C5 H5 . 0.9500 ?
    C5 C6 . 1.351(4) ?
    C6 H6 . 0.9500 ?
    C6 C7 . 1.437(4) ?
    C7 C8 . 1.396(4) ?
    C8 C9 . 1.397(4) ?
    C8 C14 . 1.501(4) ?
    C9 C10 . 1.442(4) ?
    C10 H10 . 0.9500 ?
    C10 C11 . 1.347(4) ?
    C11 H11 . 0.9500 ?
    C11 C12 . 1.443(4) ?
    C12 C13 . 1.403(4) ?
    C13 C20 . 1.493(4) ?
    C14 C15 . 1.391(4) ?
    C14 C19 . 1.390(4) ?
    C15 H15 . 0.9500 ?
    C15 C16 . 1.385(4) ?
    C16 H16 . 0.9500 ?
    C16 C17 . 1.386(5) ?
    C17 H17 . 0.9500 ?
    C17 C18 . 1.383(4) ?
    C18 H18 . 0.9500 ?
    C18 C19 . 1.389(4) ?
    C19 H19 . 0.9500 ?
    C20 C21 . 1.392(4) ?
    C20 C25 . 1.386(4) ?
    C21 H21 . 0.9500 ?
    C21 C22 . 1.394(4) ?
    C22 C23 . 1.398(4) ?
    C22 C27 . 1.488(4) ?
    C23 H23 . 0.9500 ?
    C23 C24 . 1.395(4) ?
    C24 C25 . 1.389(4) ?
    C24 C40 . 1.476(4) ?
    C25 H25 . 0.9500 ?
    N26 C27 . 1.347(4) ?
    N26 C31 . 1.343(4) ?
    C27 C28 . 1.397(4) ?
    C28 H28 . 0.9500 ?
    C28 C29 . 1.384(4) ?
    C29 H29 . 0.9500 ?
    C29 C30 . 1.381(4) ?
    C30 H30 . 0.9500 ?
    C30 C31 . 1.392(5) ?
    C31 C33 . 1.490(4) ?
    N32 C33 . 1.347(4) ?
    N32 C37 . 1.340(4) ?
    C33 C34 . 1.390(5) ?
    C34 H34 . 0.9500 ?
    C34 C35 . 1.393(4) ?
    C35 H35 . 0.9500 ?
    C35 C36 . 1.381(5) ?
    C36 H36 . 0.9500 ?
    C36 C37 . 1.390(6) ?
    C37 C38 . 1.506(5) ?
    C38 H38A . 0.9800 ?
    C38 H38B . 0.9800 ?
    C38 H38C . 0.9800 ?
    N39 C40 . 1.355(4) ?
    N39 C44 . 1.345(4) ?
    C40 C41 . 1.389(4) ?
    C41 H41 . 0.9500 ?
    C41 C42 . 1.380(5) ?
    C42 H42 . 0.9500 ?
    C42 C43 . 1.378(5) ?
    C43 H43 . 0.9500 ?
    C43 C44 . 1.394(5) ?
    C44 C46 . 1.493(5) ?
    N45 C46 . 1.347(4) ?
    N45 C50 . 1.339(5) ?
    C46 C47 . 1.386(5) ?
    C47 H47 . 0.9500 ?
    C47 C48 . 1.377(6) ?
    C48 H48 . 0.9500 ?
    C48 C49 . 1.389(6) ?
    C49 H49 . 0.9500 ?
    C49 C50 . 1.394(6) ?
    C50 C51 . 1.511(5) ?
    C51 H51A . 0.9800 ?
    C51 H51B . 0.9800 ?
    C51 H51C . 0.9800 ?
    C52 C52 3_676 1.538(19) ?
    C52 H52A . 0.9900 ?
    C52 H52B . 0.9900 ?
    C52 O53 . 1.33(3) ?
    O53 C54 . 1.48(3) ?
    C54 H54A . 0.9800 ?
    C54 H54B . 0.9800 ?
    C54 H54C . 0.9800 ?
loop_
    _geom_contact_atom_site_label_1
    _geom_contact_atom_site_label_2
    _geom_contact_distance
    _geom_contact_site_symmetry_2
    _geom_contact_publ_flag
    C9 C34 3.264(4) 69045240_690452406904524069045240 no
loop_
    _geom_angle_atom_site_label_1
    _geom_angle_atom_site_label_2
    _geom_angle_atom_site_label_3
    _geom_angle_site_symmetry_1
    _geom_angle_site_symmetry_3
    _geom_angle
    _geom_angle_publ_flag
    N2 Zn1 N2 . 3_566 180.00(15) ?
    N3 Zn1 N2 . . 89.94(9) ?
    N3 Zn1 N2 3_566 . 90.06(9) ?
    N3 Zn1 N2 3_566 3_566 89.94(9) ?
    N3 Zn1 N2 . 3_566 90.06(9) ?
    N3 Zn1 N3 . 3_566 180.00(14) ?
    C4 N2 Zn1 . . 126.68(19) ?
    C4 N2 C7 . . 106.8(2) ?
    C7 N2 Zn1 . . 126.51(18) ?
    C9 N3 Zn1 . . 126.38(18) ?
    C12 N3 Zn1 . . 126.29(18) ?
    C12 N3 C9 . . 106.7(2) ?
    N2 C4 C5 . . 109.5(2) ?
    N2 C4 C13 . 3_566 125.5(3) ?
    C13 C4 C5 3_566 . 125.0(3) ?
    C4 C5 H5 . . 126.4 ?
    C6 C5 C4 . . 107.1(2) ?
    C6 C5 H5 . . 126.4 ?
    C5 C6 H6 . . 126.2 ?
    C5 C6 C7 . . 107.6(3) ?
    C7 C6 H6 . . 126.2 ?
    N2 C7 C6 . . 109.0(2) ?
    N2 C7 C8 . . 125.8(2) ?
    C8 C7 C6 . . 125.2(3) ?
    C7 C8 C9 . . 125.4(3) ?
    C7 C8 C14 . . 117.8(2) ?
    C9 C8 C14 . . 116.7(2) ?
    N3 C9 C8 . . 125.7(3) ?
    N3 C9 C10 . . 109.3(2) ?
    C8 C9 C10 . . 125.0(3) ?
    C9 C10 H10 . . 126.5 ?
    C11 C10 C9 . . 107.0(3) ?
    C11 C10 H10 . . 126.5 ?
    C10 C11 H11 . . 126.2 ?
    C10 C11 C12 . . 107.5(3) ?
    C12 C11 H11 . . 126.2 ?
    N3 C12 C11 . . 109.4(2) ?
    N3 C12 C13 . . 126.1(3) ?
    C13 C12 C11 . . 124.4(3) ?
    C4 C13 C20 3_566 . 117.9(2) ?
    C12 C13 C4 . 3_566 125.1(3) ?
    C12 C13 C20 . . 117.0(3) ?
    C15 C14 C8 . . 120.8(3) ?
    C19 C14 C8 . . 120.6(3) ?
    C19 C14 C15 . . 118.5(3) ?
    C14 C15 H15 . . 119.6 ?
    C16 C15 C14 . . 120.8(3) ?
    C16 C15 H15 . . 119.6 ?
    C15 C16 H16 . . 120.0 ?
    C15 C16 C17 . . 120.0(3) ?
    C17 C16 H16 . . 120.0 ?
    C16 C17 H17 . . 120.0 ?
    C18 C17 C16 . . 119.9(3) ?
    C18 C17 H17 . . 120.0 ?
    C17 C18 H18 . . 120.1 ?
    C17 C18 C19 . . 119.8(3) ?
    C19 C18 H18 . . 120.1 ?
    C14 C19 H19 . . 119.5 ?
    C18 C19 C14 . . 120.9(3) ?
    C18 C19 H19 . . 119.5 ?
    C21 C20 C13 . . 120.0(3) ?
    C25 C20 C13 . . 121.0(3) ?
    C25 C20 C21 . . 119.0(3) ?
    C20 C21 H21 . . 119.4 ?
    C20 C21 C22 . . 121.1(3) ?
    C22 C21 H21 . . 119.4 ?
    C21 C22 C23 . . 118.8(3) ?
    C21 C22 C27 . . 121.2(3) ?
    C23 C22 C27 . . 119.8(2) ?
    C22 C23 H23 . . 119.7 ?
    C24 C23 C22 . . 120.7(3) ?
    C24 C23 H23 . . 119.7 ?
    C23 C24 C40 . . 120.9(3) ?
    C25 C24 C23 . . 119.2(3) ?
    C25 C24 C40 . . 119.7(3) ?
    C20 C25 C24 . . 121.2(3) ?
    C20 C25 H25 . . 119.4 ?
    C24 C25 H25 . . 119.4 ?
    C31 N26 C27 . . 119.0(3) ?
    N26 C27 C22 . . 116.0(3) ?
    N26 C27 C28 . . 121.7(3) ?
    C28 C27 C22 . . 122.2(3) ?
    C27 C28 H28 . . 120.6 ?
    C29 C28 C27 . . 118.8(3) ?
    C29 C28 H28 . . 120.6 ?
    C28 C29 H29 . . 120.3 ?
    C30 C29 C28 . . 119.5(3) ?
    C30 C29 H29 . . 120.3 ?
    C29 C30 H30 . . 120.6 ?
    C29 C30 C31 . . 118.8(3) ?
    C31 C30 H30 . . 120.6 ?
    N26 C31 C30 . . 122.1(3) ?
    N26 C31 C33 . . 116.7(3) ?
    C30 C31 C33 . . 121.2(3) ?
    C37 N32 C33 . . 118.5(3) ?
    N32 C33 C31 . . 115.6(3) ?
    N32 C33 C34 . . 122.9(3) ?
    C34 C33 C31 . . 121.5(3) ?
    C33 C34 H34 . . 120.9 ?
    C33 C34 C35 . . 118.2(3) ?
    C35 C34 H34 . . 120.9 ?
    C34 C35 H35 . . 120.5 ?
    C36 C35 C34 . . 118.9(3) ?
    C36 C35 H35 . . 120.5 ?
    C35 C36 H36 . . 120.2 ?
    C35 C36 C37 . . 119.6(3) ?
    C37 C36 H36 . . 120.2 ?
    N32 C37 C36 . . 121.9(3) ?
    N32 C37 C38 . . 116.1(3) ?
    C36 C37 C38 . . 122.0(3) ?
    C37 C38 H38A . . 109.5 ?
    C37 C38 H38B . . 109.5 ?
    C37 C38 H38C . . 109.5 ?
    H38A C38 H38B . . 109.5 ?
    H38A C38 H38C . . 109.5 ?
    H38B C38 H38C . . 109.5 ?
    C44 N39 C40 . . 118.0(3) ?
    N39 C40 C24 . . 114.0(3) ?
    N39 C40 C41 . . 122.3(3) ?
    C41 C40 C24 . . 123.7(3) ?
    C40 C41 H41 . . 120.5 ?
    C42 C41 C40 . . 119.0(3) ?
    C42 C41 H41 . . 120.5 ?
    C41 C42 H42 . . 120.4 ?
    C43 C42 C41 . . 119.3(3) ?
    C43 C42 H42 . . 120.4 ?
    C42 C43 H43 . . 120.5 ?
    C42 C43 C44 . . 119.1(3) ?
    C44 C43 H43 . . 120.5 ?
    N39 C44 C43 . . 122.3(3) ?
    N39 C44 C46 . . 115.5(3) ?
    C43 C44 C46 . . 122.2(3) ?
    C50 N45 C46 . . 117.9(3) ?
    N45 C46 C44 . . 115.8(3) ?
    N45 C46 C47 . . 123.1(3) ?
    C47 C46 C44 . . 121.1(3) ?
    C46 C47 H47 . . 120.6 ?
    C48 C47 C46 . . 118.7(3) ?
    C48 C47 H47 . . 120.6 ?
    C47 C48 H48 . . 120.5 ?
    C47 C48 C49 . . 119.0(4) ?
    C49 C48 H48 . . 120.5 ?
    C48 C49 H49 . . 120.6 ?
    C48 C49 C50 . . 118.8(4) ?
    C50 C49 H49 . . 120.6 ?
    N45 C50 C49 . . 122.5(3) ?
    N45 C50 C51 . . 116.1(4) ?
    C49 C50 C51 . . 121.4(4) ?
    C50 C51 H51A . . 109.5 ?
    C50 C51 H51B . . 109.5 ?
    C50 C51 H51C . . 109.5 ?
    H51A C51 H51B . . 109.5 ?
    H51A C51 H51C . . 109.5 ?
    H51B C51 H51C . . 109.5 ?
    C52 C52 H52A 3_676 . 110.1 ?
    C52 C52 H52B 3_676 . 110.1 ?
    H52A C52 H52B . . 108.4 ?
    O53 C52 C52 . 3_676 108(3) ?
    O53 C52 H52A . . 110.1 ?
    O53 C52 H52B . . 110.1 ?
    C52 O53 C54 . . 109.9(18) ?
    O53 C54 H54A . . 109.5 ?
    O53 C54 H54B . . 109.5 ?
    O53 C54 H54C . . 109.5 ?
    H54A C54 H54B . . 109.5 ?
    H54A C54 H54C . . 109.5 ?
    H54B C54 H54C . . 109.5 ?
loop_
    _geom_torsion_atom_site_label_1
    _geom_torsion_atom_site_label_2
    _geom_torsion_atom_site_label_3
    _geom_torsion_atom_site_label_4
    _geom_torsion_site_symmetry_1
    _geom_torsion_site_symmetry_2
    _geom_torsion_site_symmetry_3
    _geom_torsion_site_symmetry_4
    _geom_torsion
    _geom_torsion_publ_flag
    Zn1 N2 C4 C5 . . . . 179.77(19) ?
    Zn1 N2 C4 C13 . . . 3_566 -2.5(4) ?
    Zn1 N2 C7 C6 . . . . -179.38(19) ?
    Zn1 N2 C7 C8 . . . . 1.0(4) ?
    Zn1 N3 C9 C8 . . . . 6.6(4) ?
    Zn1 N3 C9 C10 . . . . -170.61(19) ?
    Zn1 N3 C12 C11 . . . . 171.32(19) ?
    Zn1 N3 C12 C13 . . . . -6.2(4) ?
    N2 C4 C5 C6 . . . . -0.3(3) ?
    N2 C7 C8 C9 . . . . -2.4(5) ?
    N2 C7 C8 C14 . . . . 176.0(3) ?
    N3 C9 C10 C11 . . . . -1.3(3) ?
    N3 C12 C13 C4 . . . 3_566 5.1(5) ?
    N3 C12 C13 C20 . . . . -174.8(3) ?
    C4 N2 C7 C6 . . . . 0.6(3) ?
    C4 N2 C7 C8 . . . . -179.1(3) ?
    C4 C5 C6 C7 . . . . 0.6(3) ?
    C4 C13 C20 C21 3_566 . . . -116.8(3) ?
    C4 C13 C20 C25 3_566 . . . 61.1(4) ?
    C5 C6 C7 N2 . . . . -0.8(3) ?
    C5 C6 C7 C8 . . . . 178.9(3) ?
    C6 C7 C8 C9 . . . . 178.0(3) ?
    C6 C7 C8 C14 . . . . -3.6(4) ?
    C7 N2 C4 C5 . . . . -0.2(3) ?
    C7 N2 C4 C13 . . . 3_566 177.6(3) ?
    C7 C8 C9 N3 . . . . -1.7(5) ?
    C7 C8 C9 C10 . . . . 175.2(3) ?
    C7 C8 C14 C15 . . . . 117.3(3) ?
    C7 C8 C14 C19 . . . . -66.3(4) ?
    C8 C9 C10 C11 . . . . -178.5(3) ?
    C8 C14 C15 C16 . . . . 174.8(3) ?
    C8 C14 C19 C18 . . . . -176.2(3) ?
    C9 N3 C12 C11 . . . . -0.2(3) ?
    C9 N3 C12 C13 . . . . -177.6(3) ?
    C9 C8 C14 C15 . . . . -64.1(4) ?
    C9 C8 C14 C19 . . . . 112.3(3) ?
    C9 C10 C11 C12 . . . . 1.1(3) ?
    C10 C11 C12 N3 . . . . -0.6(3) ?
    C10 C11 C12 C13 . . . . 176.9(3) ?
    C11 C12 C13 C4 . . . 3_566 -172.0(3) ?
    C11 C12 C13 C20 . . . . 8.1(4) ?
    C12 N3 C9 C8 . . . . 178.1(3) ?
    C12 N3 C9 C10 . . . . 0.9(3) ?
    C12 C13 C20 C21 . . . . 63.1(4) ?
    C12 C13 C20 C25 . . . . -118.9(3) ?
    C13 C4 C5 C6 3_566 . . . -178.1(3) ?
    C13 C20 C21 C22 . . . . 178.1(3) ?
    C13 C20 C25 C24 . . . . -177.3(3) ?
    C14 C8 C9 N3 . . . . 179.9(3) ?
    C14 C8 C9 C10 . . . . -3.3(4) ?
    C14 C15 C16 C17 . . . . 1.5(5) ?
    C15 C14 C19 C18 . . . . 0.3(4) ?
    C15 C16 C17 C18 . . . . 0.2(5) ?
    C16 C17 C18 C19 . . . . -1.5(5) ?
    C17 C18 C19 C14 . . . . 1.3(5) ?
    C19 C14 C15 C16 . . . . -1.7(4) ?
    C20 C21 C22 C23 . . . . -0.2(4) ?
    C20 C21 C22 C27 . . . . -175.9(3) ?
    C21 C20 C25 C24 . . . . 0.7(4) ?
    C21 C22 C23 C24 . . . . -0.5(4) ?
    C21 C22 C27 N26 . . . . 156.6(3) ?
    C21 C22 C27 C28 . . . . -21.8(4) ?
    C22 C23 C24 C25 . . . . 1.2(4) ?
    C22 C23 C24 C40 . . . . -174.0(3) ?
    C22 C27 C28 C29 . . . . 176.3(3) ?
    C23 C22 C27 N26 . . . . -19.1(4) ?
    C23 C22 C27 C28 . . . . 162.5(3) ?
    C23 C24 C25 C20 . . . . -1.3(4) ?
    C23 C24 C40 N39 . . . . 147.8(3) ?
    C23 C24 C40 C41 . . . . -31.8(5) ?
    C24 C40 C41 C42 . . . . 177.2(3) ?
    C25 C20 C21 C22 . . . . 0.1(4) ?
    C25 C24 C40 N39 . . . . -27.3(4) ?
    C25 C24 C40 C41 . . . . 153.1(3) ?
    N26 C27 C28 C29 . . . . -2.0(5) ?
    N26 C31 C33 N32 . . . . 162.2(3) ?
    N26 C31 C33 C34 . . . . -15.5(4) ?
    C27 C22 C23 C24 . . . . 175.3(3) ?
    C27 N26 C31 C30 . . . . 0.9(4) ?
    C27 N26 C31 C33 . . . . -179.6(3) ?
    C27 C28 C29 C30 . . . . 0.8(5) ?
    C28 C29 C30 C31 . . . . 1.1(5) ?
    C29 C30 C31 N26 . . . . -2.0(5) ?
    C29 C30 C31 C33 . . . . 178.5(3) ?
    C30 C31 C33 N32 . . . . -18.3(4) ?
    C30 C31 C33 C34 . . . . 164.1(3) ?
    C31 N26 C27 C22 . . . . -177.2(3) ?
    C31 N26 C27 C28 . . . . 1.1(4) ?
    C31 C33 C34 C35 . . . . 175.4(3) ?
    N32 C33 C34 C35 . . . . -2.1(5) ?
    C33 N32 C37 C36 . . . . 0.1(5) ?
    C33 N32 C37 C38 . . . . 178.3(3) ?
    C33 C34 C35 C36 . . . . 0.3(5) ?
    C34 C35 C36 C37 . . . . 1.6(5) ?
    C35 C36 C37 N32 . . . . -1.8(5) ?
    C35 C36 C37 C38 . . . . -179.9(3) ?
    C37 N32 C33 C31 . . . . -175.7(3) ?
    C37 N32 C33 C34 . . . . 1.9(5) ?
    N39 C40 C41 C42 . . . . -2.4(5) ?
    N39 C44 C46 N45 . . . . 165.7(3) ?
    N39 C44 C46 C47 . . . . -14.0(5) ?
    C40 C24 C25 C20 . . . . 173.9(3) ?
    C40 N39 C44 C43 . . . . 0.2(5) ?
    C40 N39 C44 C46 . . . . -179.6(3) ?
    C40 C41 C42 C43 . . . . 0.9(5) ?
    C41 C42 C43 C44 . . . . 0.9(5) ?
    C42 C43 C44 N39 . . . . -1.6(5) ?
    C42 C43 C44 C46 . . . . 178.2(3) ?
    C43 C44 C46 N45 . . . . -14.0(5) ?
    C43 C44 C46 C47 . . . . 166.2(3) ?
    C44 N39 C40 C24 . . . . -177.8(3) ?
    C44 N39 C40 C41 . . . . 1.8(5) ?
    C44 C46 C47 C48 . . . . -179.6(4) ?
    N45 C46 C47 C48 . . . . 0.7(6) ?
    C46 N45 C50 C49 . . . . 0.3(5) ?
    C46 N45 C50 C51 . . . . -177.3(3) ?
    C46 C47 C48 C49 . . . . -1.0(6) ?
    C47 C48 C49 C50 . . . . 1.0(6) ?
    C48 C49 C50 N45 . . . . -0.6(6) ?
    C48 C49 C50 C51 . . . . 176.9(4) ?
    C50 N45 C46 C44 . . . . 180.0(3) ?
    C50 N45 C46 C47 . . . . -0.3(5) ?
    C52 C52 O53 C54 3_676 . . . 172(2) ?
_shelx_space_group_comment
;
The symmetry employed for this shelxl refinement is uniquely defined
by the following loop, which should always be used as a source of
symmetry information in preference to the above space-group names.
They are only intended as comments.
;
_shelx_estimated_absorpt_T_min     0.774
_shelx_estimated_absorpt_T_max     0.956
_shelx_hkl_file
;
   0   0   2  186.70   12.51
   0   0  -2  193.65   12.59
   0   0   3   -3.38    1.59
   0   0  -3   10.61    2.34
   0   0  -4 1262.03   77.53
   0   0   4 1142.37   77.33
   0   0   5    0.45    2.04
   0   0  -5    3.26    3.86
   0   0   6 9999.00  652.46
   0   0   7   -1.09    2.35
   0   0   8   35.59    3.61
   0   0   9   -0.80    2.16
   0   0  10  474.27   31.40
   0   0  11    0.46    3.63
   0   0  11   -0.50    2.06
   0   0  11   -0.42    1.91
   0   0  12  496.17   31.87
   0   0  12  509.71   32.14
   0   0  12  408.03   32.08
   0   0  12  492.27   32.40
   0   0 -12  509.74   32.00
   0   0  13   -0.78    1.62
   0   0  13    0.20    4.14
   0   0 -13   -1.35    2.30
   0   0  14    0.31    1.66
   0   0  14    0.86    4.22
   0   0 -14   -1.08    2.35
   0   0  15   -3.26    1.85
   0   0  15   -1.98    4.32
   0   0 -15   -4.35    2.88
   0   0  16    6.48    2.03
   0   0  16    4.78    5.02
   0   0  17   -0.75    2.00
   0   0  17   -2.67    5.03
   0   0 -17   -3.79    3.03
   0   0  18   61.20    4.73
   0   0  18   72.33    7.21
   0   0 -18   58.46    5.40
   0   0  19   -0.81    2.11
   0   0  19   -2.17    5.62
   0   0 -19   -4.91    3.40
   0   0  20   33.61    3.24
   0   0 -20   31.61    4.25
   0   0  21   -0.64    2.17
   0   0 -21   -0.63    3.26
   0   0 -22   32.90    4.24
   0   0 -23   -0.35    3.11
   0   0 -24   49.15    9.97
   0   0 -25    0.72    8.58
   0   0  26    1.14    3.68
   0   0 -26    1.49    7.94
   0   0  27    4.17    3.12
   0   0 -27   -9.04    6.69
   0   0  28    4.11    2.41
   0   0 -28    0.56    4.75
   0  -1   0   -1.26    6.02
   0  -1  -1 7144.95  452.89
   0  -1   1 6447.98  453.42
   0   1  -1 6184.16  453.49
   0  -1   2   57.30    5.71
   0  -1  -2   61.86    4.02
   0   1   2   55.83    4.05
   0   1  -2   62.38    8.68
   0  -1   3   74.33    6.38
   0   1  -3   61.47    6.51
   0  -1   4    4.74    4.05
   0   1   5  404.92   26.57
   0  -1  -5  396.33   26.69
   0  -1   5  467.53   27.39
   0  -1   6 1392.89   68.00
   0   1   6  992.62   67.26
   0  -1   7  332.04   21.81
   0   1   7  318.74   21.01
   0   1   8   78.18    6.02
   0  -1   8   85.00    6.88
   0   1   8   96.24    6.00
   0   1   9  230.60   14.24
   0  -1   9  234.12   14.94
   0   1   9  190.43   14.24
   0  -1  10  608.21   27.74
   0  -1  10  554.24   27.41
   0   1  11  819.92   51.59
   0  -1  11  744.10   52.01
   0  -1  11  723.81   52.24
   0  -1  11  764.89   52.09
   0  -1  12  155.05   10.22
   0   1  12  141.96   10.31
   0   1  12  157.87   10.26
   0  -1  12  139.04   11.11
   0  -1  12  154.61   10.85
   0  -1  12  144.59   11.33
   0   1 -12  165.25   10.53
   0   1 -13   19.41    8.29
   0   1  13   24.17    2.21
   0  -1  13   18.10    2.13
   0   1  13   21.39    2.47
   0  -1  13   18.85    2.90
   0  -1  13   16.45    4.63
   0  -1 -13   24.10    2.71
   0   1 -13   19.05    3.00
   0   1  14  209.11   13.36
   0  -1  14  205.13   13.33
   0   1  14  184.82   13.39
   0   1 -14  190.04   16.31
   0   1 -14  204.21   13.64
   0  -1  14  194.60   14.39
   0  -1 -14  199.54   13.51
   0  -1  15  313.51   19.90
   0   1  15  276.70   19.94
   0   1  15  297.04   19.92
   0   1 -15  315.06   20.23
   0  -1 -15  315.00   20.14
   0  -1  15  292.48   20.87
   0   1  16    2.84    2.14
   0  -1  16    0.87    1.74
   0   1  16    1.51    1.98
   0  -1  16   -1.18    5.28
   0  -1 -16   -1.01    2.63
   0   1 -16   -2.73    3.08
   0  -1  17  278.46   18.39
   0   1  17  281.52   18.43
   0  -1 -17  261.31   18.61
   0   1 -17  274.59   18.77
   0  -1  17  302.82   19.67
   0   1  18    4.91    2.08
   0  -1  18    4.11    2.06
   0  -1  18    5.05    5.62
   0   1 -18    1.92    3.44
   0  -1 -18    0.38    2.81
   0  -1  19   24.37    2.78
   0   1  19   27.91    2.94
   0  -1  19   27.32    6.41
   0   1 -19   19.56    4.08
   0  -1 -19   25.17    3.53
   0  -1  20   64.44    4.95
   0   1  20   72.36    5.12
   0  -1  20   58.77    7.77
   0  -1 -20   57.95    5.46
   0   1 -20   67.29    5.94
   0   1  21   97.81    6.80
   0  -1  21  102.25    9.18
   0   1 -21   82.38    7.48
   0   1  22    3.12    2.27
   0   1 -22    1.10    3.68
   0   1 -23  108.20   14.08
   0   1 -23  176.95   11.68
   0   1  24    2.95    4.50
   0   1 -24    2.14    3.22
   0   1 -24    4.76    7.78
   0   1  25   13.94    4.21
   0   1 -25    6.61    2.96
   0   1 -25    5.03    7.29
   0  -1 -25    3.26    9.35
   0  -1  26   59.29    5.30
   0   1  26   57.76    5.25
   0   1 -26   28.57    7.57
   0  -1 -26   32.58    9.54
   0  -1  27    7.02    3.04
   0   1  27    4.36    3.06
   0  -1 -27    6.49    7.52
   0  -1  28    0.81    2.29
   0   1  28    0.13    2.29
   0  -1 -28    1.14    5.94
   0  -2   0 5609.37  396.31
   0  -2   0 5202.32  396.63
   0  -2   1  512.82   41.61
   0  -2  -1  649.78   41.97
   0  -2   1  617.08   44.06
   0  -2  -1  748.79   41.55
   0  -2   1  498.62   42.06
   0  -2  -2 1236.21   88.80
   0  -2  -2 1426.31   88.51
   0  -2   2 1215.67   90.26
   0  -2   3  254.91   19.72
   0   2  -3  249.23   23.44
   0  -2  -3  285.23   18.50
   0   2  -4  212.37   21.37
   0  -2  -4  247.18   15.97
   0  -2   4  203.49   17.41
   0  -2  -5  209.82   13.47
   0  -2   5  199.71   15.07
   0   2  -5  201.36   19.99
   0  -2  -5  186.59   13.82
   0  -2   6   46.98    5.03
   0  -2   6   56.49    6.62
   0   2  -6   64.33   15.07
   0   2  -7  209.08   21.07
   0  -2   7  205.04   14.87
   0  -2   7  199.75   14.20
   0  -2   8  201.05   15.11
   0  -2   8  209.54   14.49
   0  -2   9   78.01    7.50
   0  -2   9   81.32    6.70
   0  -2  10  374.42   27.07
   0  -2  10  444.47   27.60
   0   2  11   -1.38    1.88
   0   2  11    0.25    1.48
   0  -2  11   -0.54    3.95
   0  -2  11   -0.11    2.79
   0  -2  11   -1.79    4.64
   0   2 -11   -1.30    2.39
   0   2  12   89.11    6.05
   0   2  12   82.69    6.17
   0   2 -12  100.02    9.64
   0  -2  12   78.43    7.72
   0   2 -12   94.66    6.50
   0  -2  12   80.17    6.98
   0   2 -12   89.34    6.90
   0  -2  12   86.59    7.67
   0   2 -13  166.20   13.67
   0   2  13  153.89   10.43
   0  -2  13  154.99   10.28
   0   2 -13  161.84   10.67
   0  -2  13  148.09   11.65
   0  -2  13  129.05   11.07
   0   2 -13  159.23   11.09
   0   2 -14  186.22   15.29
   0   2  14  163.16   11.87
   0  -2  14  182.68   11.76
   0   2 -14  179.53   12.63
   0  -2  14  179.58   13.16
   0   2 -14  177.43   12.19
   0  -2  15    1.10    1.65
   0   2 -15   -5.84    9.65
   0   2  15    2.57    2.20
   0   2 -15   -1.92    4.75
   0  -2  15   -0.47    5.41
   0   2 -15   -0.71    3.16
   0  -2  16  338.97   21.55
   0   2 -16  336.18   24.74
   0   2  16  315.86   21.64
   0   2 -16  322.20   22.45
   0  -2  16  325.09   22.69
   0   2 -16  314.00   21.91
   0  -2  17    7.98    1.91
   0  -2  17   10.84    6.01
   0   2 -17    8.65    3.51
   0  -2  18  147.88    9.87
   0  -2  18  136.66   11.85
   0   2 -18  140.98   10.52
   0   2  19    0.63    2.22
   0  -2  19   -2.06    6.06
   0   2 -19   -0.74    3.79
   0   2  20   67.91    5.21
   0  -2  20   73.82    8.12
   0   2 -20   63.80    6.16
   0   2  21    8.57    2.50
   0  -2  21    4.48    6.19
   0   2 -21    4.20    3.83
   0   2 -21   -0.06    7.54
   0   2  22  220.21   13.56
   0  -2  22  214.49   15.19
   0   2 -22  193.10   14.12
   0   2 -23    1.65    7.17
   0   2 -23    1.55    3.59
   0   2 -24    2.58    3.43
   0   2 -25   52.69    4.95
   0  -2 -25   38.79   10.80
   0   2 -26   12.43    2.89
   0  -2 -26    1.98    9.29
   0  -2  27   42.31    4.03
   0  -2 -27   29.58    8.49
   0   2 -27   36.07    3.49
   0  -2  28   26.31    2.89
   0   2  28   27.87    2.84
   0  -3   0    2.03    3.18
   0  -3   0    0.72    6.33
   0  -3   1  151.96   13.12
   0  -3   1  132.40   11.30
   0  -3   1  128.79   19.36
   0  -3   1  189.15   18.78
   0  -3  -1  154.05   12.32
   0  -3  -1  168.59   11.06
   0  -3   2    2.21    4.15
   0  -3  -2    3.90    2.69
   0  -3   2    8.57    6.37
   0  -3   2    1.27   14.70
   0  -3  -2    3.50    5.50
   0  -3  -3  867.24   63.51
   0  -3  -3  772.61   63.96
   0  -3  -4    7.13    4.75
   0   3  -4    2.99   12.46
   0  -3  -4   10.03    2.36
   0  -3   5 1052.91   63.01
   0   3  -5  917.26   65.56
   0   3  -5  875.04   64.24
   0  -3  -5  985.63   61.73
   0  -3   5  840.35   62.25
   0  -3  -5  896.09   62.09
   0  -3  -6   64.38    4.39
   0  -3  -6   52.85    5.05
   0   3  -6   66.00   12.98
   0   3  -6   84.53   15.40
   0  -3   6   52.36    6.09
   0  -3   6   66.74    7.70
   0  -3   7  338.33   24.53
   0   3  -7  342.88   29.61
   0  -3   7  408.10   25.49
   0  -3   8   38.58    4.74
   0   3  -8   34.38   14.94
   0  -3   8   40.85    6.31
   0  -3   9   13.17    3.57
   0  -3   9   15.17    5.40
   0   3  -9   12.81   13.74
   0   3   9   16.93    2.12
   0   3  -9   11.77    2.39
   0   3 -10    2.19    3.00
   0  -3  10    0.39    3.17
   0   3 -10    4.21    9.41
   0  -3  10    1.74    4.88
   0  -3 -10    0.09    9.85
   0   3 -10   -4.47   13.57
   0   3  10    0.48    1.41
   0   3 -10    0.03    5.74
   0   3  10    0.13    1.84
   0   3 -10    0.89    2.28
   0   3 -11  474.80   31.57
   0   3  11  459.87   30.50
   0   3  11  485.54   30.58
   0  -3 -11  465.46   33.48
   0   3 -11  477.42   30.87
   0  -3  11  416.71   31.37
   0  -3  11  463.38   32.14
   0   3 -11  390.68   36.32
   0   3 -11  391.82   32.92
   0   3 -12   29.71    7.66
   0   3  12   37.14    2.91
   0   3  12   35.11    3.18
   0  -3  12   32.28    5.79
   0   3 -12   34.94    4.44
   0   3 -12   33.86   14.15
   0  -3  12   32.20    4.28
   0   3  13   -0.37    2.06
   0   3 -13    0.05    8.21
   0   3  13   -0.17    1.58
   0  -3  13    0.65    5.27
   0   3 -13   -0.49    3.71
   0  -3  13   -0.38    2.79
   0   3  14   42.60    3.40
   0   3  14   41.45    3.65
   0   3 -14   36.48    9.40
   0   3 -14   40.50    5.32
   0   3 -14   39.00    4.24
   0  -3  14   39.74    6.56
   0   3 -15   11.73    9.73
   0   3  15    3.73    2.35
   0   3  15    5.12    1.92
   0   3 -15    6.39    4.66
   0  -3  15   -1.21    5.65
   0   3 -15    4.57    3.33
   0   3  16   85.05    6.09
   0   3 -16   86.15   12.53
   0   3 -16   74.33    8.10
   0  -3  16   81.11    8.66
   0   3 -16   90.39    6.92
   0   3  17  249.31   16.88
   0   3 -17  270.62   21.00
   0   3 -17  221.75   18.08
   0  -3  17  265.02   18.46
   0   3 -17  271.66   17.42
   0   3  18  143.97    9.75
   0   3 -18  137.37   15.69
   0   3 -18  129.29   11.78
   0   3  18  144.83   10.69
   0  -3  18  134.58   11.83
   0   3 -18  141.56   10.50
   0   3  19   29.09    3.12
   0   3 -19   23.98    6.93
   0   3  19   25.81    5.07
   0  -3  19   35.45    6.90
   0   3 -19   31.23    4.50
   0  -3  20  388.60   26.17
   0   3  20  360.37   25.38
   0   3 -20  380.14   25.32
   0  -3  21  174.49   12.96
   0   3  21  158.62   12.08
   0   3 -21  160.19   11.91
   0  -3  22   24.87    6.20
   0   3 -22   20.52    4.38
   0  -3  23    3.21    5.38
   0   3 -23    1.72    3.66
   0   3 -24   35.85    4.41
   0  -3 -25   20.74   10.57
   0   3 -25   30.68    3.99
   0  -3 -26    9.48    9.36
   0   3 -26   12.26    2.85
   0  -3  27    8.89    2.60
   0   3 -27    5.88    2.20
   0  -3 -27    6.96    8.05
   0  -3 -28    1.81    5.99
   0  -4   0   77.86    6.81
   0  -4   0   70.48    9.47
   0  -4  -1   57.20    6.82
   0  -4   1   52.81   17.10
   0  -4   1   75.66   15.88
   0  -4   1   56.92    5.95
   0  -4   1   51.65    8.19
   0  -4  -1   60.27    5.31
   0  -4  -2  508.04   29.97
   0  -4  -2  397.50   30.61
   0  -4   2  394.12   34.99
   0  -4   2  382.89   30.14
   0  -4   2  440.76   31.28
   0  -4   3   56.91    6.63
   0  -4  -3   78.50    5.89
   0  -4  -3   78.13    7.97
   0  -4   3   60.27   16.53
   0  -4   3   84.69    9.40
   0  -4  -4  832.70   65.73
   0  -4  -4  833.08   66.21
   0  -4  -5   11.77    2.46
   0  -4  -5    2.81    6.26
   0  -4  -5   10.84    4.53
   0   4  -5   -4.48    6.08
   0   4  -5   -5.94    6.52
   0  -4  -5   26.60    7.41
   0  -4  -6  772.46   35.37
   0   4  -6  397.40   37.60
   0  -4  -6  788.66   35.56
   0  -4   6  500.22   35.75
   0   4  -6  493.37   34.91
   0  -4   6  419.21   34.72
   0   4  -6  414.07   34.87
   0  -4  -6  518.10   34.13
   0  -4  -6  478.46   34.44
   0   4   7   49.82    3.81
   0   4  -7   44.31    6.44
   0  -4  -7   46.94    8.89
   0  -4   7   39.80    7.53
   0   4  -7   39.87    8.46
   0  -4  -7   60.14    3.87
   0   4  -7   28.40   12.52
   0   4  -7   40.38    8.14
   0  -4   7   48.73    5.54
   0  -4  -7   44.48    4.25
   0  -4  -7   51.34    8.59
   0   4  -8   44.10    5.54
   0   4   8   37.97    3.25
   0   4  -8   43.67    4.01
   0  -4  -8   52.73    9.28
   0   4  -8   36.50    8.32
   0  -4   8   36.32    6.80
   0  -4   8   45.35    5.11
   0   4  -8   36.37   14.82
   0   4  -8   27.54    8.48
   0  -4  -8   47.15    9.20
   0   4  -8   38.08   11.44
   0   4  -8   27.34    6.38
   0   4   8   44.43    3.59
   0   4  -8   37.16    3.48
   0   4  -9    3.35    5.39
   0   4   9    8.47    1.44
   0  -4  -9   -6.92    9.62
   0   4  -9    6.38   10.93
   0   4  -9    5.16    3.11
   0  -4  -9   -9.22    9.61
   0   4  -9    5.07   13.10
   0   4  -9   -0.84    8.49
   0   4  -9  -15.20    8.67
   0  -4   9    9.36    3.70
   0  -4   9   11.25    5.76
   0   4   9    8.76    2.52
   0   4  -9  -11.01    6.35
   0   4  -9    4.80    2.36
   0   4 -10   37.91    4.30
   0   4  10   36.15    2.85
   0   4 -10   32.27    6.53
   0   4 -10   34.75    3.48
   0   4  10   38.59    3.62
   0   4 -10   30.13    9.27
   0   4 -10   45.08   14.24
   0  -4 -10   42.00   10.32
   0   4 -10   37.00    9.36
   0   4 -10   25.51   11.58
   0  -4 -10   38.31   10.14
   0  -4  10   30.51    4.64
   0   4 -11  185.73   13.78
   0   4  11  176.38   11.83
   0   4 -11  186.47   12.53
   0   4  11  179.01   12.18
   0   4 -11  189.03   12.18
   0   4 -11  127.12   15.52
   0  -4  11  146.02   12.97
   0  -4 -11  186.37   16.70
   0   4 -11  181.93   20.33
   0  -4 -11  186.37   16.71
   0   4  12  122.74    7.87
   0   4 -12  100.50   10.87
   0   4  12  114.22    7.68
   0  -4 -12  118.55   13.85
   0  -4  12   90.46    8.95
   0   4 -12  100.76    8.73
   0   4 -12  107.92    8.18
   0   4  12  117.60    8.21
   0   4  13    1.52    1.60
   0   4 -13   -0.97    4.31
   0  -4  13   -2.57    5.93
   0   4  13    6.20    3.26
   0   4 -13   -4.12    3.15
   0   4 -14  213.63   17.53
   0   4  14  212.57   14.20
   0   4 -14  204.46   15.19
   0   4  14  236.19   14.73
   0  -4  14  199.11   15.75
   0   4 -14  202.45   14.59
   0   4 -15   24.34   10.33
   0   4  15   30.51    2.87
   0   4  15   31.92    4.46
   0  -4  15   26.26    6.89
   0   4 -15   22.22    5.59
   0   4 -16   55.64   12.11
   0   4  16   61.14    4.57
   0   4  16   58.48    5.82
   0  -4  16   65.43    8.07
   0   4 -16   52.81    7.10
   0   4 -17    9.31   11.76
   0   4  17    4.45    2.10
   0   4 -17    4.30    6.15
   0   4  17    6.10    4.06
   0  -4  17   -1.82    6.55
   0   4 -18    0.18   11.93
   0   4  18    0.53    2.12
   0   4 -18    2.22    6.33
   0   4  18    1.03    4.14
   0  -4  18    3.97    6.38
   0   4 -18    2.25    4.11
   0   4  19  311.51   20.50
   0   4 -19  264.17   24.38
   0   4 -19  267.07   22.00
   0  -4  19  315.44   22.05
   0   4  19  328.29   21.14
   0   4 -19  308.99   21.08
   0   4  20   26.89    2.84
   0   4 -20   18.30    7.11
   0  -4  20   19.77    6.60
   0   4  20   23.33    4.74
   0   4 -20   20.56    4.64
   0   4  21   27.28    2.93
   0   4 -21   24.06    7.44
   0   4  21   29.25    4.80
   0  -4  21   24.11    6.39
   0   4 -21   19.31    4.59
   0   4  22    2.37    2.15
   0   4  22    2.24    4.04
   0  -4  22    2.84    5.44
   0   4 -22    4.25    3.91
   0  -4  23    4.40    5.07
   0   4  23    5.28    3.76
   0   4 -23    7.54    3.69
   0   4  24   32.71    4.23
   0   4 -24   34.71    4.26
   0  -4 -24   29.12   11.36
   0   4  25   10.55    3.08
   0   4 -25    8.92    3.08
   0  -4 -25    7.64    9.97
   0   4  26   32.94    3.30
   0   4 -26   25.95    3.32
   0   4  27    0.11    1.89
   0   4 -27    2.18    1.91
   0  -5   0   -5.39    7.01
   0  -5   0   -0.48    3.90
   0  -5   0    0.47   17.52
   0  -5   0   -2.48   15.70
   0  -5   1  129.69   21.00
   0  -5   1  127.85   10.57
   0  -5   1  136.34   12.54
   0  -5  -1  147.14   11.61
   0  -5  -1  129.27   10.31
   0  -5   1  163.01   19.45
   0  -5   2  595.55   48.93
   0  -5  -2  648.20   45.06
   0  -5   2  571.00   44.49
   0  -5   2  598.29   45.49
   0  -5  -2  752.19   44.44
   0  -5   3 1442.03  111.18
   0  -5  -3 1795.09  110.99
   0  -5   3 1572.28  112.09
   0  -5  -3 1776.63  111.72
   0   5  -4  235.53   16.36
   0   5  -4  225.59   16.53
   0   5  -4  263.71   16.87
   0  -5  -4  291.01   29.92
   0  -5   4  252.36   19.02
   0  -5  -4  263.17   17.82
   0  -5   4  222.18   17.42
   0  -5  -4  276.89   16.93
   0   5  -5   83.93    6.84
   0   5  -5   78.64    7.41
   0  -5   5   99.50   10.26
   0  -5  -5  107.52    7.29
   0  -5  -5  100.20    8.35
   0   5   5  102.15    6.56
   0   5  -5   69.91    7.91
   0   5  -6   -7.13    4.37
   0  -5  -6   -2.41    3.78
   0  -5  -6   -2.64    2.56
   0   5  -6   -6.42    3.05
   0   5   6   -3.89    2.21
   0   5  -6   -2.53    2.14
   0   5  -7 1515.67   98.12
   0  -5   7 1328.80   98.93
   0   5  -7 1274.52   98.20
   0   5   7 1633.55   98.01
   0   5  -7 1519.70   98.00
   0   5   8    0.12    1.17
   0  -5   8    0.45    4.07
   0   5   8   -1.99    2.39
   0   5  -8   -8.94    6.41
   0   5  -8   -3.92    2.30
   0   5  -9  317.53   21.23
   0   5   9  292.73   20.05
   0  -5   9  264.77   21.36
   0   5   9  339.68   20.32
   0   5  -9  232.95   21.18
   0   5  -9  333.59   20.33
   0   5  10  137.70    9.41
   0   5 -10  133.81   10.28
   0   5 -10  133.90   11.64
   0  -5  10  132.49   11.07
   0   5  10  158.53    9.83
   0   5 -10  139.20    9.79
   0   5 -11   31.60    7.44
   0   5  11   39.37    3.06
   0   5 -11   37.71    4.89
   0   5  11   39.89    4.03
   0   5 -11   38.59    3.93
   0   5  12   82.99    6.07
   0   5 -12   79.38   10.30
   0   5 -12   87.52    7.62
   0   5  12  101.81    6.79
   0   5 -12   90.43    6.79
   0   5  13    3.70    1.68
   0   5 -13    1.33    8.77
   0   5 -13    3.27    4.73
   0   5  13    3.75    3.17
   0  -5  13    0.06    6.31
   0   5 -13   -0.08    3.30
   0   5 -14   34.45    9.99
   0   5  14   36.39    3.01
   0   5 -14   26.58    5.69
   0   5  14   35.91    4.40
   0  -5  14   29.72    7.15
   0   5 -14   36.97    4.40
   0   5  15   22.06    2.46
   0   5 -15   22.91   10.70
   0   5 -15   20.48    5.69
   0  -5  15   22.70    7.19
   0   5  15   23.43    4.06
   0   5 -15   23.25    4.08
   0   5 -16   17.54   11.25
   0   5  16    9.29    2.08
   0   5 -16   11.24    5.81
   0   5  16   12.88    4.01
   0  -5  16   11.53    6.88
   0   5 -16   11.73    3.95
   0   5 -17  450.94   33.66
   0   5  17  454.12   30.42
   0   5 -17  422.94   31.59
   0  -5  17  459.96   31.88
   0   5  17  485.27   30.88
   0   5 -17  481.85   30.92
   0   5  18   12.75    2.24
   0   5 -18    7.37   12.01
   0   5  18   12.71    4.10
   0  -5  18   11.81    6.59
   0   5 -18    6.75    6.55
   0   5 -19   55.92   13.10
   0   5  19   61.13    4.61
   0   5  19   59.72    5.88
   0  -5  19   60.46    8.02
   0   5 -19   48.86    8.11
   0   5  20   -1.14    1.99
   0  -5  20    1.31    6.01
   0   5  20    0.37    3.82
   0   5 -20    1.39    7.08
   0   5  21   15.60    2.32
   0   5 -21    4.16    7.10
   0  -5  21   18.61    6.06
   0   5  21   14.06    3.91
   0   5 -22   -1.60    6.78
   0  -5  22    1.31    5.41
   0   5  22    2.54    3.49
   0   5 -22    5.28    3.80
   0   5  23   67.37    5.99
   0  -5  23   78.51    7.07
   0   5 -23   73.57    6.24
   0   5  24    1.95    2.82
   0   5 -24   -3.24    3.07
   0  -5 -24    3.53   10.35
   0   5  25   19.08    2.74
   0   5 -25   16.15    2.96
   0  -5 -25   13.73    9.48
   0   5  26    0.03    1.92
   0   5 -26   -0.75    2.09
   0  -5 -26    1.39    7.90
   0   6   0   85.56    6.77
   0   6   0  102.51    6.53
   0  -6   0   71.84    9.66
   0  -6   0   79.38   19.61
   0  -6   0   69.62    8.06
   0  -6   0   95.01   18.36
   0   6  -1  136.69    9.70
   0   6  -1  139.68    9.94
   0   6   1  145.99    9.71
   0   6   1  152.95    9.60
   0  -6  -1  125.57   11.70
   0  -6   1  127.26   12.70
   0  -6   1  115.00   11.00
   0  -6  -1  137.48   22.29
   0  -6   1  126.31   20.71
   0  -6  -1  187.05   22.07
   0  -6  -1  121.11   10.84
   0   6   2 1417.62   89.97
   0   6  -2 1181.37   90.06
   0   6  -2 1268.69   90.01
   0  -6  -2 1340.71   90.77
   0  -6  -2 1180.69   91.37
   0  -6   2 1083.16   90.87
   0  -6   2 1260.94   94.74
   0   6  -3  197.45   15.89
   0   6   3  233.62   15.58
   0   6  -3  199.67   15.74
   0   6   3  276.50   15.59
   0  -6  -3  260.50   16.55
   0  -6   3  186.55   16.92
   0  -6  -3  230.36   17.50
   0   6  -4  109.30    8.66
   0   6  -4  117.22    9.10
   0  -6  -4  148.48   26.07
   0  -6  -4  125.86    9.25
   0  -6   4   97.72   10.09
   0   6   4  130.38    8.36
   0   6  -4  126.93    9.73
   0   6  -5   -0.43    4.33
   0   6  -5   -1.76    3.12
   0  -6   5    1.17    4.60
   0   6  -5   -0.43    5.41
   0   6   5   -5.13    2.32
   0   6  -5   -0.19    2.00
   0   6  -6  225.43   15.30
   0   6  -6  206.72   15.74
   0  -6   6  211.70   16.62
   0  -6  -6  198.37   31.32
   0   6   6  236.46   15.04
   0   6  -6  185.27   15.98
   0   6  -6  231.94   15.04
   0   6  -7   18.54    5.29
   0   6  -7   21.96    3.68
   0   6   7   13.59    2.63
   0   6  -7   19.38    2.65
   0   6  -8  658.11   42.53
   0   6   8  685.76   42.27
   0   6  -8  652.46   42.29
   0   6  -9   41.31    5.03
   0   6   9   47.34    3.93
   0   6  -9   39.63    4.06
   0   6  10  223.81   13.96
   0   6 -10  239.71   14.04
   0   6  11    3.83    1.44
   0   6 -11   -7.69    8.18
   0   6  11   -2.60    3.21
   0   6 -11   -2.28    3.22
   0   6  12   67.05    4.92
   0   6 -12   67.85   10.01
   0   6 -12   72.93    7.24
   0   6  12   77.02    5.74
   0   6 -12   70.23    5.83
   0   6 -13   15.17    9.68
   0   6  13   12.43    1.88
   0   6 -13   15.40    5.64
   0   6  13   14.83    3.34
   0   6 -13   14.24    3.61
   0   6  14   61.00    4.62
   0   6 -14   74.14   11.37
   0   6 -14   69.21    7.52
   0   6  14   65.79    5.63
   0  -6  14   64.85    8.70
   0   6 -14   69.30    5.97
   0   6 -15    5.26   10.70
   0   6  15    2.05    1.75
   0   6 -15    2.03    5.99
   0   6  15    4.47    3.57
   0  -6  15   -1.01    7.22
   0   6 -15   -0.03    3.73
   0   6  16   29.51    2.73
   0   6 -16   14.47   11.51
   0   6 -16   26.79    6.80
   0   6  16   34.20    4.21
   0  -6  16   23.28    7.52
   0   6 -16   25.37    4.44
   0   6 -17   12.26   11.91
   0   6  17    1.04    1.76
   0   6 -17   -2.37    6.44
   0   6  17    1.95    3.51
   0  -6  17   -0.97    6.64
   0   6 -17    0.25    3.98
   0   6 -18   67.19   13.45
   0   6  18   82.99    5.60
   0   6 -18   72.50    8.87
   0   6  18   75.46    6.50
   0  -6  18   69.61    8.61
   0   6 -18   67.63    6.79
   0   6  19   -0.19    1.81
   0   6 -19  -14.24   11.55
   0   6 -19    0.99    6.81
   0   6  19   -3.30    3.57
   0  -6  19    4.10    6.08
   0   6 -19   -3.82    4.00
   0   6 -20   98.55   14.49
   0   6 -20  105.36   10.99
   0  -6  20  130.30   10.33
   0   6  20  118.73    8.92
   0   6 -20  125.13    9.20
   0   6 -21    3.48    6.95
   0   6  21    5.74    3.25
   0  -6  21   -0.19    5.30
   0   6 -21    2.17    3.60
   0   6 -22  108.96   11.46
   0   6  22  137.56    9.70
   0  -6  22  151.77   10.53
   0  -6 -22  120.91   14.55
   0  -6  23   14.76    4.02
   0   6  23   10.23    2.77
   0   6  24   34.32    3.32
   0  -6 -24   21.50    9.51
   0   6  25    4.66    1.95
   0  -6 -25    0.80    7.88
   0   6 -25    6.63    2.17
   0   7   0    1.04    3.35
   0   7   0    0.66    2.72
   0  -7   0   -1.07    4.21
   0   7  -1  257.51   16.86
   0   7  -1  264.80   16.66
   0   7   1  221.57   16.61
   0   7   1  262.58   16.48
   0  -7  -1  198.57   17.61
   0  -7   1  222.84   18.05
   0   7  -2  210.91   15.86
   0   7  -2  202.21   15.63
   0   7   2  220.56   15.56
   0  -7  -2  171.68   16.38
   0   7  -3  266.52   21.57
   0   7   3  316.03   21.48
   0   7  -3  251.56   21.79
   0   7  -3  358.90   22.16
   0   7   3  394.80   21.44
   0   7  -4   59.36    7.05
   0   7   4   79.45    5.86
   0   7  -4   69.06    6.31
   0   7  -4   71.17    7.91
   0   7   4   84.19    5.68
   0   7  -5   67.70    7.48
   0   7  -5   75.17    6.56
   0   7   5   79.32    5.78
   0   7  -5   87.67    8.02
   0   7  -6   94.58    8.86
   0   7  -6  107.03    7.80
   0   7  -6   79.59    9.19
   0   7   6   98.25    7.05
   0   7  -6   96.56    6.97
   0   7  -7  667.06   46.88
   0   7  -7  700.68   46.55
   0   7   7  740.31   46.26
   0   7  -7  599.07   46.83
   0   7  -7  721.37   46.26
   0   7  -8   42.89    7.29
   0   7  -8   46.50    5.33
   0   7   8   46.11    4.07
   0   7  -8   27.42    8.35
   0   7  -8   43.00    4.08
   0   7  -9   23.90    4.80
   0   7  -9   13.16    8.11
   0   7   9   18.14    3.17
   0   7  -9   22.17    3.26
   0   7 -10   66.03    6.86
   0   7  10   64.38    5.39
   0   7 -10   66.03    5.53
   0   7 -11  207.92   15.27
   0   7  11  215.26   14.38
   0   7 -11  206.46   14.47
   0   7 -12   13.51    9.35
   0   7  12    4.95    3.20
   0   7 -12    1.91    3.42
   0   7  13   14.60    1.81
   0   7 -13   21.01    9.89
   0   7  13   15.03    3.28
   0  -7  13   10.89    7.23
   0   7 -13   18.44    3.64
   0   7 -14   63.07   11.39
   0   7  14   56.70    4.21
   0   7 -14   60.46    7.49
   0   7  14   59.26    5.24
   0  -7  14   50.69    8.27
   0   7 -14   61.60    5.45
   0   7  15    3.57    1.56
   0   7 -15    7.44    6.20
   0  -7  15   -0.07    7.01
   0   7  15   10.74    3.34
   0   7 -15    7.02    3.54
   0   7 -16   10.24   11.57
   0   7  16    5.49    1.61
   0   7 -16    7.02    6.37
   0  -7  16    1.37    6.65
   0   7  16    7.07    3.31
   0   7 -16    2.16    3.65
   0   7 -17   84.03   13.66
   0   7  17   90.08    6.06
   0   7 -17   82.17    9.30
   0   7  17   86.47    6.82
   0  -7  17   86.92    9.10
   0   7 -17   76.77    7.11
   0   7 -18    3.98   11.94
   0   7 -18    1.38    6.86
   0   7  18    1.43    3.18
   0  -7  18    2.37    5.87
   0   7 -18    0.95    3.56
   0   7 -19   12.16   11.37
   0   7 -19   27.33    7.09
   0   7  19   19.52    3.45
   0  -7  19   30.41    5.71
   0   7 -19   18.79    3.85
   0   7 -20    6.50   10.64
   0   7 -20   12.67    6.70
   0   7  20    6.11    2.95
   0  -7  20    8.29    4.82
   0   7 -20   12.77    5.62
   0  -7 -20    3.00   10.08
   0   7 -20    6.51    3.39
   0   7 -21   15.40    6.77
   0   7  21   13.26    2.92
   0  -7  21   18.07    4.50
   0  -7 -21    8.36    9.73
   0   7 -21   15.34    3.29
   0   7 -22   24.68    6.40
   0   7  22   31.52    3.27
   0  -7  22   33.00    4.21
   0   7 -22   28.42    3.58
   0  -7 -22   14.89    9.19
   0   7 -23   41.28    6.08
   0   7  23   41.68    3.61
   0  -7 -23   34.74    8.80
   0   7 -23   44.02    3.93
   0   7  24    9.57    1.79
   0   7 -24    8.02    2.09
   0   8   0  489.72   32.65
   0   8  -1  180.64   11.86
   0   8   1  142.23   11.41
   0   8  -1  160.66   11.40
   0   8  -2  129.72   11.95
   0   8   2  162.24   11.59
   0   8  -2  212.08   12.58
   0   8   2  193.45   11.29
   0   8  -2  120.90   11.49
   0   8   3   -4.48    3.62
   0   8  -3    1.59    5.12
   0   8   3   -0.61    2.50
   0   8  -3   -1.46    6.04
   0   8  -3   -0.22    3.66
   0   8  -4    3.41    5.58
   0   8  -4    5.91    6.38
   0   8   4   13.42    2.78
   0   8  -4    6.24    3.96
   0   8  -5   -1.74    5.92
   0   8   5    1.02    2.57
   0   8  -5   -0.42    6.68
   0   8  -5   -2.30    4.11
   0   8  -6   67.81    8.38
   0   8   6   76.43    5.80
   0   8  -6   73.72    9.06
   0   8  -6   78.23    6.97
   0   8  -7   37.64    7.49
   0   8  -7   49.34    5.72
   0   8   7   42.83    4.03
   0   8  -7   36.28    8.34
   0   8  -8  128.95   12.47
   0   8  -8  154.02   11.11
   0   8  -8  127.51   12.62
   0   8   8  145.58   10.08
   0   8  -8  146.44   10.10
   0   8  -9   79.33   10.33
   0   8  -9  106.17    8.50
   0   8   9   92.34    6.99
   0   8  -9   93.94    7.00
   0   8 -10  254.93   20.23
   0   8 -10  280.24   19.00
   0   8  10  279.47   18.04
   0   8 -10  254.10   18.06
   0   8 -11   71.73    7.61
   0   8  11   73.30    5.77
   0   8 -11   70.25    5.89
   0   8 -12  123.99   10.76
   0   8  12  131.91    9.20
   0   8 -12  125.80    9.32
   0   8  13   11.21    3.02
   0  -8  13   12.21    7.07
   0   8 -13   10.60    3.29
   0   8 -14    1.45   10.54
   0  -8  14   -1.88    6.85
   0   8  14   -0.24    2.93
   0   8 -14    1.03    3.01
   0   8 -15   -0.95   10.79
   0   8 -15   -0.06    6.27
   0  -8  15    1.79    6.53
   0   8  15    3.44    2.95
   0   8 -15    1.54    3.07
   0   8 -16   20.47   11.20
   0   8 -16   10.73    6.59
   0  -8  16    7.33    6.13
   0   8  16   14.06    3.06
   0   8 -16    7.33    3.33
   0   8 -17   16.90   11.22
   0   8 -17   15.74    6.57
   0  -8  17   11.59    5.75
   0   8  17   12.89    2.95
   0   8 -17   11.26    3.40
   0   8 -18   29.77   11.32
   0   8 -18   39.60    7.53
   0   8  18   40.68    3.97
   0  -8  18   46.12    5.99
   0   8 -18   39.53    4.27
   0   8 -19   17.53    9.88
   0   8 -19   25.49    6.51
   0   8  19   15.91    2.77
   0  -8  19   16.95    4.61
   0   8 -19   21.85    6.11
   0   8 -19   13.10    3.11
   0   8 -20   -1.95    6.08
   0   8  20   -0.84    2.19
   0   8 -20    0.76    4.92
   0   8 -20   -0.18    2.60
   0   8 -21   18.00    5.72
   0   8  21   18.26    2.34
   0   8 -21   12.23    2.68
   0   8 -22   16.45    5.02
   0   8  22   19.14    2.14
   0   8 -22   16.21    2.43
   0   8 -23    5.66    1.65
   0   9   0    1.33    4.91
   0   9   0   -2.67    6.04
   0   9  -1    6.29    5.23
   0   9   1    4.43    4.50
   0   9  -1    5.63    6.20
   0   9  -2   53.48    6.91
   0   9   2   55.65    6.06
   0   9  -2   68.16    7.36
   0   9  -2   44.96    5.76
   0   9  -3  107.53   10.44
   0   9   3  132.54    9.49
   0   9  -3  146.01   10.73
   0   9  -3  111.42    9.61
   0   9  -4    1.04    6.22
   0   9  -4    2.97    7.06
   0   9   4    0.71    2.86
   0   9  -4    1.07    4.37
   0   9  -5   37.10    7.84
   0   9   5   62.40    4.84
   0   9  -5   64.07    8.57
   0   9  -5   33.43    5.89
   0   9  -6   37.53    7.88
   0   9   6   33.91    3.92
   0   9  -6   25.20    8.11
   0   9  -6   48.10    5.67
   0   9  -7  126.07   11.87
   0   9   7  131.80    9.20
   0   9  -7  102.77   11.75
   0   9  -7  134.80   10.26
   0   9  -8    3.05    7.89
   0   9   8   -2.13    2.69
   0   9  -8    1.68    5.19
   0   9   9   95.13    6.63
   0   9  -9   80.34    8.32
   0   9 -10  -11.37    8.88
   0   9 -10   -2.05    5.57
   0   9  10   -0.88    2.58
   0   9 -11   94.58   11.52
   0   9 -11   91.18    8.84
   0   9  11  105.66    6.95
   0   9 -11   81.97    6.93
   0   9 -12   79.14    8.02
   0  -9  12   57.24    8.70
   0   9  12   69.93    5.65
   0   9 -12   76.29    5.76
   0   9 -13   11.50    6.25
   0  -9  13   12.97    6.46
   0   9  13   13.86    2.76
   0   9 -13    9.55    2.89
   0   9 -14    4.03    6.16
   0  -9  14   -0.58    5.78
   0   9  14    3.06    2.54
   0   9 -14   -1.16    2.64
   0   9 -15   29.22   10.77
   0   9  15   36.30    3.47
   0  -9  15   31.27    6.18
   0   9 -15   29.60    3.67
   0   9 -16   37.01   10.56
   0   9  16   39.63    3.56
   0   9 -16   31.56    3.77
   0   9 -17    4.85    9.82
   0   9 -17    0.57    6.17
   0   9  17    2.82    2.21
   0   9 -17    0.76    2.48
   0   9 -18   26.05    9.58
   0   9 -18   36.05    6.45
   0   9  18   34.16    2.99
   0   9 -18   42.40    6.10
   0   9 -18   21.38    3.12
   0   9 -19   15.52    8.45
   0   9 -19   20.00    5.69
   0   9 -19   21.78    5.03
   0   9  19   18.08    2.25
   0   9 -19   14.88    2.44
   0   9 -20   48.47    6.46
   0   9  20   56.43    4.03
   0   9 -20   47.71    4.14
   0   9 -21   44.19    5.38
   0  10   0  546.99   42.38
   0  10   0  722.72   42.35
   0  10  -1  146.27   14.53
   0  10   1  150.59   14.17
   0  10  -1  272.42   14.77
   0  10   1  231.02   14.31
   0  10  -2   21.35    6.33
   0  10   2    7.18    5.06
   0  10   2   14.25    5.59
   0  10  -3  120.13   12.41
   0  10  -3  106.81   11.48
   0  10  -4   34.58    7.58
   0  10   4   56.66    6.18
   0  10  -4   44.41    7.63
   0  10  -4   35.01    5.70
   0  10  -5   14.34    7.22
   0  10  -5   24.43    7.33
   0  10  -5   13.62    5.08
   0  10  -6   -2.25    7.38
   0  10  -6  -11.57    7.13
   0  10  -6    2.40    4.92
   0  10  -7   26.61    8.14
   0  10  -7   21.15    5.45
   0  10  -8  123.34   12.34
   0  10   8  126.14    9.10
   0  10  -8  142.22   10.63
   0  10  -9   92.45   11.30
   0  10   9  103.55    7.53
   0  10  -9  109.09    9.36
   0  10 -10   39.74    9.66
   0  10  10   43.36    4.10
   0  10 -10   53.02    6.66
   0  10 -11   -0.45    9.31
   0  10  11    9.03    2.73
   0  10 -11   12.31    5.85
   0  10 -12    6.82    9.40
   0  10  12   10.26    2.62
   0  10 -12    8.39    5.86
   0  10  13   12.25    2.50
   0  10 -13   13.64    5.99
   0  10  14    4.27    2.22
   0  10 -14    2.19    5.69
   0  10  15    3.49    2.11
   0  10 -15   -2.47    5.61
   0  10 -16   15.19    8.69
   0  10  16   11.29    2.16
   0  10 -16    6.68    5.66
   0  10 -17    7.82    7.84
   0  10  17    1.85    1.72
   0  10 -17    0.81    4.92
   0  10 -18   -3.90    6.90
   0  10  18   -0.52    1.48
   0  10 -18   -2.53    4.22
   0  10 -19    7.54    4.23
   0  11   0   18.49    6.48
   0  11   0   63.29    6.78
   0  11  -1  228.41   16.55
   0  11   1  283.28   16.46
   0  11  -2   39.16    7.51
   0  11  -2   76.96    7.54
   0  11  -3   68.73    8.33
   0  11  -3   68.69    7.91
   0  11  -4   95.59    9.64
   0  11  -5    6.82    7.16
   0  11  -5    9.83    4.82
   0  11  -6   14.86    7.33
   0  11  -6   19.90    5.17
   0  11  -7   43.87    8.40
   0  11  -7   47.43    6.17
   0  11  -8    0.60    7.78
   0  11  -8   -0.84    5.24
   0  11  -9   63.70    9.41
   0  11  -9   65.39    7.06
   0  11 -10    1.33    7.88
   0  11 -10    1.24    5.23
   0  11 -11   29.04    8.60
   0  11 -11   30.22    5.81
   0  11 -12    5.31    7.90
   0  11 -12    3.86    5.16
   0  11 -13   16.12    7.76
   0  11 -13   18.08    5.29
   0  11 -14    3.87    7.41
   0  11 -14    3.36    4.90
   0  11 -15   19.81    4.89
   0  11 -15   14.79    4.82
   0  11 -16   11.49    4.13
   0  11 -16    9.95    4.33
   0  12  -2    7.77    5.61
   0  12  -3   -1.88    5.91
   0  12  -4   33.31    6.64
   0  12  -5    5.13    6.27
   0  12  -6   37.29    7.15
   0  12  -7    3.02    6.49
   0  12  -8   60.22    7.97
   0  12  -9    7.96    6.67
   0  12  -9   13.64    4.24
   0  12 -10   17.74    6.58
   0  12 -10   15.35    4.30
   0  12 -11    1.97    6.25
   0  12 -11    3.28    4.29
   0  12 -11    5.79    3.90
   0  12 -12   47.75    5.16
   0  12 -12   41.89    4.78
   0  12 -13    0.03    5.10
   0  12 -13    1.44    3.51
  -1   0  29    0.32    1.73
  -1   0  28   23.67    3.02
   1   0 -28   17.36    5.77
  -1   0  27    0.79    3.10
   1   0 -27    2.23    7.04
  -1   0  26    5.46    3.75
   1   0 -26  -13.37    8.56
  -1   0  25    1.05    4.05
   1   0 -25   -0.89    8.79
   1   0 -24   -8.82    9.92
   1   0 -23    0.59    3.05
   1   0 -23   36.12   10.32
   1   0 -22  182.13   12.80
   1   0 -21    0.17    3.18
  -1   0  20  148.46    9.94
   1   0 -20  137.47   10.33
  -1   0  19   -0.07    2.11
  -1   0  19    2.84    5.40
   1   0 -19   -2.08    3.12
  -1   0  18   47.69    3.76
  -1   0  18   43.12    6.12
   1   0 -18   39.49    4.38
  -1   0  17    0.29    1.95
  -1   0  17   -0.37    4.68
   1   0 -17   -0.56    2.78
  -1   0  16   20.55    2.37
  -1   0  16   17.47    4.84
   1   0 -16   22.32    2.97
  -1   0  15   -0.68    1.69
  -1   0  15   -0.29    4.16
   1   0 -15   -1.11    2.35
  -1   0  14    1.26    1.61
  -1   0  14    0.36    3.79
   1   0 -14   -0.77    2.23
  -1   0  13    0.57    1.54
  -1   0  13   -1.29    3.85
   1   0 -13   -0.44    2.13
  -1   0  12 1221.78   80.78
  -1   0  12 1241.08   81.10
  -1   0  12 1276.92   81.14
  -1   0  11   -0.29    2.17
   1   0 -10 1843.03   98.51
  -1   0  10 1380.87   97.55
   1   0  -9    5.50    5.20
  -1   0   9   -0.29    2.30
  -1   0   8  893.87   63.03
   1   0  -8 1118.12   63.56
   1   0  -7   23.64    4.03
  -1   0   7   -1.41    2.39
  -1   0   6 1135.28   74.52
   1   0  -6 1141.51   74.68
   1   0  -5    0.54    2.62
  -1   0   5    1.94    1.99
  -1   0   4 2668.78  179.69
   1   0  -4 2856.30  179.74
  -1   0   3    1.79    1.37
   1   0  -3    0.99    1.58
  -1   0   2 5562.56  362.95
  -1   0   1    1.90    5.48
   1   0  -1   -2.39    5.37
   1   0   0 5553.60  365.51
   1   0   0 5870.33  365.96
  -1   0  -1   -1.42    0.95
  -1   0  -1   -7.04    5.81
  -1   0  -2 4296.94  280.39
  -1   0  -3   -1.63    1.66
   1   0   4  181.26   12.69
   1   0   5    1.08    3.60
   1   0   6 5074.05  331.34
   1   0   7   -0.52    2.64
   1   0   8 1923.29  125.83
   1   0   9    0.80    1.79
   1   0   9    1.32    2.24
   1   0  10  417.71   29.95
   1   0  10  476.84   29.82
   1   0  11   -0.98    1.56
   1   0  11   -0.21    1.98
   1   0  11    0.25    1.47
   1   0  12   11.66    1.79
  -1   0 -12   13.83    2.70
   1   0  13   -3.50    1.80
   1   0  13   -2.67    2.17
   1   0  14  124.33    7.95
   1   0  14  104.17    8.05
  -1   0 -14  119.13    8.38
   1   0  15   -1.89    2.09
   1   0  15   -2.02    1.88
  -1   0 -15   -0.68    2.94
   1   0  16  128.24    9.80
   1   0  16  154.48    9.80
  -1   0 -16  154.85   10.31
   1   0  17   -1.08    1.95
  -1   0 -17    2.85    3.34
   1   0  18    3.16    2.15
  -1   0 -18    1.80    3.40
   1   0  19    1.86    2.14
  -1   0 -19   -0.56    3.47
   1   0  20   33.05    3.12
  -1   0 -20   25.25    4.22
   1   0  21    0.11    2.15
  -1   0 -21   -0.94    3.44
   1   0  22  227.13   14.10
  -1   0 -22  172.45   14.57
  -1   0 -23    0.86    3.21
  -1   0 -25   -6.98    7.99
   1   0  26   66.47    5.66
  -1   0 -26   35.44    8.51
   1   0  27   -2.19    2.92
  -1   0 -27  -17.08    6.35
   1   0  28    0.62    2.14
  -1   1  29    6.15    1.75
  -1   1  28    0.61    2.42
  -1  -1  28    0.02    2.41
   1  -1 -28    2.73    6.55
  -1   1  27   58.66    4.69
  -1  -1  27   47.57    4.55
   1   1 -27   21.28    6.69
   1  -1 -27   21.59    8.58
  -1  -1  26   34.35    4.42
  -1   1  26   36.27    4.42
   1  -1 -26   22.87    9.47
   1   1 -26   29.04    7.22
  -1   1  25    4.56    4.02
   1   1 -25    4.92    7.57
   1   1 -25    3.48    2.97
   1  -1 -25    4.96    9.70
  -1   1  24   70.78    6.11
   1  -1 -24   41.72   11.09
   1   1 -24   39.65    9.38
   1   1 -24   48.76    5.08
  -1   1  23    5.46    4.80
   1   1 -23    2.58    8.55
   1   1 -23    1.34    3.43
   1   1 -22    8.05    8.81
   1   1 -22   15.60    3.74
  -1   1  21  346.23   22.05
   1   1 -21  306.41   22.37
  -1   1  20    7.55    2.34
  -1  -1  20   -0.20    5.71
   1   1 -20   -0.41    3.51
  -1   1  19  195.87   12.89
  -1  -1  19  202.00   14.23
   1   1 -19  175.32   13.27
  -1   1  18    0.84    2.10
  -1  -1  18   -1.33    1.97
  -1  -1  18    1.55    5.29
   1   1 -18   -1.36    3.22
   1  -1 -18   -0.94    2.59
  -1   1  17   24.56    2.67
  -1  -1  17   27.53    2.58
  -1  -1  17   25.63    5.59
   1   1 -17   20.95    3.58
   1  -1 -17   18.33    3.04
  -1   1  16  179.40   12.18
  -1  -1  16  191.29   12.17
  -1  -1  16  189.25   13.32
   1  -1 -16  170.30   12.32
   1   1 -16  176.71   12.50
  -1   1  15   90.96    6.60
  -1  -1  15   99.21    6.61
   1  -1 -15   90.05    6.79
   1   1 -15   95.98    7.03
  -1   1  15  105.95    7.90
  -1  -1  15   94.94    8.15
   1   1 -14   34.67   10.93
  -1  -1  14   48.00    3.31
  -1   1  14   43.64    3.35
  -1  -1  14   35.98    5.39
  -1   1  14   36.31    5.02
   1  -1 -14   37.76    3.60
   1   1 -14   30.72    3.93
  -1   1  13  725.29   49.72
   1   1 -13  855.30   51.09
  -1   1  13  760.53   49.71
  -1  -1  13  772.71   49.70
  -1   1  13  820.71   50.11
  -1  -1  13  775.88   50.19
   1   1 -13  790.34   49.85
  -1  -1  13  782.61   50.39
  -1  -1  13  628.70   50.25
   1   1 -13  641.82   52.36
   1  -1 -13  760.16   52.74
  -1  -1  12  142.73    9.28
  -1   1  12  154.73    9.32
  -1   1  12  151.43    9.96
   1   1 -12  159.35    9.54
  -1  -1  12  147.77   10.23
  -1  -1  12  152.75   10.23
   1   1 -12  121.03   14.63
   1  -1 -12  161.81   15.15
  -1   1  12  127.86    9.42
  -1   1  11   51.67    3.97
   1  -1 -11   40.33   11.22
  -1  -1  11   52.99    5.06
   1   1 -11   31.55   11.09
   1  -1 -10  -10.05   10.02
  -1   1  10   -0.30    1.75
   1   1 -10   -3.35    9.50
  -1  -1  10   -2.00    3.05
   1   1 -10   -0.34    6.28
   1  -1 -10   -1.37    4.25
   1  -1  -9   86.87    6.90
  -1   1   9   78.68    5.78
   1  -1  -9  110.67   12.14
   1   1  -9   88.86    8.99
  -1  -1   9   76.32    6.63
   1   1  -9   81.60   11.76
   1   1  -8  336.27   21.46
  -1  -1   8  288.59   20.28
   1  -1  -8  267.77   20.03
  -1   1   8  278.94   19.79
  -1   1   7 1758.72  113.01
   1   1  -7 1476.68  113.79
  -1  -1   7 1926.86  113.40
   1  -1  -7 1662.83  113.11
   1   1  -7 1896.04  113.92
   1  -1  -7 1580.19  113.81
  -1   1   6   10.57    1.97
   1  -1  -6    9.74    2.32
  -1  -1   6   11.47    3.49
   1   1  -6    9.89    5.12
  -1   1   5  380.64   30.24
   1   1  -5  442.04   31.39
  -1  -1   5  556.78   30.70
   1  -1  -5  547.41   31.55
   1  -1  -5  489.43   30.31
   1   1  -5  596.16   31.14
   1   1  -4  345.82   26.96
   1  -1  -4  455.30   27.08
   1  -1  -4  407.31   26.89
   1   1  -4  315.49   26.78
  -1   1   4  420.99   25.99
   1   1  -4  427.47   26.59
   1  -1  -4  378.21   25.99
  -1  -1   4  383.81   26.34
   1  -1  -3  273.01   16.67
   1  -1  -3  267.34   16.68
   1   1  -3  222.76   16.63
  -1   1   3  258.20   15.58
   1   1  -3  216.80   16.52
  -1  -1   3  216.60   15.90
   1  -1  -3  213.89   15.59
   1  -1  -2    5.10    1.50
  -1   1   2   19.05    4.39
  -1   1   2    6.00    1.57
  -1  -1   2   18.33    4.54
  -1  -1   2   17.73    4.48
  -1   1   2   16.13    4.38
   1  -1  -1 1675.72  119.21
  -1   1   1 1868.41  119.22
   1   1  -1 2007.08  119.32
   1   1   0 2505.91  164.55
  -1   1   0 2844.08  165.87
  -1  -1   0 2492.59  164.53
  -1   1  -1 1043.31   63.53
  -1  -1  -1 1021.16   61.83
  -1   1  -2  492.70   29.43
  -1  -1  -2  429.55   29.14
   1  -1   2  505.80   29.40
   1   1   2  429.91   29.18
   1  -1   3 1675.12  109.56
  -1   1  -4 1062.22   83.40
   1  -1   4 1252.48   81.68
   1  -1   4 1256.76   81.14
   1  -1   5 3327.87  223.35
   1  -1   5 3653.72  223.91
   1  -1   6   61.31    5.07
   1  -1   6   32.53    6.48
   1  -1   7 3115.66  191.70
   1  -1   7 2838.32  191.18
   1  -1   8  544.61   34.33
   1  -1   8  473.70   34.69
   1  -1   9   29.94    3.23
   1  -1   9   15.54    4.09
   1  -1  10  188.34   14.78
   1  -1  10  221.20   14.34
   1   1  11   39.41    3.06
  -1   1 -11   37.13    3.66
   1   1  11   40.32    4.54
   1  -1  11   36.49    3.62
   1  -1  11   31.95    4.60
   1  -1  12   51.76    3.93
   1   1  12   54.86    4.03
   1   1  12   48.00    4.22
   1   1  12   58.31    5.49
  -1   1 -12   57.64    4.58
  -1  -1 -12   61.68    4.49
   1  -1  12   47.72    4.44
   1  -1  13 1795.45  124.23
   1   1  13 1931.32  124.26
   1   1  13 1791.37  124.29
  -1   1 -13 2062.71  124.43
  -1  -1 -13 2047.71  124.40
   1   1  13 1953.56  124.67
   1   1  14   19.05    2.30
   1  -1  14   19.03    2.17
   1   1  14   17.72    2.60
   1  -1  14   23.63    5.34
   1   1  14   19.14    4.53
  -1  -1 -14   16.68    3.02
  -1   1 -14   20.81    3.19
   1  -1  15  185.69   12.49
   1   1  15  169.85   12.58
   1   1  15  190.98   12.53
  -1   1 -15  201.40   12.96
   1  -1  15  189.06   13.89
  -1  -1 -15  193.17   12.82
   1   1  15  187.20   13.59
   1  -1  16  202.04   13.49
   1   1  16  191.84   13.58
   1   1  16  200.83   13.55
   1  -1  16  205.53   14.93
  -1   1 -16  212.33   13.96
  -1  -1 -16  206.47   13.85
   1  -1  17   53.80    4.14
   1   1  17   56.87    4.28
   1   1  17   46.19    4.28
  -1  -1 -17   50.47    4.88
   1  -1  17   60.83    7.14
  -1   1 -17   53.51    5.24
   1  -1  18    5.08    2.00
   1   1  18    2.13    2.30
   1   1  18    3.86    2.29
   1  -1  18    2.92    6.10
  -1   1 -18    4.39    3.54
  -1  -1 -18    2.35    3.17
   1  -1  19  133.31    9.12
   1   1  19  138.11    9.21
  -1   1 -19  135.73    9.86
   1  -1  19  143.47   11.47
  -1  -1 -19  116.07    9.61
   1   1  20   22.64    2.77
   1  -1  20   19.35    2.48
   1  -1  20   18.98    6.61
  -1  -1 -20   16.78    3.56
  -1   1 -20   18.32    4.12
   1   1  21  170.61   10.99
   1  -1  21  165.20   10.91
   1  -1  21  181.45   13.10
  -1   1 -21  149.61   11.60
  -1  -1 -21  136.11   11.34
   1   1  22   22.79    2.75
  -1   1 -22   16.76    4.08
   1   1  23   16.75    2.39
  -1   1 -23    9.05    3.79
  -1   1 -23   10.48    8.25
  -1   1 -24   15.87    7.57
  -1   1 -24   20.22    3.76
  -1   1 -25   15.86    7.07
  -1  -1 -25   22.95    9.10
  -1   1 -25   21.69    3.44
   1  -1  26   25.18    3.94
  -1  -1 -26  -11.05    8.61
   1  -1  27   42.50    4.07
  -1  -1 -27   18.78    7.48
   1  -1  28    2.70    2.13
  -1  -2  28    2.37    2.22
  -1   2  28    0.44    2.20
   1  -2 -28   -1.90    6.78
  -1   2  27   18.25    3.19
  -1  -2  27   14.64    3.19
  -1   2  26   52.26    4.95
   1   2 -26   44.83    4.40
   1  -2 -26   36.68   10.47
  -1   2  25    3.27    3.95
   1   2 -25    2.03    3.11
   1  -2 -25   -4.40   10.33
  -1   2  24    3.18    4.25
   1   2 -24   -0.19    3.28
   1   2 -24   -0.50    6.88
   1  -2 -24    1.64   10.89
  -1   2  23  121.05    8.88
   1   2 -23  105.53    8.34
  -1   2  22   16.06    4.91
  -1  -2  22   12.35    5.83
   1   2 -22    6.55    7.84
   1   2 -22    9.77    3.89
  -1   2  21   51.57    3.96
  -1   2  21   38.15    5.78
  -1  -2  21   44.26    6.58
   1   2 -21   38.21    4.98
  -1  -2  20   56.37    6.90
   1   2 -20   58.91    5.40
  -1  -2  19   38.17    6.39
   1   2 -19   35.23    4.43
   1   2 -19   23.88    8.21
   1   2 -18  104.39   10.02
  -1  -2  18  116.76    9.53
   1   2 -18  107.07    8.32
   1   2 -17   30.75    6.36
  -1  -2  17   37.47    6.02
   1   2 -17   31.01    4.06
   1   2 -16  161.82   16.94
  -1  -2  16  200.41   12.61
   1   2 -16  171.43   13.99
  -1  -2  16  187.00   13.87
   1   2 -16  170.83   13.04
  -1  -2  15   11.68    1.81
   1   2 -15   -0.14   10.14
   1   2 -15    9.08    5.02
  -1  -2  15    7.36    4.84
   1   2 -15    5.46    2.98
  -1  -2  14   76.17    5.03
   1   2 -14   71.14   10.79
  -1  -2  14   64.28    6.77
   1   2 -14   66.66    5.59
  -1  -2  14   62.15    6.10
   1   2 -14   67.37    6.97
  -1   2  13  104.19    7.07
  -1   2  13   98.86    7.18
   1   2 -13  100.10   11.35
  -1  -2  13  111.28    7.04
   1   2 -13  101.24    7.46
  -1  -2  13   89.64    8.37
   1   2 -13   97.97   14.23
  -1  -2  13   96.72    8.40
   1   2 -13  101.76    8.30
   1  -2 -13   90.68   14.28
  -1  -2  13   95.48    8.15
  -1   2  12  452.01   31.19
   1   2 -12  484.55   32.59
  -1   2  12  486.92   31.17
  -1  -2  12  457.15   31.75
   1   2 -12  512.88   31.34
  -1  -2  12  500.39   32.28
   1   2 -12  398.18   34.09
   1  -2 -12  460.26   34.48
  -1  -2  12  426.73   31.97
   1   2 -12  508.07   31.62
   1   2 -12  371.66   33.76
   1  -2 -12  459.70   34.26
  -1   2  11   84.54    5.65
  -1   2  11   81.46    5.75
   1   2 -11   80.93    5.98
  -1  -2  11   83.01    7.32
   1   2 -11   67.88   12.08
   1  -2 -11   79.57   12.34
   1   2 -11   48.62   11.63
   1  -2 -11   51.59   12.49
   1  -2 -10  598.33   24.93
   1   2 -10  469.81   24.56
   1  -2 -10  314.30   21.25
  -1   2  10  290.20   20.95
  -1  -2  10  643.91   23.01
   1   2  -9   -4.66    9.14
  -1   2   9    3.83    1.37
  -1  -2   9   11.18    4.13
   1  -2  -9    5.19    2.36
   1  -2  -9   16.28    9.73
   1   2  -8  142.98   12.24
   1  -2  -8  155.50   13.36
  -1   2   8  144.30    9.14
   1  -2  -8  122.51    9.27
  -1  -2   8  146.60   10.70
   1   2  -7   39.10    7.60
  -1  -2   7   37.04    5.35
  -1   2   7   37.06    2.94
   1  -2  -7   32.06    3.12
  -1   2   6   66.63    4.73
   1  -2  -6   56.71    4.77
  -1  -2   6   56.31    6.40
   1   2  -6   62.68    8.29
   1  -2  -6   39.80    9.46
   1  -2  -6   28.02    9.32
   1   2  -6  165.31   10.12
   1   2  -6  145.61    9.68
   1  -2  -5  163.84   11.80
   1   2  -5  129.07   11.16
   1   2  -5  124.65   11.50
  -1  -2   5  111.57    9.83
   1  -2  -5  155.55   11.66
   1  -2  -5  103.65    8.53
  -1   2   5  143.59    8.59
   1   2  -5  123.38   11.69
   1  -2  -4   69.94    5.83
   1  -2  -4  122.58    9.02
  -1  -2   4   62.10    7.11
  -1   2   4   86.71    5.97
   1   2  -4   93.46    8.66
   1   2  -4  113.66    9.06
   1   2  -4   67.79   12.93
   1  -2  -4  127.35    8.85
   1   2  -3  408.90   24.57
   1  -2  -3  319.56   23.69
   1   2  -3  372.62   25.15
   1  -2  -3  458.68   24.58
  -1   2   3  358.41   23.74
   1   2  -2 1414.00  107.49
  -1   2   2 1653.07  107.11
   1  -2  -2 1719.65  107.10
  -1  -2   1  401.37   30.66
   1  -2  -1  441.55   29.59
  -1  -2   1  343.60   30.89
  -1  -2   1  395.29   29.86
  -1  -2   1  483.62   29.74
   1  -2  -1  376.20   34.52
   1   2  -1  386.57   30.15
  -1   2   1  427.25   29.61
   1   2   0   35.29    5.01
   1  -2   0   44.23   14.83
  -1   2   0   46.57   15.92
  -1  -2   0   28.33    3.87
   1  -2   0   38.64    3.58
  -1   2   0   34.82    3.66
   1  -2   1  349.42   27.23
   1  -2   1  360.74   28.61
   1   2   1  320.17   23.12
  -1  -2  -1  353.37   22.75
  -1   2  -1  319.56   27.47
  -1   2  -2 1775.12  116.69
   1  -2   2 1940.06  117.23
  -1  -2  -2 1728.53  114.62
  -1  -2  -3  408.24   23.19
  -1   2  -3  391.13   28.29
   1  -2   3  352.89   23.60
  -1   2  -3  343.95   29.35
   1  -2   4 2060.39  133.06
  -1   2  -4 2165.18  135.80
  -1  -2  -4 1855.33  132.62
   1  -2   4 2349.95  133.91
  -1  -2  -4 2195.71  132.63
  -1   2  -5 1118.67   80.00
   1  -2   5 1046.56   77.65
   1  -2   5 1232.82   76.90
   1  -2   6  611.40   41.30
   1  -2   6  657.13   42.23
  -1   2  -6  599.40   46.00
   1  -2   7   59.65    5.46
  -1   2  -7   70.87   17.55
   1  -2   7   61.55    7.69
   1  -2   8   67.62    7.23
   1  -2   8   63.85    5.60
   1  -2   9   49.02    4.69
   1  -2   9   50.87    6.37
   1   2  10  446.51   28.21
   1   2  10  414.89   28.28
   1   2  10  464.61   28.57
   1  -2  10  379.12   28.90
  -1   2 -10  412.74   34.76
   1  -2  10  436.64   28.86
   1  -2  10  374.87   29.28
   1   2  11  131.21    8.95
   1   2  11  127.95    8.78
  -1   2 -11  140.09    9.16
   1   2  11  136.12    9.51
   1  -2  11  111.05   10.25
   1  -2  11  130.70    9.68
  -1   2 -11   97.72   18.75
   1  -2  11  119.76   10.42
  -1   2 -12  227.61   15.65
  -1   2 -12  259.12   17.11
   1   2  12  218.09   15.36
   1  -2  12  234.84   15.20
   1   2  12  264.99   15.88
  -1   2 -12  241.77   15.53
   1  -2  12  210.63   16.39
   1  -2  12  213.82   15.92
   1  -2  12  181.87   16.49
  -1   2 -12  197.79   23.81
  -1   2 -13  191.26   15.59
   1   2  13  186.89   13.24
   1  -2  13  196.90   13.07
   1   2  13  222.47   13.91
   1  -2  13  188.33   14.44
  -1   2 -13  202.44   13.48
  -1   2 -13  195.21   13.68
   1   2  14  227.90   15.83
   1  -2  14  239.72   15.68
  -1   2 -14  250.52   18.44
  -1   2 -14  247.06   16.12
   1  -2  14  220.89   16.98
  -1   2 -14  234.10   16.37
  -1   2 -15  308.40   21.87
   1  -2  15  293.32   18.96
   1   2  15  277.11   19.10
   1  -2  15  282.68   20.24
  -1   2 -15  288.81   19.40
  -1   2 -15  277.02   19.68
   1  -2  16  140.60    9.44
   1   2  16  133.55    9.65
  -1   2 -16  144.72   10.20
   1  -2  16  143.31   11.61
   1  -2  17    0.10    1.72
   1   2  17    3.77    2.51
   1  -2  17    1.24    6.40
  -1   2 -17    0.88    3.58
   1   2  18  508.85   34.25
   1  -2  18  530.80   34.17
  -1   2 -18  513.87   34.61
   1  -2  18  516.34   35.40
   1  -2  19   13.09    2.06
   1   2  19   11.86    2.53
   1  -2  19    9.97    6.71
  -1   2 -19    9.24    4.02
   1   2  20   -1.35    2.35
   1  -2  20   -0.18    6.65
  -1   2 -20   -1.09    3.88
   1   2  21    2.93    2.36
   1  -2  21    1.52    6.45
  -1   2 -21    2.33    3.94
   1   2  22  141.67    8.86
   1   2  22  108.79    9.97
   1  -2  22  149.67   11.09
  -1   2 -22  122.36    9.58
   1   2  23   12.03    2.35
   1   2  23   11.22    4.60
  -1   2 -23   10.04    3.87
   1   2  24   62.88    5.80
  -1   2 -24   49.60    5.37
   1   2  25   17.16    3.81
  -1   2 -25   14.71    3.30
  -1  -2 -25    8.26    9.88
  -1  -2 -26  -16.37    8.83
  -1   2 -26    4.77    2.62
   1  -2  27    3.15    2.72
  -1  -2 -27   -9.41    7.45
   1  -2  28    2.52    1.84
  -1  -2 -28    4.75    5.34
  -1   3  28    2.21    1.93
   1  -3 -28   -0.56    6.54
  -1   3  27   33.23    3.38
  -1  -3  27   26.51    3.39
   1  -3 -27   30.34    8.92
   1   3 -27   30.98    3.22
  -1   3  26   16.92    3.28
   1  -3 -26    0.66    9.38
   1   3 -26    8.54    2.92
   1   3 -25   40.44    4.44
   1   3 -24    1.33    3.39
   1   3 -23   -0.72    3.69
  -1  -3  22   -2.57    5.50
   1   3 -22    0.13    3.81
  -1  -3  21   77.03    8.07
   1   3 -21   74.11    6.70
  -1   3  20  193.08   13.02
   1   3 -20  162.04   15.11
  -1  -3  20  206.59   14.59
   1   3 -20  196.04   13.69
  -1   3  19  231.36   15.20
   1   3 -19  183.97   17.02
  -1  -3  19  226.68   16.65
   1   3 -19  233.07   15.76
  -1   3  18   89.82    6.42
   1   3 -18   85.93   13.98
   1   3 -18   77.32    9.22
  -1  -3  18   93.11    8.73
   1   3 -18   89.62    7.30
  -1   3  17  321.78   21.70
   1   3 -17  323.25   25.33
   1   3 -17  324.15   23.05
  -1  -3  17  332.34   22.85
   1   3 -17  341.29   22.12
  -1   3  16   14.08    2.20
   1   3 -16    9.60   10.82
   1   3 -16   10.23    5.54
  -1  -3  16   12.68    5.47
   1   3 -16   12.83    3.55
  -1   3  15   85.46    6.21
   1   3 -15   97.34   12.24
   1   3 -15   84.84    8.16
  -1  -3  15   89.15    8.35
   1   3 -15   93.30    6.87
  -1   3  14   59.28    4.30
   1   3 -14   51.31   10.34
   1   3 -14   59.36    6.27
  -1  -3  14   45.31    5.59
  -1  -3  14   58.26    6.68
   1   3 -14   64.30    4.98
  -1   3  13   11.86    1.77
   1   3 -13    9.34    8.16
   1   3 -13   10.97    4.25
   1   3 -13   10.49    9.38
  -1  -3  13    9.51    3.38
   1  -3 -13   11.25   10.32
  -1  -3  13    7.64    4.86
   1   3 -13   12.75    2.73
   1   3 -12   11.85    7.64
  -1   3  12    6.09    1.54
  -1  -3  12    5.97    4.69
   1  -3 -12    2.07   10.35
   1   3 -12   15.80   12.13
   1  -3 -12    4.72   11.20
   1   3 -12    5.73    3.95
   1   3 -12    3.01    9.60
  -1  -3  12    6.99    3.42
   1   3 -11  270.24   18.14
  -1   3  11  257.71   16.49
  -1  -3  11  208.72   17.32
   1   3 -11  249.98   23.54
   1   3 -11  248.56   17.06
   1   3 -11  224.18   19.77
  -1  -3  11  245.04   18.06
   1  -3 -11  264.76   20.40
   1   3 -11  235.57   19.84
   1  -3 -11  254.70   20.17
  -1  -3  11  247.78   17.74
  -1   3  10   63.86    4.65
  -1   3  10   72.79    4.86
   1   3 -10   60.34    7.72
  -1   3  10   68.13    5.23
  -1  -3  10   57.57    6.26
  -1  -3  10   69.71    7.19
   1  -3 -10   91.91   11.21
   1   3 -10   52.92   10.44
   1   3 -10   63.04    5.69
   1  -3 -10   90.61   11.30
   1   3 -10   43.72   10.06
   1   3 -10   73.86   14.59
   1  -3  -9  767.63   33.43
   1   3  -9  538.84   32.67
   1  -3  -9  407.21   30.45
   1   3  -9  572.52   36.64
   1   3  -9  534.10   32.65
  -1  -3   9  609.71   32.19
   1  -3  -9  758.52   33.55
   1  -3  -8   53.42    4.24
   1   3  -8   50.02    9.67
  -1  -3   8   65.45    6.73
   1  -3  -8   84.18    9.87
   1  -3  -8   79.16   10.11
   1   3  -8   45.42    8.86
   1   3  -8   61.62   13.81
   1   3  -7  823.92   59.04
   1  -3  -7  849.79   58.04
   1  -3  -7 1024.13   59.14
  -1   3   7  908.82   58.06
   1  -3  -7  991.10   59.11
  -1  -3   7  927.75   59.11
   1   3  -7  822.39   61.32
   1   3  -7  765.62   58.88
  -1  -3   6  168.79   13.28
   1   3  -6  182.73   13.97
  -1   3   6  175.55   11.94
   1   3  -6  159.89   15.87
   1  -3  -6  214.89   14.35
   1   3  -6  163.71   18.62
   1  -3  -6  166.26   11.90
   1   3  -6  166.42   14.43
   1  -3  -6  199.53   13.89
  -1  -3   5   35.12    6.80
   1   3  -5   48.76   11.95
   1   3  -5  216.54   10.04
   1   3  -5  117.12    8.82
   1  -3  -5   33.65    4.88
   1   3  -5   32.43   14.27
  -1   3   5   87.80    5.46
   1  -3  -5  193.13   10.09
  -1   3   4   26.67    3.35
   1  -3  -4   23.50    2.77
   1  -3  -3  300.94   18.75
  -1   3   3  296.19   18.87
  -1  -3   3  227.57   19.61
   1   3  -3  212.63   20.36
  -1  -3   2   77.42   12.59
  -1  -3   2   61.79    7.46
   1  -3  -2   77.78    5.84
   1  -3  -2   72.64   20.47
  -1   3   2   72.01    6.10
  -1  -3   1  619.68   41.21
   1  -3  -1  600.85   39.37
  -1  -3   1  524.19   41.26
  -1   3   1  589.81   39.39
  -1  -3   1  586.19   39.80
  -1  -3   0   14.36    4.45
   1  -3   0   35.95   17.66
   1  -3   0   18.47    3.44
  -1  -3   0   15.81   11.99
  -1  -3  -1    6.14    3.63
  -1  -3  -1    6.13    3.08
   1  -3   1    6.72   17.82
  -1   3  -1    1.68   16.16
   1  -3   1    8.03    3.41
   1  -3   1    3.85   16.01
   1  -3   2   69.44   17.71
  -1   3  -2   61.62   17.72
  -1  -3  -2   63.79    6.07
  -1  -3  -2   74.62    5.75
   1  -3   3   -4.07   16.84
  -1  -3  -3   -1.09    2.62
  -1  -3  -3   -0.39    3.02
  -1   3  -3  -15.11   15.79
  -1  -3  -4    0.24    2.39
   1  -3   4   -4.29    7.48
  -1   3  -4   -5.34   14.74
   1  -3   4   -0.18    3.32
  -1  -3  -4   -1.20    2.09
  -1   3  -5  549.59   45.80
  -1   3  -5  557.13   44.43
   1  -3   5  731.30   42.38
   1  -3   5  593.94   40.83
  -1  -3  -5  582.09   40.20
  -1  -3  -5  654.34   40.25
   1  -3   6  147.03   12.59
  -1   3  -6  116.85   17.21
  -1   3  -6  122.23   19.14
   1  -3   6  138.41   10.29
   1  -3   7  329.60   24.31
  -1   3  -7  357.57   28.78
  -1   3  -7  332.99   29.98
   1  -3   7  340.09   23.11
   1  -3   8  427.58   28.99
   1  -3   8  443.35   30.22
  -1   3  -8  398.18   34.77
   1   3   9   63.56    4.74
  -1   3  -9   71.18    5.39
   1  -3   9   67.82    6.05
  -1   3  -9   83.02   16.83
   1  -3   9   51.16    8.03
  -1   3  -9   77.22    5.25
   1  -3  10   13.96    5.45
   1  -3  10    5.59    3.08
  -1   3 -10   18.73   14.04
  -1   3 -10   10.57    2.96
  -1   3 -10   13.77    5.68
   1   3  10    7.35    2.20
   1   3  10    8.73    1.71
  -1   3 -10   20.27    2.66
  -1   3 -11   79.00    6.59
  -1   3 -11   76.52    8.50
   1   3  11   87.23    6.09
   1   3  11   85.87    5.89
  -1   3 -11   83.81    6.33
  -1   3 -11   85.17   16.80
   1  -3  11   83.11    7.02
   1  -3  11   75.26    8.26
   1   3  12    0.16    1.65
  -1   3 -12   -6.12    6.81
   1   3  12   -0.61    2.16
   1  -3  12   -0.19    5.61
   1  -3  12    0.35    2.71
  -1   3 -12   -0.86    3.38
  -1   3 -13    1.97    7.65
   1   3  13    6.36    2.31
   1   3  13    4.41    1.87
   1  -3  13    6.23    5.82
  -1   3 -13    2.66    3.62
   1  -3  13    2.41    2.63
   1   3  14    1.31    2.28
   1   3  14    0.01    1.90
  -1   3 -14    1.08    8.67
   1  -3  14   -2.06    6.09
  -1   3 -14   -2.11    4.10
  -1   3 -15  194.19   15.91
   1   3  15  183.54   11.98
   1   3  15  167.00   12.06
  -1   3 -15  170.76   12.97
   1  -3  15  180.88   13.82
  -1   3 -15  183.56   12.51
   1   3  16   34.28    3.17
  -1   3 -16   31.64   10.94
   1   3  16   33.95    3.49
  -1   3 -16   28.20    5.62
   1  -3  16   32.38    6.96
  -1   3 -16   28.60    4.50
   1   3  17   42.54    3.90
   1   3  17   40.04    3.55
  -1   3 -17   33.07   11.54
  -1   3 -17   36.55    6.27
   1  -3  17   39.04    7.44
  -1   3 -17   37.31    4.90
   1   3  18    0.33    2.22
  -1   3 -18    2.53   11.05
  -1   3 -18   -1.96    5.67
   1  -3  18   -2.28    6.83
  -1   3 -18    0.42    4.02
   1  -3  19   50.46    7.55
   1   3  19   34.29    5.46
  -1   3 -19   44.39    5.29
   1   3  20   66.18    6.89
   1  -3  20   72.74    8.58
  -1   3 -20   73.77    6.66
   1  -3  21   74.47    8.41
   1   3  21   68.26    6.67
  -1   3 -21   61.36    6.46
   1  -3  22    3.43    6.11
   1   3  22    2.57    4.35
  -1   3 -22    7.10    4.00
   1   3  23    0.87    4.06
   1  -3  23   -0.97    5.58
  -1   3 -23    2.87    3.65
   1   3  24    6.48    3.74
  -1   3 -24    2.43    3.37
   1   3  25    2.95    3.18
  -1   3 -25    0.94    2.98
  -1  -3 -25    0.41   10.13
   1   3  26   15.58    2.92
  -1   3 -26   14.22    2.83
   1   3  27   22.69    2.80
   1  -3  27   25.97    3.07
  -1   3 -27   28.80    2.72
   1  -4 -27    0.26    7.70
   1   4 -27    1.06    2.03
   1   4 -26   19.05    3.05
   1  -4 -26   27.63    9.69
   1   4 -25    5.93    3.09
   1  -4 -25    6.36   10.48
   1  -4 -24   13.12   11.42
   1   4 -24   14.38    3.64
  -1  -4  23    2.07    5.06
   1   4 -23    6.44    3.82
  -1  -4  22   16.68    5.36
   1   4 -22    7.59    4.10
  -1   4  21   13.31    2.48
   1   4 -21   10.27    7.67
  -1  -4  21   16.52    5.97
   1   4 -21   15.41    4.28
  -1   4  20   27.77    2.97
   1   4 -20   19.62    7.55
  -1  -4  20   25.15    6.35
   1   4 -20   27.91    4.73
  -1   4  19    2.24    2.16
   1   4 -19    0.39   12.76
   1   4 -19    9.82    7.17
  -1  -4  19    1.12    6.00
   1   4 -19   -3.27    4.32
   1   4 -18   82.04   13.99
  -1   4  18   88.66    6.39
   1   4 -18   85.90    9.30
  -1  -4  18   85.04    8.91
   1   4 -18   93.52    7.48
  -1   4  17   96.94    6.82
   1   4 -17   95.78   13.98
   1   4 -17   88.75    9.43
  -1  -4  17   98.32    9.26
  -1   4  17   97.28    7.81
   1   4 -17   97.83    7.75
  -1   4  16  220.01   14.91
   1   4 -16  199.29   19.29
  -1   4  16  247.44   15.53
  -1  -4  16  216.56   16.45
   1   4 -16  210.26   16.41
   1   4 -15    1.56   10.56
  -1   4  15   10.45    1.99
  -1  -4  15    8.71    5.64
  -1   4  15    9.92    3.54
   1   4 -15    5.74    5.45
  -1   4  14   24.59    2.44
   1   4 -14   20.16    9.84
   1   4 -14   24.85    5.30
  -1   4  14   22.95    3.83
  -1  -4  14   23.94    5.86
   1   4 -13   44.98    9.30
  -1   4  13   50.74    3.88
   1   4 -13   58.62    6.07
  -1  -4  13   43.78    6.61
  -1   4  13   57.86    4.83
   1   4 -13   51.35    4.71
   1   4 -12   41.77    8.18
  -1   4  12   37.41    3.00
   1   4 -12   37.49    5.00
   1  -4 -12   38.89   10.15
   1   4 -12   30.62   12.45
  -1  -4  12   36.38    4.93
   1   4 -12   32.46    9.36
  -1   4  12   38.89    3.93
  -1  -4  12   30.33    5.81
   1   4 -12   40.27    3.87
  -1   4  11    5.17    1.44
   1   4 -11    0.89    6.67
  -1  -4  11    3.19    3.70
   1  -4 -11  -13.50    9.89
   1   4 -11  -13.91    8.78
   1  -4 -11    0.92   10.87
   1   4 -11    6.57   11.77
   1   4 -11    2.76    3.77
  -1   4  11    2.14    2.73
   1   4 -11    2.45    2.49
   1   4 -10  637.83   41.51
  -1   4  10  587.85   40.56
  -1  -4  10  595.64   41.82
   1  -4 -10  693.52   42.86
   1   4 -10  549.53   45.81
   1  -4 -10  762.76   43.16
   1   4 -10  622.12   40.99
   1   4 -10  573.88   42.56
   1   4 -10  504.07   42.25
  -1   4  10  673.49   40.81
   1   4 -10  651.59   40.77
  -1   4   9   36.29    2.56
   1   4  -9   27.79    4.07
  -1  -4   9   34.64    6.28
   1  -4  -9   99.83    9.87
  -1  -4   9   32.46    5.06
   1  -4  -9   24.52    2.74
   1   4  -9   10.32    8.39
   1   4  -9    8.85    9.18
   1   4  -9   38.93   10.14
   1  -4  -9   82.67   10.88
   1   4  -9   28.95   13.13
  -1   4   9   38.56    3.39
   1   4  -9   30.75    3.25
   1  -4  -8   54.13    4.55
   1   4  -8   38.92   13.94
  -1  -4   8   69.01    7.38
   1  -4  -8   53.47    6.23
  -1  -4   8   53.82    6.24
   1   4  -8   48.34    8.29
   1  -4  -8   61.09    8.82
   1   4  -8   45.98   10.99
  -1   4   8   67.27    4.61
   1   4  -8   41.73    6.69
   1   4  -8   59.68    4.50
  -1  -4   7   16.00    5.85
   1  -4  -7   17.61    2.61
   1   4  -7    7.86    7.19
   1  -4  -7   11.40    7.68
  -1  -4   7   15.12    4.32
   1   4  -7    9.85    3.06
   1  -4  -7   15.67    5.88
   1   4  -7   10.67   10.60
   1   4  -6   22.56   10.86
   1  -4  -6   10.12    6.40
   1  -4  -6   11.31    2.50
   1  -4  -5  256.21   17.46
   1  -4  -5  267.71   19.22
   1  -4  -4 1403.32   79.19
  -1  -4   4  868.23   72.32
   1  -4  -4 1235.00   71.71
   1  -4  -4 1086.90   72.70
  -1  -4   4 1007.26   72.05
   1  -4  -3  175.71   15.34
  -1  -4   3  170.20   14.17
   1  -4  -3  229.00   26.28
   1  -4  -3  227.75   13.72
  -1  -4   3  176.02   14.81
  -1  -4   2  215.90   16.81
   1  -4  -2  210.64   17.18
  -1  -4   2  252.40   21.79
   1  -4  -2  244.14   15.83
  -1  -4   2  212.28   16.35
   1  -4  -1  129.13   12.13
  -1  -4   1  100.42    9.95
   1  -4  -1  128.53    9.05
  -1  -4   1  129.73   15.50
  -1  -4   1  109.63    9.29
   1  -4  -1  139.06   21.42
  -1  -4   1  124.97   13.60
  -1  -4   0  118.30   15.39
   1  -4   0  111.94   12.39
  -1  -4   0  129.33    9.79
   1  -4   0  104.64   19.40
   1  -4   0  127.57    9.20
  -1  -4   0  109.97    8.91
   1  -4   1   -9.62   16.83
   1  -4   1   15.93   19.01
  -1  -4  -1    6.29    3.28
  -1  -4  -1   -1.52   12.93
   1  -4   1    6.97    3.85
  -1  -4  -1    0.06    3.63
   1  -4   1    0.92    8.73
   1  -4   2  522.69   44.42
  -1  -4  -2  654.75   39.19
   1  -4   2  550.49   39.04
   1  -4   2  550.64   40.52
  -1  -4  -2  581.72   38.89
  -1   4  -3   -9.37   16.61
  -1  -4  -3   12.10    3.18
  -1  -4  -3    9.63    3.83
   1  -4   3   -5.21   17.01
  -1  -4  -4  700.60   44.09
  -1  -4  -4  648.09   44.26
   1  -4   5   84.67    7.06
   1  -4   5   97.04   10.39
  -1  -4  -5   72.43    5.94
  -1   4  -5   94.21   17.02
  -1  -4  -5   85.19    6.18
   1  -4   6  274.65   19.22
   1  -4   6  233.43   16.79
  -1   4  -6  195.07   22.97
  -1  -4  -6  225.00   15.82
  -1  -4  -6  256.97   15.92
  -1   4  -7   27.41    4.40
   1   4   7   27.01    2.49
   1  -4   7   27.02    7.65
  -1   4  -7   19.53    3.02
   1  -4   7   22.53    4.13
  -1   4  -7   28.59   13.40
   1   4   8  292.06   19.51
  -1   4  -8  319.16   20.17
   1   4   8  285.79   19.41
  -1   4  -8  313.38   19.74
   1   4   8  295.37   19.61
  -1   4  -8  301.76   19.64
  -1   4  -8  287.31   25.87
   1  -4   8  272.44   20.49
   1  -4   8  290.72   22.12
   1   4   9  118.63    8.07
   1   4   9  118.38    8.27
  -1   4  -9  117.05    9.82
  -1   4  -9  116.51    8.64
   1   4   9  127.03    8.44
  -1   4  -9  120.96    8.47
   1  -4   9  117.87    9.48
  -1   4  -9   94.05   16.15
  -1   4  -9  101.31   18.66
   1   4  10  208.81   13.50
  -1   4 -10  207.17   13.95
  -1   4 -10  202.24   14.94
   1  -4  10  194.00   14.64
  -1   4 -10  151.32   19.91
  -1   4 -10  170.81   22.21
   1   4  10  192.18   13.79
  -1   4 -10  206.51   13.77
  -1   4 -11   10.64    6.37
   1   4  11    9.80    1.75
   1  -4  11    6.62    3.20
  -1   4 -11    5.89    3.27
   1   4  11    9.06    2.94
  -1   4 -11    6.79    2.82
   1   4  12   82.01    5.89
  -1   4 -12   83.63    9.14
  -1   4 -12   79.09    6.83
   1   4  12   80.67    5.63
  -1   4 -12   75.68    6.30
   1   4  12   74.93    6.31
   1  -4  12   78.23    6.97
   1   4  13  138.05    9.37
  -1   4 -13  129.34   12.43
   1   4  13  144.49    9.57
   1  -4  13  129.50   11.71
   1   4  13  135.55    9.92
  -1   4 -13  138.27    9.92
  -1   4 -13  130.18   10.38
   1   4  14   78.18    5.66
   1   4  14   84.78    5.92
  -1   4 -14   71.20   10.16
   1   4  14   78.42    6.52
   1  -4  14   70.73    8.80
  -1   4 -14   72.74    6.44
  -1   4 -14   75.16    7.32
   1   4  15   52.25    3.99
  -1   4 -15   40.83   10.42
   1   4  15   53.59    4.32
   1  -4  15   46.86    7.93
   1   4  15   40.81    5.02
  -1   4 -15   40.21    6.10
  -1   4 -16   11.37   10.71
   1   4  16    5.47    2.20
   1   4  16    8.97    3.89
   1  -4  16    9.60    6.97
  -1   4 -16    7.95    5.27
   1   4  17   -1.71    2.19
  -1   4 -17    4.91   11.46
   1  -4  17    0.33    7.05
   1   4  17   -1.87    4.00
  -1   4 -17   -0.66    5.84
   1   4  18   74.93    5.48
  -1   4 -18   63.67   12.73
  -1   4 -18   62.46    8.03
   1  -4  18   79.24    8.99
   1   4  18   70.04    6.67
  -1   4 -19   46.57   12.15
   1   4  19   55.01    4.35
  -1   4 -19   42.11    7.48
   1  -4  19   54.22    8.08
   1   4  19   54.02    5.82
  -1   4 -19   54.13    5.85
   1   4  20  165.23   10.83
  -1   4 -20  119.04   12.81
   1  -4  20  162.10   13.10
   1   4  20  159.50   11.64
  -1   4 -20  156.54   11.70
   1   4  21    4.66    2.24
   1   4  21    6.66    4.15
   1  -4  21    4.24    6.18
  -1   4 -21    2.46    4.24
   1   4  22  108.45    7.18
   1   4  22   92.08    8.09
   1  -4  22  108.04    9.45
  -1   4 -22   86.23    8.18
   1   4  23    7.73    3.65
   1  -4  23    3.60    5.20
  -1   4 -23    6.05    3.63
   1   4  24   12.75    3.30
  -1   4 -24   12.94    3.37
   1   4  25   20.57    3.08
  -1   4 -25   18.76    3.28
   1   4  26    8.03    2.24
  -1   4 -26    7.91    2.43
   1   4  27   -0.94    1.58
  -1   5  27    1.98    1.59
   1   5 -27    2.66    1.68
  -1   5  26   11.53    2.25
   1   5 -26    6.90    2.36
   1  -5 -26    7.34    8.30
  -1   5  25   16.27    2.77
   1  -5 -25   14.92    9.75
   1   5 -25   12.86    3.02
  -1   5  24    0.22    2.90
   1   5 -24    3.00    3.18
   1  -5 -24    4.14   10.39
  -1   5  23    8.78    3.42
  -1  -5  23    5.67    4.63
   1  -5 -23    4.43   11.20
   1   5 -23    9.35    3.59
   1   5 -22   -3.59    7.35
  -1   5  22    1.03    3.56
  -1  -5  22    2.41    4.81
   1   5 -22   -0.23    3.83
   1   5 -21   14.92    7.49
  -1  -5  21    8.86    5.28
  -1   5  21    4.40    3.86
   1   5 -21    5.63    3.98
  -1  -5  20  117.91   10.13
  -1   5  20  128.66    9.15
   1   5 -19  218.94   23.64
  -1   5  19  300.60   19.34
   1   5 -19  293.40   21.16
  -1   5  19  306.98   19.92
  -1  -5  19  272.03   20.62
   1   5 -19  249.96   21.06
   1   5 -18   -1.05   12.62
  -1   5  18   -0.85    1.94
  -1  -5  18    1.28    5.93
  -1   5  18    0.29    4.00
   1   5 -18   -6.93    6.86
  -1   5  17  483.78   32.24
   1   5 -17  439.51   35.52
   1   5 -17  461.99   33.52
  -1   5  17  528.05   32.71
  -1  -5  17  492.64   33.40
   1   5 -16   99.56   14.83
  -1   5  16  119.15    8.40
   1   5 -16  118.50   10.89
  -1  -5  16  119.27   10.71
  -1   5  16  135.79    9.31
   1   5 -16  128.55    9.29
   1   5 -15   32.24   10.94
  -1   5  15   23.24    2.44
   1   5 -15   28.63    6.06
  -1   5  15   26.64    4.01
  -1  -5  15   21.59    6.23
   1   5 -15   27.01    4.08
  -1   5  14   96.60    7.03
   1   5 -14   82.76   12.46
   1   5 -14   99.06    9.03
  -1   5  14  112.64    7.79
  -1  -5  14  101.14    9.54
   1   5 -14  112.84    7.83
  -1   5  13    7.65    1.68
   1   5 -13    3.74    9.04
   1   5 -13    7.49    5.04
  -1  -5  13    9.95    5.78
  -1   5  13    7.52    3.15
   1   5 -13    7.61    3.27
  -1   5  12   33.70    2.70
   1   5 -12   29.82    8.53
   1   5 -12   27.62    5.24
  -1   5  12   33.39    3.89
   1   5 -12   30.51    3.84
   1   5 -11  135.88   12.48
  -1   5  11  132.15    9.61
   1   5 -11  157.78   10.83
  -1   5  11  152.23   10.09
   1   5 -11  166.11   10.12
  -1   5  10   -0.26    1.27
  -1  -5  10   -2.57    3.99
  -1   5  10   -2.78    2.64
   1   5 -10   -1.68    2.54
  -1   5   9  138.56    9.70
  -1  -5   9  147.03   11.67
  -1   5   9  156.05   10.11
   1   5  -9  159.52   10.14
   1   5  -8   10.66    5.37
   1   5  -8    4.43    3.52
  -1  -5   8    4.65    4.43
   1   5  -8    4.34    6.07
  -1   5   8   -0.17    2.35
   1   5  -8    2.10    2.38
   1   5  -7 2126.19  144.66
   1   5  -7 2222.42  144.53
   1  -5  -7 2445.02  144.82
  -1   5   7 2392.46  144.43
   1   5  -7 1975.84  144.59
   1   5  -7 2126.14  144.39
   1   5  -6 1214.71   80.12
   1   5  -6 1151.03   79.95
   1  -5  -6 1234.88   81.25
   1  -5  -6 1213.79   80.32
   1   5  -6 1257.18   80.05
  -1   5   6 1287.04   79.86
   1   5  -6 1180.57   79.82
   1   5  -5   84.18    6.41
   1   5  -5   73.31    5.80
  -1   5   5   72.21    5.33
   1  -5  -5   60.11    8.86
   1  -5  -5   61.14    5.86
  -1  -5   5   49.51    8.27
  -1  -5   5   58.10    7.37
   1   5  -4  448.18   31.12
  -1   5   4  492.44   30.90
  -1  -5   4  373.30   32.34
   1  -5  -4  487.70   33.03
  -1  -5   4  424.33   31.99
   1  -5  -4  495.74   31.58
  -1  -5   3  101.60    9.01
   1  -5  -3   78.79   10.49
   1  -5  -3   98.60    7.94
  -1  -5   3   96.68    9.49
  -1  -5   2   80.55   15.71
   1  -5  -2   68.94    8.83
   1  -5  -2  101.42   20.78
  -1  -5   2   78.28    7.42
   1  -5  -2   70.01    6.53
  -1  -5   2   80.16    8.36
  -1  -5   1  752.26   52.14
   1  -5  -1  626.68   52.85
   1  -5  -1  841.70   51.68
  -1  -5   1  745.74   51.73
   1  -5  -1  801.64   58.40
  -1  -5   1  789.91   54.96
  -1  -5   1  921.56   54.12
   1  -5   0  167.75   25.21
  -1  -5   0  174.39   19.98
   1  -5   0  194.13   23.50
   1  -5   0  199.61   15.23
   1  -5   0  204.74   17.73
  -1  -5   0  202.21   15.16
  -1  -5   0  214.10   19.74
  -1  -5  -1  565.41   37.14
   1  -5   1  484.77   37.18
   1  -5   1  483.00   39.23
   1  -5   1  465.48   33.67
  -1  -5  -1  527.11   31.74
   1  -5   1  515.57   31.90
  -1   5  -2  158.70   12.28
   1  -5   2  234.22   16.36
   1  -5   2  172.99   23.72
  -1  -5  -2  199.22   13.21
  -1  -5  -2  218.66   13.76
   1  -5   2  209.85   13.56
  -1  -5  -2  151.76   23.27
  -1   5  -3  112.81    8.22
  -1   5  -3  107.02    8.47
  -1  -5  -3  133.47    9.08
   1  -5   3  117.00   21.32
  -1  -5  -3   83.88   22.13
   1  -5   3  130.34    9.73
   1  -5   3  133.29   12.68
  -1  -5  -3  142.82    9.65
  -1   5  -4  599.58   42.18
  -1   5  -4  646.64   42.09
  -1  -5  -4  745.21   42.93
   1  -5   4  598.95   42.98
  -1  -5  -4  669.51   42.54
   1  -5   4  618.66   44.52
   1   5   5 1451.20   92.90
  -1   5  -5 1275.17   92.99
   1   5   5 1364.05   92.93
  -1   5  -5 1224.92   93.10
  -1  -5  -5 1253.01   93.25
  -1   5  -5  906.20   96.26
  -1   5  -5 2110.31   93.50
  -1  -5  -5 1400.80   93.44
  -1  -5  -5 2118.93   93.59
  -1   5  -6  111.73    8.49
   1   5   6  112.50    8.16
  -1   5  -6  115.78    8.27
   1   5   6  126.94    8.27
   1  -5   6  118.27    9.87
  -1  -5  -6  104.08    8.43
   1   5   7  519.50   31.01
  -1   5  -7  452.61   31.47
   1   5   7  452.47   30.90
  -1   5  -7  431.83   31.17
  -1   5  -7  500.47   31.10
  -1   5  -7  413.23   31.61
   1   5   7  494.91   31.08
   1  -5   7  465.07   32.18
  -1   5  -7  365.73   36.47
  -1   5  -8  369.82   25.91
   1   5   8  367.24   25.19
   1   5   8  407.61   25.31
   1  -5   8  357.24   26.47
  -1   5  -8  402.18   25.41
   1   5   8  383.35   25.37
   1   5   9    1.51    1.86
  -1   5  -9    3.67    5.51
   1   5   9   -0.46    1.40
  -1   5  -9    4.81    3.17
   1  -5   9    0.09    3.52
   1   5   9    1.59    2.32
  -1   5  -9    3.30    2.51
   1   5  10   32.26    3.32
  -1   5 -10   39.18    4.71
   1   5  10   28.93    2.80
  -1   5 -10   45.75    7.29
  -1   5 -10   53.52    3.76
   1   5  10   30.01    3.60
  -1   5 -11  227.65   15.90
   1   5  11  226.42   15.23
  -1   5 -11  215.44   17.06
   1   5  11  249.31   15.40
   1   5  11  222.29   15.56
  -1   5 -11  220.22   15.59
   1   5  12   46.18    3.52
  -1   5 -12   45.78    5.48
  -1   5 -12   39.08    8.48
   1   5  12   44.21    4.42
  -1   5 -12   42.18    4.39
   1   5  13    1.59    1.71
  -1   5 -13   -3.97    8.54
  -1   5 -13   -2.19    4.51
   1   5  13   -0.83    3.24
  -1   5 -13   -1.25    3.27
  -1   5 -14    4.46    9.23
   1   5  14    2.80    1.86
  -1   5 -14    1.14    4.89
   1  -5  14    7.90    7.04
   1   5  14    2.67    3.34
  -1   5 -14    0.19    3.44
  -1   5 -15   69.15   11.47
   1   5  15   67.69    5.01
  -1   5 -15   62.17    7.23
   1  -5  15   68.34    8.94
   1   5  15   65.57    6.03
  -1   5 -15   69.58    6.09
   1   5  16   24.17    2.66
  -1   5 -16   19.38   10.76
  -1   5 -16   21.76    5.95
   1   5  16   22.57    4.16
   1  -5  16   20.61    7.50
  -1   5 -16   24.11    4.32
   1   5  17  115.23    8.12
  -1   5 -17  110.11   14.46
  -1   5 -17  116.03   10.37
   1   5  17  119.51    8.99
   1  -5  17  134.25   11.31
  -1   5 -17  113.69    9.09
  -1   5 -18    7.20   11.37
   1   5  18    1.64    2.10
  -1   5 -18   -2.78    6.21
   1   5  18   -0.96    3.80
   1  -5  18   -6.19    6.99
  -1   5 -18   -3.44    4.14
   1   5  19   30.90    2.97
  -1   5 -19   25.92   11.72
   1  -5  19   24.63    7.12
   1   5  19   27.82    4.48
  -1   5 -19   25.49    7.14
   1   5  20   39.21    3.34
   1  -5  20   30.69    7.19
   1   5  20   33.98    4.61
  -1   5 -20   27.44    7.16
   1   5  21  179.34   11.41
   1  -5  21  164.14   13.20
   1   5  21  155.83   11.94
  -1   5 -21  140.43   13.43
   1   5  22   22.92    2.49
   1  -5  22   21.20    5.88
   1   5  22   18.93    3.78
   1   5  23   81.93    6.94
   1  -5  23   97.36    8.11
  -1   5 -23   99.53    7.23
   1   5  24    1.65    2.48
  -1   5 -24    0.48    2.91
  -1  -5 -24    2.46   10.10
   1   5  25    5.75    2.19
  -1  -5 -25    4.13    8.60
  -1   5 -25    3.90    2.47
   1   5  26   -0.40    1.64
  -1  -5 -26    0.52    7.44
  -1   5 -26   -0.67    1.88
  -1   6  26    7.19    1.73
   1   6 -26    8.13    1.89
  -1   6  25   -0.91    2.04
   1  -6 -25    3.61    7.71
   1   6 -25    1.14    2.21
  -1   6  24   18.12    2.84
   1  -6 -24   25.29    9.77
   1   6 -23   10.71    6.48
  -1   6  23   11.46    2.95
   1  -6 -23   13.92    9.78
   1   6 -22  102.88   11.33
  -1  -6  22  130.27    9.73
  -1   6  22  131.56    9.15
   1  -6 -22  107.77   14.16
   1   6 -21    0.64    7.42
  -1   6  21    3.57    3.34
  -1  -6  21    6.30    4.78
   1  -6 -21    6.26   10.86
   1   6 -20  112.58   15.69
   1   6 -20  131.46   12.22
   1   6 -20  129.71   11.75
  -1   6  20  142.09    9.96
  -1  -6  20  139.25   10.95
   1   6 -20  134.70   10.17
   1   6 -19   30.57   12.57
   1   6 -19   27.12    7.54
  -1  -6  19   35.40    6.22
   1   6 -19   36.91    7.22
  -1   6  19   32.01    4.40
   1   6 -19   36.49    4.79
  -1   6  18   82.52    5.87
   1   6 -18   67.03   13.97
   1   6 -18   82.34    9.54
  -1  -6  18   77.73    8.47
  -1   6  18   90.33    6.94
   1   6 -18   79.08    7.13
  -1   6  17   73.81    5.25
   1   6 -17   66.16   13.48
   1   6 -17   62.46    8.80
  -1   6  17   72.05    6.35
  -1  -6  17   70.49    8.14
   1   6 -17   76.03    6.57
  -1   6  16  111.87    7.95
   1   6 -16  116.37   14.83
   1   6 -16  115.76   10.63
  -1   6  16  119.69    8.75
  -1  -6  16  119.03   10.36
   1   6 -16  124.09    8.92
  -1   6  15   52.77    3.92
   1   6 -15   27.98   11.63
   1   6 -15   47.05    7.52
  -1  -6  15   51.79    7.54
  -1   6  15   52.96    5.02
   1   6 -15   46.61    5.21
  -1   6  14  104.33    7.33
   1   6 -14   92.38   13.21
   1   6 -14  107.84    9.74
  -1  -6  14  110.44   10.03
  -1   6  14  111.57    8.10
   1   6 -14  113.12    8.24
   1   6 -13   -0.20    9.43
  -1   6  13    1.97    1.49
   1   6 -13   -2.33    5.78
  -1   6  13    1.96    3.19
  -1  -6  13   -1.01    6.19
   1   6 -13   -0.62    3.40
  -1   6  12    1.71    1.38
  -1   6  12    0.67    2.91
   1   6 -12    2.85    3.16
  -1   6  11    0.68    1.35
  -1   6  11   -2.07    3.28
   1   6 -10  369.61   25.50
  -1   6  10  387.58   25.04
   1   6 -10  368.97   25.05
   1   6  -9   38.64    7.36
   1   6  -9   46.46    5.31
  -1   6   9   49.58    4.05
   1   6  -9   43.56    4.10
   1   6  -8  456.07   34.58
   1   6  -8  486.73   34.17
   1   6  -8  431.80   34.50
   1   6  -8  511.04   33.87
   1   6  -7   -1.21    5.23
   1   6  -7    0.65    3.66
  -1   6   7    5.24    2.26
   1   6  -7    7.22    6.58
   1   6  -7    2.47    2.25
   1   6  -6   67.47    7.38
   1  -6  -6  106.52   28.56
   1   6  -6   65.24    6.35
  -1  -6   6   47.78    7.59
  -1   6   6  108.48    5.91
   1   6  -6  116.21    7.97
  -1   6   6   75.35    5.50
   1   6  -6   63.15    5.64
   1   6  -5   54.34    4.92
   1   6  -5   32.59    3.74
   1  -6  -5    8.24    3.19
  -1  -6   5   -1.39    5.19
   1  -6  -5    4.40   23.47
  -1   6   5    6.38    2.36
  -1   6   5    3.59    2.03
   1   6  -5   65.90    5.54
   1   6  -5   24.79    2.48
   1   6  -4   36.64    4.72
   1  -6  -4   66.91   23.96
  -1  -6   4   24.02    5.44
   1  -6  -4   25.10    7.13
   1  -6  -4   22.88    3.96
   1   6  -4   24.79    3.58
  -1   6   4   14.48    2.75
   1   6  -4   82.26    5.24
  -1   6   4   16.29    2.50
   1   6  -4   25.00    2.64
   1   6  -3   25.64    4.06
  -1   6   3    3.91    2.05
  -1   6   3    5.95    2.20
   1  -6  -3    8.09    6.71
   1   6  -3   18.27    3.10
   1  -6  -3   17.72   20.81
  -1  -6   3    7.73    4.84
   1  -6  -3    7.64    3.77
   1   6  -2  450.76   25.79
   1   6  -2  471.49   25.91
  -1   6   2  354.89   25.51
   1  -6  -2  396.98   36.05
   1  -6  -2  300.16   27.58
  -1  -6   2  297.71   26.71
   1  -6  -2  341.23   26.51
   1   6  -1  547.05   34.54
   1   6  -1  541.80   34.48
  -1   6   1  496.99   34.39
  -1   6   1  547.69   34.39
  -1  -6   1  416.71   35.37
   1  -6  -1  514.67   35.45
  -1  -6   1  549.74   39.77
   1  -6  -1  528.31   44.35
   1  -6  -1  516.76   43.07
  -1  -6   1  500.88   36.19
   1  -6  -1  492.41   37.07
  -1   6   0  500.75   33.00
  -1   6   0  461.16   33.02
   1   6   0  525.71   33.11
  -1   6   0  434.07   32.99
   1   6   0  593.24   32.98
   1  -6   0  474.01   40.24
  -1  -6   0  497.20   34.10
  -1  -6   0  570.43   38.03
   1  -6   0  433.51   41.84
  -1  -6   0  466.13   34.47
   1  -6   0  481.53   34.04
   1  -6   0  500.26   35.97
  -1  -6   0  508.27   38.63
   1   6   1   64.73    5.09
  -1   6  -1   44.25    4.97
  -1   6  -1   55.12    4.75
   1   6   1   74.38    4.58
  -1  -6  -1   59.23    5.96
   1  -6   1   54.41    6.39
  -1  -6  -1   54.82   14.01
   1  -6   1   43.70   19.57
  -1  -6  -1   57.59   14.20
  -1  -6  -1   71.18    6.70
  -1   6  -2  263.56   18.29
  -1   6  -2  235.69   18.38
   1   6   2  305.81   18.17
  -1  -6  -2  299.83   19.80
  -1  -6  -2  260.47   26.61
  -1  -6  -2  256.48   19.14
   1  -6   2  262.73   28.57
   1  -6   2  260.52   19.51
  -1   6  -3  325.40   24.39
  -1   6  -3  356.31   24.28
   1   6   3  399.38   24.14
  -1  -6  -3  333.23   33.95
   1  -6   3  334.22   25.48
  -1  -6  -3  362.32   25.01
  -1   6  -4  701.58   50.49
  -1   6  -4  765.30   50.39
  -1  -6  -4  803.18   51.06
   1  -6   4  685.48   51.45
  -1  -6  -4  705.07   59.48
   1   6   4  819.15   50.28
  -1   6  -4  744.29   50.61
  -1   6  -5  246.61   15.71
  -1   6  -5  212.08   15.99
   1  -6   5  207.33   16.93
  -1  -6  -5  212.65   31.57
   1   6   5  237.27   15.45
  -1   6  -5  217.02   16.41
  -1   6  -5  233.07   15.47
  -1   6  -6  613.53   39.52
  -1   6  -6  526.23   39.80
   1   6   6  591.37   39.34
  -1   6  -6  627.66   39.38
  -1   6  -7    5.85    3.29
   1   6   7    9.60    2.30
  -1   6  -7    8.88    2.40
  -1   6  -8   13.86    3.59
   1   6   8   14.46    2.55
  -1   6  -8   20.19    7.47
  -1   6  -8   13.21    2.70
   1   6   9    2.08    1.33
   1   6   9    2.22    2.51
  -1   6 -10 1010.04   64.35
   1   6  10  927.86   63.40
   1   6  10  980.07   63.59
  -1   6 -10 1044.06   63.66
   1   6  11    2.67    1.53
  -1   6 -11   -0.32    7.88
  -1   6 -11    2.10    4.38
   1   6  11    1.48    2.79
  -1   6 -11    2.74    3.09
   1   6  12  138.89    9.33
  -1   6 -12  148.17   13.08
  -1   6 -12  152.31   10.79
   1   6  12  126.61    9.77
  -1   6 -12  139.97   10.01
   1   6  13   51.09    3.84
  -1   6 -13   51.25   10.02
  -1   6 -13   46.70    6.31
   1   6  13   48.39    4.75
  -1   6 -13   47.89    4.97
  -1   6 -14   25.37   10.19
   1   6  14   29.23    2.66
  -1   6 -14   23.09    6.01
   1   6  14   24.78    3.88
   1  -6  14   23.34    7.95
  -1   6 -14   25.48    4.22
   1   6  15    5.39    1.84
  -1   6 -15   -0.38   10.33
  -1   6 -15    1.21    5.76
   1  -6  15    4.68    7.51
   1   6  15    2.30    3.29
  -1   6 -15    0.21    3.68
   1   6  16   10.22    1.99
  -1   6 -16    5.30   10.84
  -1   6 -16    5.54    5.98
   1   6  16    8.13    3.37
   1  -6  16    6.04    7.34
  -1   6 -16    2.72    3.94
  -1   6 -17   -2.39   11.07
   1   6  17    0.32    1.83
  -1   6 -17   -0.73    6.17
   1   6  17    1.14    3.30
   1  -6  17    3.10    7.28
  -1   6 -17   -5.66    4.00
  -1   6 -18   38.83   12.11
   1   6  18   53.94    3.93
  -1   6 -18   39.93    7.51
   1   6  18   44.42    4.92
   1  -6  18   46.91    7.94
  -1   6 -18   46.43    5.45
   1   6  19   38.83    3.18
  -1   6 -19   34.79   11.69
  -1   6 -19   25.91    7.03
   1  -6  19   34.02    7.08
   1   6  19   34.21    4.27
  -1   6 -19   34.05    4.76
   1   6  20  208.57   12.71
  -1   6 -20  167.23   14.71
   1   6  20  171.13   13.09
  -1   6 -20  180.21   13.38
  -1   6 -21   18.39    6.69
   1   6  21   20.64    3.42
   1  -6  21   24.62    5.81
  -1   6 -21   22.63    4.01
  -1   6 -22   57.17    7.56
   1  -6  22   78.18    6.73
   1   6  22   61.02    5.22
  -1   6 -22   62.21    5.61
   1  -6  23   -0.10    3.88
   1   6  23   -0.74    2.36
  -1  -6 -23    4.91    9.53
   1   6  24   28.89    2.90
  -1  -6 -24   27.60    9.14
   1   6  25    3.95    1.62
  -1   7  25   10.45    1.61
  -1   7  24   34.05    2.93
   1   7 -24   27.45    3.09
   1   7 -23   64.62    7.51
  -1   7  23   71.39    5.11
   1  -7 -23   61.56    9.73
   1   7 -23   60.09    5.25
   1   7 -22    1.60    6.45
  -1   7  22    0.90    2.50
   1   7 -22    1.84    2.86
   1  -7 -22   -6.21    9.01
   1   7 -21    1.90    6.86
  -1   7  21    1.67    2.80
   1   7 -21    4.54    5.45
   1   7 -21    0.07    3.14
   1  -7 -21   -8.47    9.33
   1   7 -20   22.11   11.69
   1   7 -20   28.88    7.27
   1   7 -20   28.49    6.72
  -1   7  20   29.45    3.76
  -1  -7  20   30.50    5.02
   1   7 -20   24.57    4.08
   1  -7 -20   41.66   10.12
   1   7 -19   12.22   11.97
   1   7 -19   22.18    7.36
  -1  -7  19   23.59    5.29
  -1   7  19   28.54    3.79
   1   7 -19   26.98    7.26
   1  -7 -19   22.56   10.22
   1   7 -19   25.52    4.15
   1   7 -18   -0.27   11.86
   1   7 -18   -2.51    7.10
  -1   7  18    2.18    3.31
  -1  -7  18    0.10    5.29
   1   7 -18   -0.71    3.57
   1   7 -17   43.54   12.81
   1   7 -17   46.62    8.25
  -1  -7  17   50.68    7.07
  -1   7  17   57.49    5.21
   1   7 -17   51.25    5.41
   1   7 -16    3.42   12.23
   1   7 -16   13.98    6.93
  -1   7  16   17.81    3.72
  -1  -7  16   19.38    6.20
   1   7 -16   20.54    4.02
   1   7 -15   32.78   11.57
   1   7 -15   23.63    6.95
  -1  -7  15   19.26    6.26
  -1   7  15   18.57    3.69
   1   7 -15   18.89    3.86
   1   7 -14    6.38   10.86
  -1  -7  14    5.92    6.17
  -1   7  14    2.34    3.36
   1   7 -14    6.17    3.51
  -1   7  13    2.16    3.30
  -1  -7  13    2.08    6.42
   1   7 -13    4.27    3.40
   1   7 -12   26.81    6.19
  -1   7  12   22.79    3.77
   1   7 -12   24.99    3.86
   1   7 -11   79.97    7.82
  -1   7  11   84.09    6.30
   1   7 -11   74.51    6.34
   1   7 -10   43.22    8.69
   1   7 -10   48.99    6.24
  -1   7  10   47.13    4.46
   1   7 -10   46.38    4.52
   1   7  -9  170.76   15.38
   1   7  -9  184.51   14.27
  -1   7   9  213.28   13.54
   1   7  -9  195.36   13.56
   1   7  -8   93.45   10.20
   1   7  -8  106.20    8.82
   1   7  -8   84.35   10.30
  -1   7   8  121.62    7.86
   1   7  -8  105.24    7.84
   1   7  -7  213.82   17.97
   1   7  -7  214.05   17.25
   1   7  -7  236.68   18.18
   1   7  -7  218.75   16.74
   1   7  -6   66.87    8.23
  -1   7   6   87.83    6.25
   1   7  -6   64.08    7.14
   1   7  -6  112.45    8.83
  -1   7   6  101.67    6.27
   1   7  -6   71.59    6.17
  -1   7   5  144.71   10.50
   1   7  -5  135.00   11.63
  -1   7   5  165.16   10.48
   1   7  -5  181.05   11.80
   1   7  -5  136.27   10.97
   1   7  -4   81.62    7.54
  -1   7   4   73.17    6.10
  -1   7   4   81.08    6.05
   1   7  -4   72.68    6.64
   1   7  -3  530.23   36.99
  -1   7   3  515.65   36.65
  -1   7   3  527.43   36.68
   1   7  -3  511.91   36.83
   1  -7  -3  529.43   37.83
   1   7  -2   56.92    5.69
  -1   7   2   45.99    4.76
  -1   7   2   51.61    4.58
  -1  -7   2   38.59    6.66
   1   7  -2   46.28    4.99
   1  -7  -2   39.86    5.98
  -1   7   1    2.49    3.03
  -1   7   1    2.54    2.49
  -1  -7   1    3.71    4.85
   1   7  -1    8.73    3.19
  -1   7   1    4.28    2.44
   1  -7  -1   -0.98    4.30
   1   7   0   10.15    3.66
  -1   7   0   15.75    3.42
  -1   7   0   14.96    2.79
  -1  -7   0   13.91    4.46
   1  -7   0   11.85    4.78
  -1   7  -1  569.63   41.72
   1   7   1  656.99   41.69
  -1   7  -1  578.90   41.62
   1   7   1  713.76   41.55
  -1  -7  -1  565.64   42.63
  -1   7  -2   87.27    7.18
  -1   7  -2   77.23    7.63
  -1   7  -3  183.57   13.80
  -1   7  -3  179.98   14.12
   1   7   3  220.11   13.53
  -1   7  -4   56.54    5.16
  -1   7  -4   52.98    6.01
   1   7   4   50.61    4.34
  -1   7  -5  227.97   14.94
  -1   7  -5  192.92   15.32
   1   7   5  221.63   14.51
  -1   7  -5  201.96   15.78
  -1   7  -6    9.01    5.47
  -1   7  -6   11.17    3.75
   1   7   6    4.96    2.41
  -1   7  -7  214.92   14.45
  -1   7  -7  183.58   15.14
  -1   7  -7  180.10   15.71
   1   7   7  213.82   13.93
  -1   7  -7  205.75   13.97
  -1   7  -8  167.44   11.89
  -1   7  -8  150.33   13.67
   1   7   8  165.03   11.19
  -1   7  -8  160.91   11.25
  -1   7  -9  119.42    9.65
   1   7   9  125.40    8.70
  -1   7  -9  115.11   11.90
  -1   7  -9  122.08    8.79
  -1   7 -10    4.46    7.58
  -1   7 -10    4.26    4.75
   1   7  10    5.20    2.72
  -1   7 -10    1.93    2.98
  -1   7 -11  301.97   22.93
   1   7  11  314.14   21.11
  -1   7 -11  320.70   21.23
  -1   7 -12    1.22    9.13
   1   7  12    6.81    1.53
   1   7  12    6.04    2.94
  -1   7 -12    2.72    3.33
  -1   7 -13   12.84    9.63
   1   7  13   15.54    1.88
  -1   7 -13   11.62    5.71
   1   7  13   13.26    3.23
  -1   7 -13   13.97    3.52
  -1   7 -14   -0.52   10.00
   1   7  14    2.76    1.54
  -1   7 -14   -0.77    5.74
   1  -7  14    4.07    7.62
   1   7  14   -1.31    3.03
  -1   7 -14   -1.04    3.47
  -1   7 -15  125.21   14.49
   1   7  15  136.43    9.05
  -1   7 -15  152.87   11.30
   1  -7  15  135.61   12.37
   1   7  15  119.87    9.56
  -1   7 -15  134.88    9.86
   1   7  16   10.39    1.76
  -1   7 -16    7.76   11.05
  -1   7 -16    8.03    6.31
   1   7  16    7.96    3.07
   1  -7  16    1.95    7.34
  -1   7 -16    5.63    3.63
   1   7  17   28.14    2.49
  -1   7 -17   17.86   11.48
  -1   7 -17   27.65    6.95
   1   7  17   23.73    3.65
   1  -7  17   36.59    7.49
  -1   7 -17   20.79    4.11
  -1   7 -18   -4.13   10.84
   1   7  18    1.66    1.56
  -1   7 -18   -2.84    6.50
   1   7  18   -0.59    2.88
   1  -7  18    8.25    6.53
  -1   7 -18    0.22    3.56
  -1   7 -19   28.39   11.08
  -1   7 -19   21.15    6.84
   1  -7  19   32.02    6.23
   1   7  19   21.03    3.32
  -1   7 -19   23.42    3.86
  -1   7 -20   -1.83    9.51
  -1   7 -20    2.55    6.18
   1   7  20    1.31    2.64
   1  -7  20    2.14    4.99
  -1   7 -20    3.82    3.16
  -1   7 -21   75.46    8.41
   1  -7  21   93.27    7.38
   1   7  21   77.67    6.11
  -1   7 -21   86.68    6.43
  -1   7 -22   21.00    5.67
   1  -7  22   25.36    4.04
   1   7  22   17.16    2.62
  -1   7 -22   22.94    3.04
   1   7  23    5.76    1.75
  -1   7 -23    3.17    2.24
  -1  -7 -23   -2.17    7.78
  -1   7 -24    0.28    1.68
  -1   8  23    2.29    1.59
   1   8 -23    3.92    1.82
   1   8 -22   -0.95    5.34
  -1   8  22    0.38    1.88
   1   8 -22    0.02    2.16
   1   8 -21   31.86    6.52
   1   8 -21   36.00    5.42
  -1   8  21   33.57    3.14
   1   8 -21   29.49    3.44
   1   8 -20   -1.24    6.43
   1   8 -20   -1.06    5.51
  -1   8  20   -0.29    2.38
   1   8 -20    0.60    2.68
   1   8 -19    1.05   10.71
   1   8 -19   -1.04    6.93
  -1   8  19    0.40    2.67
   1   8 -19   -0.12    6.41
   1   8 -19   -0.12    2.88
   1   8 -18  114.65   10.53
  -1   8  18  106.52    7.75
   1   8 -18  129.11   10.43
   1   8 -18   97.93    7.91
   1   8 -17   17.66   11.50
   1   8 -17   21.67    7.02
  -1   8  17   24.55    3.50
   1   8 -17   20.09    3.65
   1   8 -16   -2.45   11.79
   1   8 -16   -1.59    6.60
  -1   8  16    3.28    3.11
   1   8 -16   -2.51    3.30
   1   8 -15    6.48   11.23
  -1  -8  15   -1.59    5.72
  -1   8  15   -1.28    3.09
   1   8 -15   -0.97    3.33
  -1   8  14    0.68    3.00
  -1  -8  14    5.08    6.07
   1   8 -14    3.78    3.31
   1   8 -13    8.74    6.19
  -1  -8  13    5.33    6.31
  -1   8  13    6.96    3.09
   1   8 -13    7.68    3.25
   1   8 -12  239.48   22.60
   1   8 -12  299.56   21.19
  -1   8  12  315.32   20.19
   1   8 -12  296.74   20.24
   1   8 -11   -5.65    9.27
   1   8 -11    0.21    5.73
  -1   8  11    5.07    3.15
   1   8 -11    1.49    3.07
   1   8 -10  174.19   15.97
   1   8 -10  203.98   14.24
  -1   8  10  198.90   13.16
   1   8 -10  180.43   13.11
   1   8  -9   56.46    9.18
   1   8  -9   48.63    6.62
  -1   8   9   56.42    4.84
   1   8  -9   54.30    4.77
   1   8  -8  363.78   27.61
   1   8  -8  411.87   27.03
   1   8  -8  325.51   27.29
  -1   8   8  442.45   26.38
   1   8  -8  380.69   26.33
   1   8  -7   89.33    9.57
   1   8  -7   79.98    7.69
   1   8  -7   66.33    9.52
  -1   8   7   97.07    6.59
   1   8  -7   84.89    6.47
   1   8  -6  116.37   11.90
   1   8  -6  137.60   12.10
   1   8  -6  118.98   10.75
  -1   8   5   54.29    5.13
   1   8  -5   55.47    7.47
   1   8  -5   71.25    7.85
  -1   8   5   65.50    5.00
   1   8  -5   50.71    5.97
  -1   8   4   86.35    7.58
   1   8  -4   86.13    9.12
  -1   8   4  119.83    7.45
   1   8  -4  130.94    9.20
   1   8  -4   80.73    8.06
   1   8  -3   26.66    5.68
  -1   8   3   20.52    3.78
   1   8  -3   26.54    5.90
  -1   8   3   19.74    3.20
   1   8  -3   18.11    4.28
   1   8  -2  349.96   23.17
  -1   8   2  324.72   22.76
  -1   8   2  287.49   22.62
   1   8  -2  305.82   22.81
   1   8  -1   12.34    4.91
  -1   8   1    2.28    4.08
  -1   8   0  449.15   30.28
   1   8   0  484.79   30.50
  -1   8   0  436.25   30.46
  -1   8  -1   97.34    8.39
  -1   8  -1  102.21    7.84
   1   8   1  108.50    8.24
  -1   8  -2    3.12    4.71
   1   8   2    5.28    2.47
  -1   8  -2    2.40    3.49
  -1   8  -3    3.26    5.05
  -1   8  -3   -2.20    6.59
   1   8   3    4.64    2.33
  -1   8  -3    2.41    3.61
  -1   8  -4   -1.97    5.15
  -1   8  -4    0.39    6.61
   1   8   4    2.51    2.29
  -1   8  -4   -1.50    3.79
  -1   8  -5   50.18    5.55
  -1   8  -5   46.10    6.97
  -1   8  -5   63.61    8.24
   1   8   5   54.77    4.41
  -1   8  -6   98.52    9.96
  -1   8  -6  117.13    8.75
  -1   8  -6  113.19   10.78
   1   8   6  110.71    7.85
  -1   8  -7    6.30    6.52
  -1   8  -7   13.96    4.49
   1   8   7   12.78    2.60
  -1   8  -8    1.68    6.98
  -1   8  -8   -3.14    4.54
  -1   8  -8    3.48    8.56
   1   8   8    2.13    2.46
  -1   8  -8    1.89    2.54
  -1   8  -9  178.24   12.07
   1   8   9  158.30   11.00
  -1   8  -9  160.08   11.08
  -1   8 -10  148.42   10.88
   1   8  10  133.86    9.50
  -1   8 -10  132.39    9.60
  -1   8 -11    1.95    5.41
   1   8  11    2.33    2.62
  -1   8 -11    2.31    2.87
  -1   8 -12   52.44   10.45
   1   8  12   56.92    4.82
  -1   8 -12   55.87    5.01
  -1   8 -13   30.34    9.77
   1  -8  13   16.81    7.72
   1   8  13   17.65    3.01
  -1   8 -13   17.19    3.44
  -1   8 -14   10.88   10.01
   1   8  14    8.46    2.79
   1  -8  14    9.14    7.56
  -1   8 -14    8.99    3.28
  -1   8 -15    1.70   10.63
  -1   8 -15    0.49    6.18
   1   8  15   -0.55    2.78
   1  -8  15    5.21    7.06
  -1   8 -15   -2.73    3.17
  -1   8 -16   11.26   10.66
  -1   8 -16    6.62    6.25
   1  -8  16   -1.00    6.46
   1   8  16    1.13    2.62
  -1   8 -16    2.20    3.09
  -1   8 -17   -5.56   10.64
  -1   8 -17    2.67    6.38
   1   8  17    1.61    2.46
   1  -8  17   -1.67    6.07
  -1   8 -17    0.79    2.99
  -1   8 -18   38.83   10.68
  -1   8 -18   49.07    7.33
   1  -8  18   66.53    6.87
   1   8  18   46.26    4.25
  -1   8 -18   48.10    4.63
  -1   8 -19   17.87    9.49
  -1   8 -19   28.64    6.38
   1   8  19   30.71    3.20
   1  -8  19   38.82    5.35
  -1   8 -19   34.07    5.85
  -1   8 -19   32.38    3.64
  -1   8 -20   18.12    5.89
   1  -8  20   22.38    4.29
   1   8  20   18.72    2.48
  -1   8 -20   17.63    2.87
  -1   8 -21    0.38    5.01
   1   8  21    0.17    1.67
  -1   8 -21    1.86    2.13
   1   8  22    1.69    1.34
  -1   8 -22    1.83    1.80
   1   9 -21   24.18    5.24
  -1   9  21   25.03    2.15
   1   9 -21   13.75    2.21
   1   9 -20   -5.51    5.52
   1   9 -20   -2.38    4.41
  -1   9  20    1.05    1.89
   1   9 -20   -0.88    2.04
   1   9 -19   64.85   10.31
   1   9 -19   77.17    8.06
  -1   9  19   78.18    5.28
   1   9 -19   55.93    5.39
   1   9 -18    6.61    9.70
   1   9 -18   10.79    6.30
  -1   9  18    2.42    2.20
   1   9 -18    6.51    5.91
   1   9 -18    2.08    2.52
   1   9 -17   -2.08   10.28
   1   9 -17    1.43    6.53
  -1   9  17    1.38    2.43
   1   9 -17    0.52    2.63
  -1   9  16   11.38    2.74
   1   9 -16    8.88    2.90
   1   9 -15   11.22    6.59
  -1   9  15   12.01    2.73
   1   9 -15    7.19    2.87
   1   9 -14   12.27    6.48
  -1   9  14   12.62    2.87
   1   9 -14   11.77    3.00
   1   9 -13   49.06   11.36
   1   9 -13   53.07    7.79
  -1   9  13   60.36    4.74
   1   9 -13   48.19    4.76
   1   9 -12   -8.73   10.09
   1   9 -12    1.94    6.63
  -1   9  12   -2.13    2.81
   1   9 -12   -0.07    2.79
   1   9 -11   44.83   10.12
   1   9 -11   49.49    7.22
  -1   9  11   50.02    4.22
   1   9 -11   39.04    4.18
   1   9 -10    3.35    9.08
   1   9 -10    7.07    5.69
  -1   9  10    2.41    2.72
   1   9 -10    5.38    2.60
   1   9  -9   80.87   10.94
  -1   9   9   96.01    7.16
   1   9  -9   97.06    8.93
   1   9  -8   -1.02    8.06
  -1   9   8   -0.57    2.95
   1   9  -8    1.38    5.31
   1   9  -7  157.53   15.26
   1   9  -7  156.08   14.87
   1   9  -7  167.34   14.17
   1   9  -6   -2.78    7.21
   1   9  -6    0.77    7.18
  -1   9   6    7.25    3.05
   1   9  -6   -3.73    5.11
  -1   9   5  145.83   10.90
   1   9  -5  117.31   12.44
  -1   9   5  175.69   10.67
   1   9  -5  169.55   12.32
   1   9  -5  115.85   11.35
   1   9  -4   16.00    6.62
  -1   9   4   12.57    4.19
   1   9  -4   25.55    6.81
   1   9  -4   15.12    4.84
  -1   9   3   56.12    6.43
   1   9  -3   67.89    7.80
   1   9  -3   57.73    6.71
  -1   9   2  167.09   14.33
   1   9  -2  180.23   14.94
   1   9  -1    4.63    5.36
  -1   9   1    5.83    4.65
   1   9  -1    8.80    5.57
   1   9   0    5.12    5.21
  -1   9   0    8.49    4.90
   1   9   0    3.92    5.31
   1   9   1    8.73    4.80
  -1   9  -1   10.27    5.28
   1   9   1    9.93    5.37
  -1   9  -1    9.36    6.75
  -1   9  -1    9.72    3.91
  -1   9  -2    4.98    5.36
  -1   9  -2    5.11    6.77
  -1   9  -2    5.76    4.05
  -1   9  -3  118.99   10.40
  -1   9  -3  129.62   10.95
  -1   9  -3  123.47    9.58
  -1   9  -4   51.43    7.61
  -1   9  -4   55.96    6.30
  -1   9  -5  104.35   10.50
  -1   9  -5  110.85   11.15
   1   9   5  123.57    8.36
  -1   9  -5  111.88    9.34
  -1   9  -6  244.93   19.10
   1   9   6  266.88   17.54
  -1   9  -6  233.23   19.39
  -1   9  -6  270.99   18.31
  -1   9  -7   44.16    8.12
  -1   9  -7   46.72    9.16
   1   9   7   43.67    4.06
  -1   9  -7   47.51    5.88
  -1   9  -8   -3.66    7.94
  -1   9  -8   11.61    8.32
   1   9   8    2.92    2.49
  -1   9  -8    0.27    4.92
  -1   9  -9   10.47    8.18
  -1   9  -9    7.70    5.40
   1   9   9   13.57    2.59
  -1   9 -10    0.82    5.21
   1   9  10    0.04    2.43
  -1   9 -11   62.08    6.98
   1   9  11   53.12    4.51
  -1   9 -12  130.56    9.77
   1   9  12  108.73    7.79
  -1   9 -12  104.44    7.89
  -1   9 -13    2.92    9.68
  -1   9 -13    4.49    5.78
   1   9  13   -1.11    2.32
   1  -9  13   -3.94    6.96
  -1   9 -13    0.53    2.60
  -1   9 -14    3.08    9.87
   1   9  14    7.68    2.34
   1  -9  14   10.20    6.63
  -1   9 -14    4.98    2.70
  -1   9 -15   34.43   10.24
   1  -9  15   43.98    7.00
   1   9  15   40.69    3.59
  -1   9 -15   36.09    3.84
  -1   9 -16    4.97    9.71
  -1   9 -16    2.28    5.94
   1   9  16    1.50    2.10
   1  -9  16    0.68    5.41
  -1   9 -16    2.42    2.40
  -1   9 -17   11.98    9.35
  -1   9 -17    4.40    5.81
   1   9  17    1.69    2.00
   1  -9  17    1.96    4.67
  -1   9 -17    2.25    2.33
  -1   9 -18   -1.02    8.23
  -1   9 -18    7.14    5.56
   1   9  18    0.99    1.78
   1  -9  18   -1.05    3.83
  -1   9 -18    2.73    5.00
  -1   9 -18    0.27    2.12
  -1   9 -19   -0.63    7.52
  -1   9 -19    0.36    5.14
  -1   9 -19    5.47    4.31
   1   9  19    0.01    1.61
  -1   9 -19    0.31    1.86
  -1   9 -20   12.85    4.59
  -1   9 -20    6.51    1.70
   1  10 -19    8.95    3.83
  -1  10  19    5.09    1.52
  -1  10  18   46.67    3.72
   1  10 -18   55.99    5.91
  -1  10  17    4.49    1.99
   1  10 -17    4.03    5.23
   1  10 -17    3.16    5.53
  -1  10  16    6.62    2.24
   1  10 -16   13.31    6.01
   1  10 -16    8.61    5.86
  -1  10  15    6.66    2.43
   1  10 -15    7.97    6.02
   1  10 -14   14.42    9.41
  -1  10  14    5.23    2.46
   1  10 -14   -0.10    5.99
   1  10 -13   57.61   10.49
  -1  10  13   64.18    5.10
   1  10 -13   62.69    7.78
   1  10 -12   49.79   10.28
  -1  10  12   55.64    4.72
   1  10 -12   61.12    7.47
   1  10 -11   17.75    9.43
  -1  10  11   24.72    3.56
   1  10 -11   26.18    6.33
   1  10 -10    2.84    8.83
  -1  10  10   -1.49    2.91
   1  10 -10    2.13    5.91
   1  10  -9   21.57    8.89
  -1  10   9   22.27    3.44
   1  10  -9   18.21    5.93
   1  10  -8    5.30    8.43
  -1  10   8   11.31    3.14
   1  10  -8    3.62    5.56
   1  10  -7    7.34    7.97
   1  10  -7    5.01    5.35
   1  10  -6   -8.30    7.44
   1  10  -6   -0.71    5.20
   1  10  -5   33.02    7.53
   1  10  -5   17.44    5.57
   1  10  -4   70.02    8.84
  -1  10   4   81.41    7.17
   1  10  -4   64.50    7.58
  -1  10   3  206.94   16.88
   1  10  -3  222.47   17.62
   1  10  -2    5.78    6.04
  -1  10   2    5.09    4.83
   1  10  -2   12.40    5.99
  -1  10   2   23.96    6.23
   1  10  -1   20.82    6.12
  -1  10   1    7.88    5.33
  -1  10   1   21.09    6.29
  -1  10   0  530.48   38.35
   1  10   0  553.24   38.43
  -1  10   0  640.91   38.41
  -1  10  -1  330.38   26.66
  -1  10  -1  457.88   26.80
  -1  10  -2   20.35    6.35
  -1  10  -2    9.84    4.54
  -1  10  -3   29.77    6.79
  -1  10  -3   37.05    7.53
  -1  10  -3   28.88    5.13
  -1  10  -4  138.72   11.78
  -1  10  -4  138.32   12.14
  -1  10  -4  140.32   10.84
  -1  10  -5   49.30    8.05
  -1  10  -5   54.35    8.42
  -1  10  -5   43.00    5.94
  -1  10  -6   97.28   10.01
  -1  10  -6   81.45   10.05
  -1  10  -6   98.29    8.28
  -1  10  -7    9.74    7.68
  -1  10  -7    9.79    7.97
  -1  10  -7   12.07    5.06
  -1  10  -8   43.87    8.88
  -1  10  -8   47.30    6.18
  -1  10  -9   13.40    8.39
   1  10   9   17.75    2.69
  -1  10  -9    0.19    5.39
  -1  10 -10  271.98   21.71
   1  10  10  287.71   19.42
  -1  10 -10  317.13   20.50
  -1  10 -11   25.64    9.02
   1  10  11   27.74    3.05
  -1  10 -11   34.92    6.13
   1 -10  12    4.54    6.17
   1  10  12    3.99    2.14
  -1  10 -12    8.47    5.53
   1 -10  13   -2.57    5.60
   1  10  13    2.32    2.07
  -1  10 -13    2.62    5.61
  -1  10 -14   12.22    8.93
   1 -10  14    3.29    4.92
   1  10  14    6.05    2.01
  -1  10 -14    7.62    5.56
  -1  10 -15    2.08    8.56
  -1  10 -15   -1.18    5.31
  -1  10 -16   41.44    8.54
  -1  10 -17    3.46    7.16
  -1  10 -17    0.85    4.48
  -1  10 -18    1.83    5.96
  -1  10 -18   -0.84    3.60
  -1  10 -18   -2.71    4.31
   1  11 -17    3.52    3.41
   1  11 -17    3.82    3.85
   1  11 -16    9.56    6.28
   1  11 -16   -2.24    4.03
   1  11 -16    1.15    4.39
   1  11 -15   -3.60    7.21
   1  11 -15    3.92    4.63
   1  11 -15   -1.86    4.96
   1  11 -14    4.71    7.62
   1  11 -14    1.01    5.00
   1  11 -13   64.54    9.82
   1  11 -13   87.69    8.07
   1  11 -13   70.47    7.59
   1  11 -12    7.55    8.27
   1  11 -12    0.49    5.32
   1  11 -11   52.30    9.35
   1  11 -11   66.48    7.23
   1  11 -10   -1.43    8.18
   1  11 -10    3.99    5.41
   1  11  -9    9.63    8.26
   1  11  -9   10.08    5.53
   1  11  -8    6.20    7.93
   1  11  -8   12.79    5.53
   1  11  -7   64.01    9.02
   1  11  -7   64.12    7.20
   1  11  -6   10.01    7.44
   1  11  -6    2.83    5.20
   1  11  -5   81.06   11.19
  -1  11   5  152.47   10.07
   1  11  -4   93.50   12.06
  -1  11   4  177.39   11.16
   1  11  -3  105.68   10.96
  -1  11   3  144.52   10.25
   1  11  -2   13.64    6.40
  -1  11   2    8.42    5.31
  -1  11   2   13.13    5.80
  -1  11   1  529.94   38.63
  -1  11   1  622.67   38.56
  -1  11   0   38.80    6.87
  -1  11   0   59.30    7.55
  -1  11  -1  122.71   11.18
  -1  11  -1  150.12   11.36
  -1  11  -2    5.05    6.34
  -1  11  -2   23.39    6.90
  -1  11  -3   28.97    6.91
  -1  11  -3   28.13    7.02
  -1  11  -4   21.50    7.26
  -1  11  -4   12.95    4.85
  -1  11  -5   59.06    8.47
  -1  11  -5   65.36    6.63
  -1  11  -6   66.89    8.60
  -1  11  -6   54.94    6.48
  -1  11  -7   60.60    8.80
  -1  11  -7   62.41    6.82
  -1  11  -8    1.07    7.71
  -1  11  -8    0.25    4.80
  -1  11  -9    7.48    7.86
  -1  11  -9   12.38    5.25
  -1  11 -10    3.71    7.63
  -1  11 -10    2.89    5.00
  -1  11 -11   21.50    8.12
  -1  11 -11   31.27    5.56
  -1  11 -12   -3.57    7.66
  -1  11 -12    3.38    4.88
  -1  11 -13   13.65    4.92
  -1  11 -14   -0.64    4.56
  -1  11 -15   12.41    6.33
  -1  11 -15    7.76    4.27
  -1  11 -15    7.40    4.28
  -1  11 -16    3.11    5.39
  -1  11 -16    3.01    3.39
  -1  11 -16   -0.49    3.72
   1  12 -13    3.11    5.14
   1  12 -13    4.58    3.73
   1  12 -12   86.27    9.82
   1  12 -12  110.00    8.70
   1  12 -11    0.31    6.13
   1  12 -11    5.40    4.37
   1  12 -11    1.16    4.11
   1  12 -10   41.14    7.38
   1  12 -10   53.30    5.81
   1  12 -10   41.10    5.40
   1  12  -9   37.69    7.52
   1  12  -9   55.37    6.20
   1  12  -8   15.13    6.88
   1  12  -8   23.27    5.31
   1  12  -7   22.45    6.73
   1  12  -6   44.03    7.34
   1  12  -5   -2.51    6.32
   1  12  -4   65.42    8.14
   1  12  -4   84.30    7.23
  -1  12   0  317.71   22.94
  -1  12   0  346.74   22.65
  -1  12  -1    3.55    5.88
  -1  12  -1   31.30    5.59
  -1  12  -2   17.61    5.86
  -1  12  -3   22.35    6.29
  -1  12  -4  112.24   10.04
  -1  12  -5   13.18    6.24
  -1  12  -6   -0.29    6.10
  -1  12  -7   -3.90    6.27
  -1  12  -8   12.99    6.50
  -1  12  -8    6.65    4.06
  -1  12  -9    4.20    6.24
  -1  12  -9    2.52    3.93
  -1  12 -10   49.56    7.61
  -1  12 -10   63.11    5.80
  -1  12 -11    2.61    5.81
  -1  12 -11   -1.17    3.63
  -1  12 -12   -1.07    5.48
  -1  12 -12    8.42    3.72
  -1  12 -12   -2.05    3.47
  -1  12 -13    0.81    4.69
  -2   0  29   -1.18    1.78
  -2   0  28   12.75    2.80
   2   0 -28   17.75    5.93
  -2   0  27    1.19    2.99
   2   0 -27   10.17    7.22
  -2   0  26   97.74    7.54
   2   0 -26   78.09   10.88
  -2   0  25   -1.56    3.92
   2   0 -25    2.90    9.05
  -2   0  24   57.72    5.92
   2   0 -24   47.78   10.59
   2   0 -23   33.22   10.39
   2   0 -22  -22.01   10.45
   2   0 -22   -4.21    3.09
   2   0 -21    2.28    2.95
   2   0 -20  196.96   13.62
   2   0 -19   -0.15    2.91
  -2   0  18  694.32   43.44
   2   0 -18  615.71   43.56
  -2   0  17    2.20    1.88
  -2   0  17    0.62    4.54
   2   0 -17    0.72    2.55
  -2   0  16   26.73    2.56
  -2   0  16   24.00    4.51
   2   0 -16   21.61    3.03
  -2   0  15    1.57    1.64
  -2   0  15    0.39    3.90
   2   0 -15    3.69    2.27
  -2   0  14  370.08   23.82
  -2   0  14  383.93   24.37
   2   0 -14  341.25   23.91
  -2   0  13    0.15    1.49
  -2   0  13   -1.27    2.53
   2   0 -13   -1.24    5.81
  -2   0  13    0.93    3.52
   2   0 -13   -0.10    1.93
  -2   0  12 6923.18  452.50
  -2   0  12 6698.65  452.73
  -2   0  12 7168.09  452.94
   2   0 -12 7401.17  453.78
   2   0 -11    5.12    5.02
  -2   0  11    0.46    2.47
  -2   0  10    4.02    2.79
   2   0 -10    7.49    4.84
   2   0  -9   -1.60    3.87
  -2   0   9   -2.07    2.48
  -2   0   8  255.04   17.99
   2   0  -8  290.62   18.49
   2   0  -7   -2.18    3.28
  -2   0   7   -0.70    2.61
   2   0  -6 1875.11  115.62
  -2   0   6 1688.18  115.48
  -2   0   5   -0.75    2.34
   2   0  -5   -1.14    2.58
   2   0  -4 2397.24  156.36
  -2   0   4 2387.75  156.33
  -2   0   3   15.15    2.35
   2   0  -3    0.02    2.02
   2   0  -2 1108.93   73.33
  -2   0   2 1078.84   73.40
   2   0  -1    1.23    1.66
   2   0  -1   -7.85    9.97
  -2   0   1    9.01   11.00
   2   0   0 2879.01  179.89
   2   0   0 2751.00  180.91
  -2   0   0 3092.48  181.14
  -2   0   0 2595.28  179.87
   2   0   1    0.67    1.68
   2   0   1   -4.33   10.31
  -2   0  -1   -1.96    1.80
   2   0   2  653.61   41.23
  -2   0  -2  623.94   43.94
  -2   0  -2  602.75   41.24
   2   0   3    2.20    1.73
  -2   0  -3    7.60    2.19
  -2   0  -3   13.06   12.27
  -2   0  -4 1797.98  117.56
  -2   0  -5   -1.54    2.73
   2   0   6  397.26   27.02
   2   0   7   -0.23    3.95
   2   0   8   15.45    3.60
   2   0   8   13.80    2.08
   2   0   9    0.76    2.75
   2   0   9    0.87    1.61
   2   0  10 1203.39   74.15
   2   0  10 1236.18   73.89
   2   0  11   -3.69    1.68
   2   0  11   -1.55    4.28
   2   0  11   -1.91    1.51
   2   0  12  186.53   12.75
  -2   0 -12  200.88   13.19
   2   0  12  190.54   13.70
   2   0  13   -0.03    1.75
   2   0  13    4.38    4.59
  -2   0 -13   -0.87    3.01
   2   0  14  237.05   15.05
   2   0  14  202.40   15.15
   2   0  14  231.08   16.12
  -2   0 -14  238.99   15.47
   2   0  15   -1.54    2.43
   2   0  15   -0.95    1.95
   2   0  15   -1.66    5.15
  -2   0 -15    3.26    3.40
   2   0  16  240.69   17.38
   2   0  16  269.82   17.33
   2   0  16  271.10   18.52
  -2   0 -16  271.26   17.81
   2   0  17    1.67    2.07
   2   0  17    0.36    2.25
   2   0  17    5.34    5.77
  -2   0 -17   -0.09    3.65
   2   0  18   39.46    3.80
   2   0  18   49.64    3.85
  -2   0 -18   41.20    5.10
   2   0  18   54.33    6.98
   2   0  19   -1.42    2.14
  -2   0 -19   -0.35    3.74
   2   0  20   22.84    2.70
  -2   0 -20   25.04    4.14
   2   0  21   -1.56    2.10
  -2   0 -21   -1.01    3.65
   2   0  22  312.57   19.39
  -2   0 -22  245.05   19.84
  -2   0 -23   -1.21    3.28
  -2   0 -24    3.90    3.07
  -2   0 -25    1.68    7.32
  -2   0 -26   34.46    7.00
  -2   1  29   28.58    2.71
   2  -1 -29   25.19    5.50
  -2   1  28    9.65    2.58
  -2  -1  28    9.22    2.53
   2  -1 -28    1.23    6.85
  -2  -1  27   11.64    3.26
  -2   1  27   12.37    3.14
   2   1 -27    5.58    6.09
   2  -1 -27   14.34    8.25
  -2   1  26    0.06    3.44
  -2  -1  26    1.22    3.55
   2  -1 -26   11.25    9.21
   2   1 -26    2.53    6.84
  -2   1  25   28.83    4.52
  -2  -1  25   24.62    4.34
   2   1 -25   25.77    8.18
   2  -1 -25   16.89   10.14
  -2   1  24   79.84    6.41
   2   1 -24   57.43    5.53
   2  -1 -24   49.23   11.63
   2   1 -24   50.84    9.94
  -2   1  23    3.20    4.52
   2   1 -23    3.25    3.23
   2  -1 -23   -8.50   10.82
   2   1 -23    1.67    8.85
  -2   1  22    7.06    4.59
   2   1 -22    4.40    9.06
   2   1 -22    5.37    3.44
   2  -1 -22   21.29   11.29
   2   1 -21    3.59    3.51
   2   1 -20   64.35    9.93
   2   1 -20   11.26    3.63
  -2   1  19  206.62   13.38
  -2  -1  19  210.09   14.58
   2   1 -19  178.35   13.70
  -2   1  18   49.48    3.96
  -2  -1  18   49.54    5.93
   2   1 -18   44.12    4.66
  -2   1  17   27.08    2.86
  -2  -1  17   28.04    5.19
   2   1 -17   29.80    3.70
  -2   1  16  108.47    7.89
  -2  -1  16  122.60    7.90
  -2  -1  16  111.86    9.13
   2   1 -16  112.00    8.27
  -2  -1  15   66.27    4.55
  -2   1  15   57.87    4.55
   2   1 -15   64.60    7.28
  -2  -1  15   65.57    6.04
   2   1 -15   59.20    5.02
  -2  -1  14  118.11    8.32
  -2   1  14  114.57    8.31
  -2  -1  14  104.39    9.25
   2   1 -13  638.51   43.76
  -2  -1  13  655.32   42.16
   2   1 -13  516.03   44.48
   2   1 -13  586.26   44.15
  -2  -1  13  673.25   42.86
   2  -1 -13  596.39   43.30
   2   1 -13  709.38   42.76
   2  -1 -13  562.27   44.75
  -2  -1  13  625.21   42.56
   2   1 -13  641.13   42.28
  -2  -1  12    4.56    1.50
   2   1 -12    4.38    8.37
   2  -1 -12    0.49    4.67
   2   1 -12    4.38    6.23
  -2   1  12    3.98    2.18
   2   1 -12   21.52   11.03
   2  -1 -12   17.82   11.00
  -2  -1  12    3.03    2.98
   2   1 -12   10.38    9.91
   2  -1 -12   13.47    9.93
  -2   1  12    7.62    3.10
   2   1 -12    5.41    2.07
  -2   1  11  318.33   21.07
   2  -1 -11  317.30   24.24
  -2  -1  11  312.47   21.50
   2   1 -11  337.61   23.84
   2  -1 -11  306.34   23.83
   2   1 -11  332.42   24.38
   2   1 -11  314.09   23.07
   2  -1 -11  299.71   21.69
   2  -1 -10   25.10    4.10
   2   1 -10   -2.91    9.60
   2  -1 -10   24.17    9.96
   2   1 -10   29.14    6.29
  -2  -1  10   32.18    3.97
   2   1 -10    6.44   10.02
  -2   1  10   33.61    3.17
   2  -1 -10    8.29    9.60
   2  -1  -9  176.01   15.28
   2   1  -9  101.42   15.07
   2   1  -9  142.82   15.16
  -2  -1   9  157.33   12.04
   2  -1  -9  208.22   15.86
   2  -1  -9  153.92   12.02
  -2   1   9  192.56   11.72
   2   1  -9  188.61   13.35
  -2   1   8  140.05   11.15
   2   1  -8  425.62   15.21
   2  -1  -8  311.97   15.11
   2   1  -8  139.45   12.39
   2   1  -8  443.08   15.90
   2  -1  -8  374.06   15.69
   2  -1  -7  490.30   12.84
   2  -1  -7  459.56   12.69
   2   1  -6  128.94   11.25
   2  -1  -6  126.60   11.35
   2  -1  -6   94.45    7.21
  -2  -1   6  102.40    7.57
   2  -1  -6  152.31   11.93
   2   1  -6  131.95   11.70
   2   1  -6   66.73    7.96
  -2   1   6  103.83    7.14
   2  -1  -5 3260.81  205.47
   2  -1  -5 3007.74  205.90
  -2  -1   5 3508.03  205.62
   2   1  -5 2293.37  205.75
   2   1  -5 3856.44  205.80
  -2   1   5 2973.79  205.42
  -2   1   4  284.14   24.12
  -2  -1   4  246.83   23.79
   2  -1  -4  347.03   22.71
  -2   1   4  386.55   22.71
  -2   1   4  305.05   23.79
  -2  -1   4  267.83   24.05
  -2  -1   4  360.55   22.84
   2  -1  -3  421.92   28.83
   2   1  -3  453.95   30.25
  -2  -1   3  415.84   29.71
  -2   1   3  423.99   28.79
  -2   1   3  516.65   29.73
  -2   1   3  514.02   29.76
  -2  -1   3  384.18   29.68
   2  -1  -3  505.48   34.18
   2   1  -2 1323.17   94.65
   2  -1  -2 1094.84   96.88
  -2   1   2 1324.60   94.57
  -2  -1   1   81.31    9.26
  -2  -1   1   84.70    5.73
   2   1  -1   69.71    5.76
  -2  -1   0  908.04   50.77
   2   1   0  660.76   50.73
   2   1   1  453.49   27.22
   2  -1   1  425.79   31.41
   2  -1   1  426.83   27.31
  -2  -1  -1  389.56   27.18
  -2   1  -1  380.88   27.32
   2  -1   2 6179.56  387.32
   2  -1   2 6280.60  385.57
  -2  -1  -2 5750.24  385.41
  -2   1  -2 5789.24  385.58
   2   1   3 4652.94  285.08
   2  -1   3 4270.37  285.26
  -2   1  -3 3908.92  285.27
  -2  -1  -3 4334.25  285.07
   2   1   4  192.29   12.02
  -2   1  -4  188.13   12.78
   2  -1   4  187.52   12.44
  -2  -1  -4  164.58   12.06
   2   1   5 3421.44  218.33
  -2  -1  -5 3242.64  218.37
   2  -1   5 3349.00  218.62
   2   1   6  136.00    8.29
   2  -1   6  128.48    8.97
   2  -1   6  139.28   10.98
   2  -1   7  156.96   10.44
   2  -1   7  124.41   11.97
   2  -1   8  337.18   21.76
   2  -1   8  295.05   22.54
   2  -1   9   65.84    5.01
   2  -1   9   49.62    6.39
   2   1  10  179.09   11.62
   2  -1  10  136.28   12.61
   2   1  10  172.95   12.22
  -2   1 -10  212.52   12.04
   2  -1  10  166.42   12.03
   2  -1  10  131.67   12.61
   2   1  11 1290.71   81.85
   2  -1  11 1260.47   81.83
   2  -1  11 1227.65   82.24
   2   1  11 1274.66   82.22
   2  -1  11 1140.90   82.34
  -2   1 -11 1459.75   82.10
   2  -1  12    4.23    1.66
   2   1  12    4.43    1.75
   2   1  12    3.27    3.92
  -2   1 -12    7.28    3.06
  -2  -1 -12    2.76    2.91
   2   1  13   31.31    3.33
   2  -1  13   33.29    2.90
   2   1  13   34.17    2.99
   2   1  13   37.90    5.01
  -2   1 -13   35.67    3.88
  -2  -1 -13   35.43    3.95
   2  -1  14    7.42    1.83
   2   1  14    8.01    2.54
   2   1  14   11.33    2.11
   2   1  14    9.82    4.75
  -2  -1 -14   11.55    3.14
  -2   1 -14   10.03    3.38
   2   1  15  486.79   33.81
   2  -1  15  495.31   33.68
   2   1  15  525.74   33.74
   2   1  15  549.14   34.50
  -2   1 -15  538.37   34.05
  -2  -1 -15  523.66   34.02
   2   1  16   45.96    4.26
   2  -1  16   51.18    3.92
   2   1  16   49.96    4.06
  -2   1 -16   54.16    5.22
  -2  -1 -16   42.70    4.82
   2   1  16   53.40    6.38
   2   1  17  125.00    8.52
   2   1  17  110.25    8.58
   2  -1  17  127.26    8.42
  -2   1 -17  134.18    9.33
  -2  -1 -17  108.79    9.05
   2   1  17  133.29   10.23
   2   1  18    1.13    2.38
   2  -1  18    6.72    2.02
   2   1  18    4.63    2.30
   2   1  18    3.21    5.57
  -2   1 -18    6.53    3.95
  -2  -1 -18    1.34    3.41
   2   1  19   19.64    2.72
   2   1  19   15.88    2.79
   2  -1  19   21.86    2.48
  -2  -1 -19   21.84    3.84
  -2   1 -19   16.65    4.26
   2   1  20   30.44    3.12
   2  -1  20   28.56    2.89
  -2   1 -20   26.70    4.49
  -2  -1 -20   27.87    4.14
   2  -1  21  333.22   23.01
   2   1  21  364.71   23.09
  -2   1 -21  362.86   23.58
  -2  -1 -21  339.04   23.39
   2   1  22   71.10    5.15
  -2   1 -22   58.55    6.16
   2   1  23    6.86    2.10
  -2   1 -23    5.02    3.59
   2   1  24   20.19    4.35
  -2   1 -24   16.39    3.65
  -2   1 -24    8.10    7.08
   2   1  25   34.92    4.44
  -2   1 -25   31.23    3.72
   2   1  26   18.42    3.28
   2  -1  26   14.29    3.33
  -2  -1 -26    8.56    7.57
   2   1  27   10.04    2.48
   2  -1  27   11.00    2.66
  -2  -1 -27    5.69    5.79
  -2   2  29    0.84    1.59
   2  -2 -29   -9.60    5.33
  -2  -2  28    2.67    2.08
  -2   2  28    0.61    2.18
   2  -2 -28   -0.61    7.05
  -2   2  27   10.37    2.90
  -2  -2  27    6.86    2.90
   2  -2 -27    9.87    8.66
  -2  -2  26   59.10    5.35
  -2   2  26   63.65    5.35
   2   2 -26   53.54    4.92
   2  -2 -26   51.24   10.73
  -2   2  25    5.38    3.88
   2   2 -25    4.11    3.09
   2   2 -25    1.36    6.36
   2  -2 -25    1.54   10.47
  -2   2  24   59.80    5.51
   2  -2 -24   55.78   11.82
   2   2 -24   43.39    4.92
   2   2 -24   35.01    7.91
  -2   2  23   47.38    5.47
   2   2 -23   35.88    4.64
   2  -2 -23   41.85   12.43
   2   2 -23   35.26    8.62
  -2   2  22    1.64    4.33
   2   2 -22    8.26    7.94
   2   2 -22   -1.42    3.57
  -2  -2  21   53.36    6.42
  -2   2  21   47.67    5.66
   2   2 -21   35.24    8.66
   2   2 -21   41.56    4.90
  -2  -2  20  120.49    9.34
  -2   2  20  108.97    8.77
   2   2 -20  106.60    8.24
   2   2 -19   87.17   10.14
  -2   2  19   60.86    7.68
  -2  -2  19   66.34    8.24
   2   2 -19   89.86    7.38
   2   2 -18   67.60    8.47
  -2  -2  18   80.91    7.14
   2   2 -18   70.85    5.90
   2   2 -17   24.77    6.72
  -2  -2  17   23.37    5.18
   2   2 -17   21.90    3.62
   2   2 -17   15.03    7.40
   2   2 -16   13.77   10.87
   2   2 -16   10.09    5.92
  -2  -2  16    9.92    4.71
   2   2 -16   14.79    3.26
  -2   2  15   57.27    4.63
   2   2 -15   70.66   11.21
   2   2 -15   68.21    7.11
  -2  -2  15   69.69    6.43
   2   2 -15   70.03    6.94
   2   2 -15   72.53    5.31
  -2   2  14   74.57    5.27
   2   2 -14   81.71    7.44
  -2  -2  14   65.91    6.68
   2   2 -14   74.10    5.75
   2   2 -13   20.56    9.17
  -2   2  13   15.22    1.92
   2   2 -13   22.23   10.04
   2   2 -13   16.42    4.63
  -2  -2  13   12.85    3.76
  -2  -2  13   11.02    4.10
   2   2 -13   14.22    2.67
   2   2 -12  248.10   16.97
  -2   2  12  213.11   14.24
  -2  -2  12  215.86   15.41
   2  -2 -12  289.95   19.66
   2  -2 -12  175.76   15.01
   2   2 -12  205.51   18.05
   2  -2 -12  283.33   18.97
   2   2 -12  161.97   17.39
   2   2 -12  247.11   18.92
   2   2 -12  238.12   15.17
  -2  -2  12  185.32   14.93
   2   2 -12  230.31   14.48
   2  -2 -11   27.51    3.80
   2  -2 -11   53.99   10.41
   2   2 -11   70.04   10.29
  -2   2  11   23.86    2.77
   2   2 -11   29.72    7.56
   2   2 -11   82.61   11.40
   2  -2 -11   55.57   11.67
  -2  -2  11   23.91    4.25
   2   2 -11   57.25    8.13
  -2   2  11   27.47    2.38
   2   2 -11   26.62    2.97
  -2  -2  10  175.68   14.08
   2  -2 -10  480.84   18.75
   2  -2 -10  442.88   18.20
   2   2 -10  323.38   17.13
  -2   2  10  173.24   13.28
   2   2 -10  168.90   15.90
   2   2 -10  342.53   17.94
   2  -2 -10  158.01   13.52
   2   2  -9   34.43    7.12
  -2   2   9   32.20    3.07
  -2  -2   9   32.19    4.75
   2  -2  -9   24.67    9.44
   2  -2  -9   30.41    3.55
   2   2  -9   19.77    9.65
   2  -2  -9   27.35    9.43
   2   2  -9   20.11    8.61
   2  -2  -8  491.61   36.37
  -2  -2   8  552.89   36.95
   2  -2  -8  635.54   38.07
   2   2  -8  516.06   37.85
   2   2  -8  620.80   37.88
  -2   2   8  569.84   36.35
   2  -2  -8  586.45   37.93
   2   2  -8  583.79   38.11
  -2  -2   7    1.45    3.85
   2  -2  -7   27.47    8.67
   2   2  -7    2.55    5.81
   2   2  -7   87.18    9.26
   2   2  -7   80.36    9.52
   2  -2  -7   26.77    8.52
   2  -2  -7    1.92    2.42
  -2   2   7    4.05    2.27
   2  -2  -6  151.40   10.95
  -2   2   6  170.80   10.94
   2   2  -6  123.35   13.52
   2   2  -6  181.13   12.67
   2  -2  -6  134.31   13.84
  -2  -2   6  157.91   11.71
   2  -2  -5   16.52    3.03
  -2   2   5   27.72    2.95
  -2  -2   5   21.17    4.15
  -2   2   4   43.40    7.74
  -2  -2   4   29.15    8.09
  -2   2   4   48.92    4.10
   2  -2  -4   45.44    4.16
  -2  -2   3   51.59    8.34
   2   2  -3   56.18    8.25
   2  -2  -3   45.13    4.44
  -2  -2   3   38.66    7.63
  -2   2   3   68.67    7.37
  -2   2   3   56.32    4.51
   2   2  -3   48.44    5.57
  -2  -2   2  274.12   20.34
   2  -2  -2  289.43   20.11
  -2   2   2  324.11   20.09
   2   2  -2  305.10   20.40
   2  -2  -1  354.78   31.58
   2  -2  -1  395.30   25.31
  -2   2   1  386.23   25.29
   2   2  -1  385.24   25.50
  -2  -2   1  358.49   25.31
  -2   2   1  306.09   32.33
   2  -2   0  635.68   45.63
  -2   2   0  646.41   40.89
   2   2   0  610.08   40.95
  -2  -2   0  583.31   40.79
  -2   2  -1  885.22   60.78
  -2  -2  -1  889.41   56.55
   2   2   1  821.11   56.68
  -2  -2  -2   64.96    4.51
   2  -2   2   54.29    5.14
  -2   2  -2   54.72    5.49
  -2   2  -2   65.98   17.39
  -2   2  -3 3602.58  245.52
  -2  -2  -3 3894.86  245.14
  -2   2  -3 3749.73  247.72
   2  -2   3 3815.56  245.44
   2   2   3 3574.46  245.26
   2  -2   4 2504.26  135.52
  -2   2  -4 2413.17  138.48
  -2  -2  -4 1957.93  135.02
   2   2   4 2073.97  135.17
  -2   2  -4 2377.44  139.13
   2  -2   5  315.32   21.06
  -2   2  -5  253.99   28.57
   2  -2   6  566.19   42.42
  -2   2  -6  579.89   46.35
   2  -2   6  644.91   41.18
   2  -2   7    4.31    6.53
  -2   2  -7    0.24   15.51
   2  -2   7    4.93    2.96
   2  -2   8   26.00    3.45
   2  -2   8   29.07    6.35
   2   2   9  159.63   10.61
  -2   2  -9  142.04   20.45
   2  -2   9  143.36   12.74
   2  -2   9  162.34   11.29
   2   2  10  713.72   43.79
   2  -2  10  536.20   44.68
   2  -2  10  666.76   44.05
  -2   2 -10  577.98   50.09
   2   2  11    2.22    2.22
   2  -2  11    1.84    4.38
  -2   2 -11   -0.36   15.93
  -2   2 -11    3.17    2.85
   2  -2  11    3.46    2.43
   2   2  11    2.16    3.20
   2   2  12    2.13    2.39
  -2   2 -12   -1.95    6.80
   2  -2  12    2.38    1.50
   2  -2  12    1.07    2.26
  -2   2 -12   -0.52    3.02
   2   2  12    4.07    3.59
  -2   2 -12    4.70    2.88
   2   2  13    5.84    2.51
   2  -2  13    6.35    1.60
  -2   2 -13    1.32    3.39
   2   2  13    5.91    4.06
  -2   2 -13    5.39    3.15
  -2  -2 -13    6.73    2.83
   2  -2  14  522.36   35.01
   2   2  14  501.56   35.15
  -2   2 -14  506.64   35.44
  -2  -2 -14  584.08   35.30
  -2   2 -14  561.38   35.38
   2   2  14  559.96   35.65
   2   2  15    0.26    2.64
   2  -2  15    1.03    1.65
  -2  -2 -15    2.17    2.98
  -2   2 -15    2.07    3.56
   2   2  16  169.75   11.88
   2  -2  16  165.48   11.64
   2   2  16  182.06   11.77
  -2   2 -16  187.65   12.41
  -2  -2 -16  172.03   12.11
   2   2  17   22.74    2.80
   2   2  17   22.14    3.09
   2  -2  17   18.90    2.35
  -2  -2 -17   21.29    3.52
  -2   2 -17   21.70    4.38
   2   2  18    1.02    2.49
   2  -2  18   -0.07    1.78
   2   2  18    0.17    2.27
  -2   2 -18   -0.50    3.92
   2   2  19    4.88    2.56
   2  -2  19    3.61    1.82
   2   2  19    3.44    2.38
  -2   2 -19    6.33    4.12
   2  -2  20  179.18   12.21
   2   2  20  186.37   12.38
  -2   2 -20  180.00   13.09
   2  -2  20  185.85   14.49
   2   2  21  149.26   10.06
   2  -2  21  148.67   12.45
  -2   2 -21  136.05   10.87
   2   2  22   46.98    3.93
   2   2  22   39.06    5.65
   2  -2  22   56.58    7.39
  -2   2 -22   43.52    5.16
   2   2  23  180.29   11.42
   2   2  23  141.31   12.22
  -2   2 -23  160.59   12.11
   2   2  24    2.30    3.76
  -2   2 -24    1.91    3.37
   2   2  25   49.09    4.84
  -2   2 -25   46.97    4.59
   2   2  26   -0.57    2.68
  -2  -2 -26   -4.49    7.80
  -2   2 -26    1.37    2.36
   2   2  27    2.11    2.06
   2  -2  27   -0.34    2.33
  -2  -2 -27    7.48    6.26
  -2   3  28    5.98    2.08
   2  -3 -28   -9.59    7.08
  -2   3  27   37.28    3.56
  -2  -3  27   30.23    3.47
   2  -3 -27   36.35    9.01
   2   3 -27   33.63    3.38
  -2  -3  26    1.66    3.00
  -2   3  26    4.12    3.06
   2   3 -26    0.42    2.76
   2   3 -25   63.33    5.59
  -2   3  24   -0.77    3.91
   2   3 -24    2.89    3.28
  -2   3  23  112.10    8.19
   2   3 -23   89.81    7.78
  -2   3  22   19.47    4.67
  -2  -3  22   18.05    5.35
   2   3 -22   17.64    4.09
   2   3 -21   22.11    8.16
  -2  -3  21   22.70    5.61
  -2   3  21   27.78    4.91
   2   3 -21   22.51    4.32
  -2   3  20  141.99    9.51
  -2  -3  20  130.70   10.02
   2   3 -20  128.35    9.20
  -2   3  19  546.18   35.18
   2   3 -19  473.77   36.53
  -2   3  19  602.88   35.71
  -2  -3  19  542.80   36.03
   2   3 -19  564.97   35.58
  -2   3  18    2.06    2.13
   2   3 -18    3.40    6.75
  -2   3  18   -1.01    4.12
  -2  -3  18    1.37    5.07
   2   3 -18    1.89    3.67
   2   3 -18    9.00    6.88
   2   3 -17  311.72   26.69
  -2   3  17  345.95   22.79
   2   3 -17  335.97   24.19
  -2   3  17  367.98   23.31
  -2  -3  17  340.29   23.72
   2   3 -17  333.42   24.12
   2   3 -17  290.87   24.04
   2   3 -17  362.45   23.20
   2   3 -16   15.15   10.87
  -2   3  16    3.38    1.97
   2   3 -16   11.53    6.01
  -2  -3  16    3.45    4.76
  -2   3  16    4.37    3.57
   2   3 -16   16.54    6.25
   2   3 -16    7.58    3.33
   2   3 -15   68.47   11.64
  -2   3  15   66.00    4.95
   2   3 -15   69.27    7.36
  -2  -3  15   64.84    6.81
  -2   3  15   85.41    6.02
   2   3 -15   48.99    7.53
   2   3 -15   66.25    5.65
   2   3 -14  104.59   12.26
  -2   3  14  108.10    7.50
   2   3 -14  111.24    9.06
  -2  -3  14   87.49    8.95
  -2   3  14  116.10    8.19
  -2  -3  14  104.52    8.88
   2   3 -14  122.60    8.02
   2   3 -13  132.45   12.95
  -2   3  13  131.86    9.02
   2   3 -13  100.51   13.53
   2   3 -13  136.20   10.30
   2  -3 -13  131.88   14.31
  -2  -3  13  110.66   10.38
   2   3 -13  125.60   16.53
  -2   3  13  144.30    9.52
  -2  -3  13  128.18   10.24
   2   3 -13  144.76    9.39
  -2   3  12    7.17    1.58
   2   3 -12    8.18    7.96
   2  -3 -12   17.55    9.97
   2   3 -12   11.83    9.31
   2   3 -12    8.31    4.22
   2   3 -12    4.47   11.01
   2   3 -12   15.91   10.10
   2  -3 -12   24.55   11.09
  -2   3  12    8.98    2.67
  -2  -3  12    8.72    4.17
   2   3 -12    8.85    2.43
   2   3 -11   41.40    7.90
  -2   3  11   30.86    2.67
  -2   3  11   31.19    3.63
   2  -3 -11   93.30   10.59
   2  -3 -11   24.57    3.43
  -2  -3  11   25.54    5.28
   2  -3 -11  116.35   11.67
   2   3 -11   40.81    4.76
   2   3 -11   72.31    9.87
   2   3 -11   67.71   10.51
   2   3 -11   29.17   12.16
  -2   3  10  324.93   21.63
   2   3 -10  359.21   22.97
  -2  -3  10  363.59   23.23
   2   3 -10  324.43   24.35
   2  -3 -10  389.00   24.80
   2   3 -10  339.93   22.18
   2   3 -10  347.74   27.19
  -2   3  10  335.24   21.90
   2   3 -10  311.53   24.13
   2  -3 -10  395.25   24.56
   2   3 -10  304.84   24.66
   2  -3 -10  296.01   21.96
   2   3  -9  757.30   54.09
   2   3  -9  696.04   52.34
   2  -3  -9  638.42   50.48
  -2   3   9  779.79   50.51
  -2  -3   9  758.41   51.41
   2  -3  -8  129.53   11.56
   2  -3  -8   95.10    7.28
   2   3  -8   93.16   13.99
   2   3  -8   97.76   10.55
   2   3  -8  123.86   11.19
  -2   3   8  101.54    7.23
  -2  -3   8   89.03    8.48
   2   3  -7  346.71   26.70
   2  -3  -7  295.79   22.43
   2   3  -7  406.92   24.59
   2   3  -7  338.14   24.35
  -2   3   7  363.59   22.43
  -2  -3   7  323.68   23.20
   2   3  -6   80.64    9.62
   2   3  -6  102.86   13.43
  -2   3   6  114.97    7.46
   2  -3  -6   91.67    7.46
  -2  -3   6   93.36    8.57
  -2   3   5  146.82    9.11
   2  -3  -5  105.49    9.08
   2   3  -4    3.04    5.51
   2  -3  -4   -9.05   21.37
  -2  -3   4    3.74    4.36
  -2   3   4    2.32    2.76
   2  -3  -4    2.58    2.77
   2  -3  -3  407.98   35.92
  -2   3   3  439.37   26.65
   2   3  -3  388.72   27.60
   2  -3  -3  397.33   26.57
  -2  -3   3  339.73   27.02
   2   3  -2   16.07    5.82
  -2  -3   2    1.89    6.27
   2  -3  -2   -9.44   20.71
  -2  -3   2   14.73    4.71
   2  -3  -2   20.35    3.53
  -2  -3   2    4.52    5.62
  -2   3   2   20.58    3.57
  -2  -3   1  270.60   24.35
  -2   3   1  355.24   22.26
   2  -3  -1  365.51   22.24
   2  -3  -1  333.30   30.37
   2   3  -1  327.32   22.85
  -2  -3   1  275.16   22.35
   2  -3   0  730.93   46.50
  -2   3   0  714.82   46.55
   2  -3   0  869.02   52.03
  -2  -3   0  610.09   46.51
  -2   3   0  965.34   53.83
   2   3   0  729.29   46.98
   2  -3   1  138.59   22.27
   2   3   1  141.30   10.02
  -2   3  -1   92.55   21.67
   2  -3   1  163.09   20.40
  -2   3  -1  139.02    9.57
  -2  -3  -1  104.62    9.04
   2   3   2  236.81   14.93
  -2   3  -2  197.93   24.14
   2  -3   2  191.95   23.90
  -2  -3  -2  193.17   14.13
  -2  -3  -3   13.66    2.35
  -2   3  -3    9.41   17.17
   2  -3   3   19.44   18.37
   2  -3   3   16.35    3.48
  -2  -3  -4  802.54   52.94
  -2   3  -4  777.97   57.66
   2  -3   4  841.84   53.49
  -2  -3  -4  802.58   53.01
   2  -3   5  227.38   11.63
  -2  -3  -5  176.84   10.31
  -2   3  -5  190.97   20.44
   2  -3   5  170.77   14.51
   2  -3   6 1014.09   62.72
  -2   3  -6  862.25   66.42
  -2   3  -6  884.88   67.55
   2  -3   6  850.45   63.98
   2  -3   7   44.48    8.84
   2  -3   7   57.21    5.30
  -2   3  -7   63.92   17.95
  -2   3  -7   43.53   15.03
  -2   3  -8  510.61   36.33
   2   3   8  572.41   36.23
  -2   3  -8  487.64   36.83
  -2   3  -8  603.28   36.41
  -2   3  -8  481.23   41.59
   2  -3   8  610.12   37.08
   2  -3   8  426.27   38.16
  -2   3  -8  528.82   43.37
   2   3   9   95.06    6.41
  -2   3  -9   93.53    6.84
  -2   3  -9  102.90    8.01
  -2   3  -9   88.72   18.70
   2  -3   9   67.86    9.70
   2  -3   9  101.35    7.62
  -2   3  -9   84.72    6.86
  -2   3 -10    1.82   15.71
   2  -3  10   -1.47    5.67
  -2   3 -10   -2.03    2.78
   2  -3  10    1.70    2.64
   2   3  10    1.59    2.15
   2   3  10    1.62    1.57
  -2   3 -10   -1.31    5.52
  -2   3 -10   -1.92    2.73
   2   3  11  134.53    8.98
   2   3  11  138.65    9.18
  -2   3 -11  135.63   11.07
  -2   3 -11  123.03    9.43
  -2   3 -11  128.94    9.41
   2  -3  11  126.70    9.87
  -2   3 -12   61.51    8.38
  -2   3 -12   63.58    5.69
   2   3  12   68.81    5.15
   2   3  12   69.21    4.89
   2  -3  12   61.75    7.48
   2  -3  12   60.81    5.73
  -2   3 -13   64.98    8.88
   2   3  13   62.38    4.68
   2   3  13   63.12    5.02
  -2   3 -13   61.64    5.80
   2  -3  13   50.69    7.77
   2   3  14   27.16    3.32
   2   3  14   31.37    2.99
  -2   3 -14   36.78    8.80
   2  -3  14   26.63    7.01
  -2   3 -14   21.68    4.67
  -2   3 -15   76.54   10.80
   2   3  15   60.32    5.15
   2   3  15   64.03    4.86
   2  -3  15   61.97    8.13
  -2   3 -15   63.37    6.37
   2   3  16   70.02    5.40
  -2   3 -16   78.87   11.42
   2   3  16   64.70    5.15
   2  -3  16   67.13    8.64
  -2   3 -16   71.83    6.32
  -2   3 -16   60.84    6.92
   2   3  17  144.91   10.22
  -2   3 -17  137.71   11.42
  -2   3 -17  152.20   10.92
   2  -3  17  153.46   12.71
   2   3  18   12.45    2.92
   2  -3  18    6.54    7.15
  -2   3 -18    7.08    4.27
   2  -3  19   -1.91    7.11
   2   3  19   -0.19    4.34
  -2   3 -19    5.83    4.28
   2   3  20    8.27    4.47
   2  -3  20   10.58    7.04
  -2   3 -20    6.87    4.24
   2   3  21   18.51    4.58
   2  -3  21   25.21    6.82
  -2   3 -21   11.22    4.34
   2   3  22    0.86    3.99
   2  -3  22    1.74    6.12
  -2   3 -22   -1.94    3.89
   2   3  23    9.14    2.05
   2   3  23    3.12    3.81
   2  -3  23    6.75    5.75
  -2   3 -23    6.44    3.80
   2   3  24   23.72    3.83
  -2   3 -24   26.61    3.90
   2   3  25    5.84    2.85
  -2   3 -25    1.49    2.88
   2   3  26    6.47    2.38
  -2   3 -26    9.93    2.50
  -2  -3 -26    4.52    7.83
   2   3  27    1.62    1.65
   2  -3  27    0.03    1.97
  -2  -3 -27   -3.61    6.25
  -2   4  28    7.38    1.77
   2  -4 -28   15.99    6.13
  -2   4  27   13.45    2.41
   2   4 -27   14.85    2.41
   2  -4 -27   13.54    8.16
  -2   4  26   10.92    2.82
   2   4 -26    9.67    2.80
   2  -4 -26    3.54    9.37
  -2   4  25    0.44    3.15
   2   4 -25    1.68    3.04
   2  -4 -25   -4.85   10.56
  -2   4  24   12.38    3.69
   2   4 -24   12.20    3.58
   2  -4 -24   10.67   11.02
  -2   4  23  119.67    8.96
   2   4 -23  114.77    8.95
   2  -4 -23  122.85   14.98
   2   4 -22  157.58   14.26
  -2  -4  22  166.01   12.53
   2   4 -22  176.04   12.08
   2  -4 -22  137.88   17.01
   2   4 -21   45.44    8.91
  -2  -4  21   60.51    6.75
   2   4 -21   57.80    5.78
   2   4 -20   14.18    7.74
  -2  -4  20    6.67    5.37
   2   4 -20   10.29    4.11
  -2   4  19    7.75    2.25
   2   4 -19   14.45    7.53
  -2  -4  19   11.70    5.36
   2   4 -19   19.13    6.59
   2   4 -19   12.03    4.11
   2   4 -18   89.05   14.75
  -2   4  18   94.16    6.75
   2   4 -18   89.89   10.07
  -2  -4  18   95.62    8.73
   2   4 -18   91.10    9.68
   2   4 -18  102.96    7.78
   2   4 -17  172.00   19.21
  -2   4  17  211.00   14.05
   2   4 -17  203.37   16.01
  -2  -4  17  198.64   15.33
   2   4 -17  221.36   14.65
  -2   4  16  200.35   13.48
   2   4 -16  179.44   18.48
   2   4 -16  210.82   15.29
  -2  -4  16  191.18   14.72
   2   4 -16  210.50   14.06
   2   4 -15   30.56   11.08
  -2   4  15   27.32    2.58
  -2  -4  15   22.45    5.44
   2   4 -15   30.88    6.25
   2   4 -14  119.85   12.67
  -2   4  14  100.92    7.17
  -2  -4  14  105.18    8.93
   2   4 -14  122.95    9.24
  -2   4  13    6.02    1.55
   2   4 -13    4.19    8.78
  -2  -4  13    3.30    4.58
   2   4 -13    3.28    4.79
  -2   4  12  210.30   13.88
   2   4 -12  229.35   16.36
   2  -4 -12  235.47   18.38
   2   4 -12  201.24   17.66
   2   4 -12  229.56   14.94
  -2  -4  12  168.97   15.37
  -2  -4  12  200.57   14.92
   2   4 -11   38.15    7.72
  -2   4  11   30.27    2.49
   2   4 -11   37.05    4.90
   2   4 -11   29.03   11.18
  -2  -4  11   26.22    4.95
  -2  -4  11   27.69    5.06
   2   4 -11   30.21    3.36
   2   4 -10   27.26   11.76
   2   4 -10   70.81    4.92
   2   4 -10   58.84    3.42
   2   4  -9    0.66   11.38
  -2  -4   9    5.84    4.86
   2  -4  -9    3.58    2.43
   2   4  -9    6.34    2.30
   2   4  -8  115.42   15.27
   2  -4  -8  109.16    8.50
  -2   4   8  137.86    8.56
  -2  -4   8  123.28   10.11
   2   4  -8  107.38    8.58
   2   4  -8  118.99    9.68
   2   4  -8  114.85    8.03
   2   4  -7  160.66   12.55
  -2   4   7  197.43   12.23
   2   4  -7  165.11   11.91
   2  -4  -7  161.69   12.11
  -2  -4   7  185.35   13.53
   2  -4  -6    0.63    2.86
  -2   4   6    0.35    3.11
   2   4  -5    5.17    6.52
  -2  -4   5    6.73    5.18
   2  -4  -5    6.17    3.11
  -2   4   5    5.77    3.18
   2  -4  -4  252.93   29.76
   2  -4  -4  227.84   16.37
   2   4  -4  210.95   17.99
  -2  -4   4  231.05   17.25
  -2   4   4  260.82   16.55
  -2  -4   3   38.65    6.19
   2  -4  -3   43.57    4.77
  -2   4   3   47.57    5.08
   2   4  -3   35.41    7.43
   2  -4  -2  271.41   29.80
  -2   4   2  270.67   19.16
   2  -4  -2  286.99   19.10
   2   4  -2  255.95   20.39
  -2  -4   2  287.68   19.67
  -2  -4   1    4.28    7.41
  -2  -4   1    0.48    4.47
  -2  -4   1    3.93   10.40
   2  -4  -1    0.80    3.59
   2  -4  -1    2.55   19.28
  -2   4   1    7.47    4.05
  -2  -4   0  442.02   27.92
   2  -4   0  416.93   27.68
   2  -4   0  421.86   34.99
  -2  -4   0  369.78   29.85
  -2  -4  -1   71.73    5.91
   2  -4   1   68.45    6.35
   2  -4   1   67.55   21.09
   2  -4   1   57.48   18.94
  -2  -4  -2 1660.33  100.60
  -2  -4  -2 1486.92  100.61
   2  -4   2 1397.05  105.04
  -2  -4  -3   42.30    4.38
   2  -4   3   38.80   18.65
  -2   4  -3   41.24   17.54
  -2  -4  -3   27.76    3.94
   2  -4   4  180.99   13.22
   2  -4   4  153.90   16.33
  -2  -4  -4  171.75   12.63
  -2  -4  -4  191.78   12.54
  -2  -4  -5   21.39    2.79
   2  -4   5   19.86    9.06
  -2  -4  -5   27.41    2.54
   2  -4   5   28.28    4.16
   2   4   6   82.20    5.86
  -2   4  -6   80.32    6.63
   2  -4   6   82.53   10.93
  -2   4  -6   77.08   16.23
   2  -4   6   83.71    7.09
   2   4   7  414.81   27.46
  -2   4  -7  424.28   27.90
  -2   4  -7  414.24   27.63
   2   4   7  451.06   27.58
  -2   4  -7  387.07   28.16
  -2   4  -7  424.47   27.65
   2  -4   7  446.31   28.54
  -2   4  -7  342.85   33.65
  -2   4  -8  143.39   10.52
   2   4   8  168.75   10.37
  -2   4  -8  153.75   11.18
   2   4   8  152.48   10.16
   2  -4   8  162.70   11.46
  -2   4  -8  130.59   12.17
   2   4   8  156.93   10.43
  -2   4  -8  133.70   10.49
   2   4   9   -0.53    2.17
   2   4   9    0.76    1.53
  -2   4  -9   -1.45    5.08
  -2   4  -9   -9.96   13.32
   2  -4   9    1.49    2.91
  -2   4  -9   -1.17    2.81
  -2   4  -9   -5.56    6.78
   2   4   9   -0.76    2.40
  -2   4  -9   -2.33    2.55
  -2   4 -10   -0.22    5.64
   2   4  10    2.94    1.58
  -2   4 -10    0.61    2.97
  -2   4 -10    8.31   12.22
   2  -4  10    1.54    2.93
   2   4  10    2.37    2.68
  -2   4 -10    1.16    2.72
  -2   4 -11   32.53    6.85
   2   4  11   30.30    2.80
   2   4  11   34.29    3.70
  -2   4 -11   28.43    3.76
  -2   4 -11   28.00    4.16
   2  -4  11   26.77    4.07
   2   4  12  358.37   23.80
  -2   4 -12  380.13   25.28
  -2   4 -12  349.52   24.28
   2   4  12  367.54   24.08
  -2   4 -12  357.74   24.09
   2   4  13    0.85    1.91
  -2   4 -13   -5.79    7.93
   2   4  13    1.02    2.55
  -2   4 -13   -1.37    4.13
   2  -4  13   -4.52    6.98
   2   4  13    1.53    3.15
  -2   4 -13    0.93    3.37
   2   4  14  298.47   18.43
  -2   4 -14  295.79   20.89
   2   4  14  272.57   18.27
   2  -4  14  263.12   20.25
  -2   4 -14  281.56   18.74
   2   4  14  240.47   18.70
  -2   4 -14  265.27   19.02
  -2   4 -15   46.68   10.20
   2   4  15   35.56    3.44
   2   4  15   42.28    3.90
  -2   4 -15   38.24    4.85
   2   4  15   37.23    4.76
   2  -4  15   39.58    8.10
  -2   4 -15   39.54    5.76
   2   4  16  123.71    8.58
  -2   4 -16  147.71   13.95
   2   4  16  136.25    8.82
   2  -4  16  134.77   11.77
   2   4  16   99.27    9.24
  -2   4 -16  111.89   10.10
   2   4  17    5.15    2.90
   2   4  17    3.85    2.30
  -2   4 -17    1.06   10.71
   2   4  17    5.60    3.95
   2  -4  17    6.40    7.48
  -2   4 -17    4.30    5.35
  -2   4 -18   44.87   11.40
   2   4  18   51.36    4.09
   2  -4  18   45.06    8.38
   2   4  18   39.97    5.34
  -2   4 -18   49.12    6.97
   2   4  19    3.82    2.27
  -2   4 -19    4.32    5.94
   2   4  19    8.39    4.07
   2  -4  19   -1.18    7.27
   2   4  20  136.86    9.13
   2  -4  20  132.22   11.71
   2   4  20  125.15    9.87
  -2   4 -20  121.79   10.12
   2   4  21  116.45    7.65
   2  -4  21  110.56   10.28
   2   4  21   91.43    8.48
  -2   4 -21  104.00    8.72
   2  -4  22  135.35   11.53
   2   4  22  118.31   10.27
  -2   4 -22  120.69   10.47
   2   4  23   20.12    2.29
   2  -4  23   21.08    5.49
   2   4  23   14.81    3.53
  -2   4 -23   15.99    3.82
   2   4  24   31.72    3.99
  -2   4 -24   50.27    4.30
   2   4  25    2.09    2.23
  -2   4 -25    5.15    2.59
   2   4  26    2.65    1.83
  -2   4 -26    8.32    2.12
   2  -5 -27    5.15    6.60
   2   5 -27    2.86    1.83
   2   5 -26   -0.51    2.30
   2  -5 -26   -7.71    8.34
   2   5 -25   -0.11    2.81
   2  -5 -25   -8.06    9.42
   2  -5 -24  143.71   14.15
   2   5 -24  118.15    8.89
   2   5 -23    0.43    7.13
   2  -5 -23  -13.41   11.30
   2   5 -23    0.16    3.46
   2   5 -22    5.13    7.74
  -2  -5  22    5.53    4.43
   2   5 -22    1.51    3.91
   2   5 -21   27.78    8.27
  -2  -5  21   41.64    5.63
   2  -5 -21   39.36   11.83
   2   5 -21   35.54    4.83
   2   5 -20    4.06    7.81
   2   5 -20    3.00    6.80
  -2  -5  20    2.72    5.15
   2   5 -20    6.31    4.09
   2   5 -19  488.19   40.22
   2   5 -19  567.44   38.38
  -2  -5  19  584.57   37.76
   2   5 -19  552.85   38.40
   2   5 -18   23.22   12.95
  -2  -5  18   11.72    5.46
   2   5 -18   12.86    7.14
   2   5 -18   21.87    7.66
   2   5 -17    2.50   12.93
  -2   5  17    6.97    2.00
   2   5 -17   -0.50    7.17
  -2  -5  17    8.25    5.61
  -2   5  16  546.11   36.00
   2   5 -16  496.78   38.81
   2   5 -16  577.59   37.25
  -2  -5  16  539.00   36.92
   2   5 -16  555.82   36.41
  -2   5  15  115.87    8.15
   2   5 -15  113.74   14.17
   2   5 -15  122.11   10.52
  -2  -5  15  120.32    9.95
   2   5 -15  128.98    8.91
  -2   5  14   79.66    5.84
   2   5 -14   82.59   11.91
   2   5 -14   84.06    8.38
  -2  -5  14   70.62    7.99
  -2   5  14   96.35    6.78
   2   5 -14   90.01    6.74
   2   5 -13    4.27    9.65
  -2   5  13    0.42    1.47
   2   5 -13    0.13    5.02
  -2  -5  13    1.43    4.92
  -2   5  13    1.91    3.10
   2   5 -13    0.02    3.20
  -2   5  12    0.47    1.35
   2   5 -12    0.04    4.92
  -2  -5  12   -0.41    4.80
  -2   5  12   -1.46    2.98
   2   5 -12   -1.97    2.98
  -2   5  11    7.44    1.48
  -2   5  11   15.41    2.83
   2   5 -11   11.46    2.95
  -2   5  10   41.24    3.24
  -2  -5  10   38.76    5.85
  -2   5  10   55.07    4.07
   2   5 -10   46.25    4.08
   2   5  -9  841.27   52.87
  -2   5   9  721.66   51.95
   2   5  -9  872.90   52.49
  -2  -5   9  744.86   53.59
  -2   5   9  922.55   52.20
   2   5  -9  847.77   52.18
   2   5  -8  399.08   30.02
   2  -5  -8  471.25   43.55
   2  -5  -8  460.38   29.86
   2   5  -8  430.64   29.63
  -2   5   8  471.27   29.35
   2   5  -8  435.12   29.32
   2   5  -7  630.60   37.71
   2   5  -7  596.40   37.33
   2  -5  -7  516.99   37.56
   2  -5  -7  584.93   52.10
   2  -5  -7  430.45   38.98
  -2   5   7  534.78   37.02
  -2   5   7  524.73   36.89
   2   5  -7  548.60   37.04
   2   5  -6   39.24    6.36
  -2  -5   6   55.54    7.18
   2   5  -6   55.32    5.28
   2  -5  -6   59.11    5.34
   2  -5  -6   62.97    9.53
  -2   5   6   54.18    4.45
   2   5  -6   43.50    6.52
  -2   5   6   58.69    4.13
   2   5  -6   57.70    4.40
   2   5  -5  208.45   14.91
  -2   5   5  216.60   14.26
   2   5  -5  215.29   14.57
   2  -5  -5  222.47   15.07
   2  -5  -5  226.94   30.43
  -2  -5   5  221.59   16.54
  -2  -5   5  171.74   15.76
  -2   5   4   53.62    4.33
   2  -5  -4   61.62    5.68
  -2  -5   4   52.29    6.82
   2  -5  -4   64.59   21.74
  -2  -5   4   65.43    7.52
  -2   5   3  692.39   46.05
   2  -5  -3  782.62   55.21
  -2  -5   3  637.42   47.16
   2  -5  -3  820.45   46.98
  -2  -5   3  674.25   47.51
  -2   5   2  235.89   16.40
   2  -5  -2  299.26   17.52
   2  -5  -2  235.39   27.27
  -2  -5   2  247.39   17.88
   2  -5  -2  218.63   19.85
  -2  -5   2  264.46   18.21
  -2   5   1  695.18   49.53
   2  -5  -1  753.32   56.60
   2  -5  -1  901.41   50.54
  -2  -5   1  895.81   51.96
  -2  -5   1  832.77   50.65
   2  -5  -1  725.53   52.39
  -2  -5   1  861.66   50.99
  -2   5   0    9.71    2.84
  -2  -5   0    8.44   10.25
  -2  -5   0    9.83    4.79
  -2  -5   0   28.80   13.43
   2  -5   0   -3.75    9.68
   2  -5   0   27.31   20.91
  -2  -5   0    4.26    3.99
   2  -5   0   12.32    4.60
  -2  -5  -1  421.54   35.67
   2  -5   1  471.69   31.24
   2  -5   1  429.70   39.38
  -2  -5  -1  451.44   31.18
   2  -5   1  370.89   33.28
  -2  -5  -1  506.89   31.35
  -2   5  -2  155.57   10.98
  -2   5  -2  152.90   11.14
   2  -5   2  173.41   24.00
   2  -5   2  183.84   12.32
  -2  -5  -2  203.57   12.27
  -2  -5  -2  190.73   12.19
  -2   5  -3  202.71   13.83
   2  -5   3  226.43   25.87
   2  -5   3  221.38   15.09
  -2  -5  -3  212.84   14.71
  -2  -5  -3  226.51   14.82
   2   5   4    7.75    1.77
  -2   5  -4    6.66    2.19
  -2  -5  -4    6.85    3.26
  -2   5  -4   13.44   16.18
  -2  -5  -4    8.69    2.82
  -2   5  -5  269.31   18.94
  -2   5  -5  284.32   18.72
   2   5   5  313.23   18.62
  -2  -5  -5  225.42   18.89
   2  -5   5  282.66   19.82
  -2   5  -5  225.89   26.74
  -2   5  -6   42.89    5.30
   2   5   6   53.20    3.67
   2   5   6   54.69    3.98
  -2   5  -6   47.18    4.35
   2   5   6   47.02    3.99
  -2   5  -6   49.68    4.12
  -2   5  -6   50.63   15.74
   2  -5   6   48.48    5.63
  -2   5  -7   92.51    8.02
   2   5   7   94.63    6.66
   2   5   7  116.24    6.92
   2  -5   7   99.51    8.32
  -2   5  -7   73.73   17.09
   2   5   7   96.81    6.93
  -2   5  -7   87.90    7.01
  -2   5  -8    4.51    4.69
   2   5   8    1.51    1.42
   2   5   8    2.89    2.05
  -2   5  -8    1.50    2.79
   2  -5   8    0.35    3.41
   2   5   8    2.29    2.22
  -2   5  -8    2.46    2.43
   2   5   9  430.13   26.92
   2   5   9  401.52   26.80
  -2   5  -9  430.22   27.17
  -2   5  -9  415.26   27.65
   2   5   9  387.02   26.97
  -2   5  -9  393.33   27.04
  -2   5 -10   67.44    5.83
   2   5  10   69.96    5.07
  -2   5 -10   72.03    7.55
   2   5  10   64.51    4.75
   2   5  10   58.69    5.26
  -2   5 -10   61.71    9.08
  -2   5 -10   67.34    5.46
   2   5  11   94.52    6.35
  -2   5 -11   86.44    9.17
  -2   5 -11   80.66    7.13
   2   5  11   89.35    6.07
  -2   5 -11   78.51    6.71
   2   5  11   76.17    6.55
   2   5  12    7.85    2.44
  -2   5 -12   15.73    7.62
   2   5  12    8.56    1.94
  -2   5 -12    6.28    4.16
   2   5  12    9.03    3.10
  -2   5 -12    7.83    3.26
  -2   5 -13   14.63    8.52
   2   5  13   20.47    2.40
  -2   5 -13   12.40    4.72
   2   5  13   16.61    3.59
  -2   5 -13   11.92    3.70
  -2   5 -14   24.21    9.35
   2   5  14   19.55    2.45
  -2   5 -14   13.19    4.94
   2   5  14   16.05    3.72
   2  -5  14   16.27    7.87
  -2   5 -14   18.40    3.95
   2   5  15   68.93    5.09
  -2   5 -15   68.01   11.42
  -2   5 -15   68.45    7.31
   2  -5  15   71.55    9.63
   2   5  15   59.34    6.00
  -2   5 -15   71.06    6.28
   2   5  16    1.60    2.13
  -2   5 -16   15.01   10.62
  -2   5 -16    6.60    5.52
   2  -5  16    3.91    8.01
   2   5  16    3.21    3.49
  -2   5 -16   12.60    4.08
  -2   5 -17   18.10   11.09
   2   5  17   12.12    2.38
  -2   5 -17   10.76    5.76
   2   5  17   10.27    3.79
   2  -5  17   14.86    7.72
  -2   5 -17    9.49    4.30
  -2   5 -18    2.42   10.87
   2   5  18    1.28    2.11
  -2   5 -18   -0.65    5.86
   2  -5  18    3.48    7.37
   2   5  18    3.65    3.61
  -2   5 -18   -1.14    4.16
  -2   5 -19   32.21   11.25
   2   5  19   40.87    3.50
  -2   5 -19   39.79    6.95
   2  -5  19   37.28    7.80
   2   5  19   37.94    4.68
  -2   5 -19   36.98    5.13
   2   5  20    2.01    2.04
   2  -5  20    6.58    6.56
   2   5  20    3.09    3.48
  -2   5 -20   -0.97    6.24
   2   5  21   45.17    3.51
   2   5  21   32.58    4.46
   2  -5  21   33.77    6.90
   2   5  22   17.56    2.14
   2  -5  22   16.46    5.67
   2   5  22    9.83    3.13
   2  -5  23   74.85    6.87
   2   5  23   58.77    5.46
  -2   5 -23   80.76    5.88
   2   5  24    5.53    2.29
  -2   5 -24    7.16    2.75
   2   5  25    2.96    1.81
  -2  -5 -25    0.11    8.20
  -2   5 -25    7.46    2.26
   2  -6 -26    1.77    6.26
   2   6 -26    3.52    1.94
   2  -6 -25    0.10    8.00
   2   6 -25    4.29    2.36
   2   6 -24    0.32    5.95
   2  -6 -24   -5.71    8.98
   2   6 -24   -0.21    2.82
   2   6 -23    3.20    6.95
  -2   6  23   13.27    3.06
   2  -6 -23    9.81   10.01
   2   6 -22  105.93   11.09
  -2   6  22  119.44    8.52
   2  -6 -22   98.96   13.90
  -2   6  21   31.07    3.99
   2   6 -21    3.49    6.73
   2   6 -20  301.33   25.26
   2   6 -20  329.01   25.10
  -2  -6  20  332.59   24.20
  -2   6  20  399.38   23.89
   2  -6 -20  352.96   26.80
   2   6 -19   31.50   12.81
   2   6 -19   12.74    7.80
   2   6 -19   16.41    7.21
  -2  -6  19   17.20    5.18
  -2   6  19   22.21    4.16
   2  -6 -19   33.54   11.04
   2   6 -19   24.39    4.42
   2   6 -18   48.77   13.47
   2   6 -18   55.15    8.74
  -2   6  18   58.63    5.51
  -2  -6  18   53.37    6.71
   2   6 -18   60.27    5.80
   2   6 -17   20.82   12.63
   2   6 -17   12.13    7.28
  -2   6  17   15.61    3.87
  -2  -6  17   18.14    5.49
   2   6 -17   14.77    4.18
   2   6 -16    3.83   12.22
   2   6 -16    2.32    6.98
  -2   6  16    4.75    3.61
  -2  -6  16    1.55    5.27
   2   6 -16    3.93    3.85
   2   6 -15   38.29   11.88
   2   6 -15   31.10    6.88
  -2  -6  15   30.40    6.09
  -2   6  15   37.43    4.31
   2   6 -15   33.47    4.48
  -2   6  14  190.85   13.38
   2   6 -14  209.33   15.33
  -2  -6  14  190.62   14.93
  -2   6  14  218.84   13.95
   2   6 -14  220.65   14.04
  -2   6  13   -0.89    1.40
  -2   6  13    4.20    3.16
  -2  -6  13   -0.37    5.48
   2   6 -13    0.85    3.28
  -2   6  12   64.93    4.78
  -2   6  12   77.47    5.69
   2   6 -12   76.23    5.81
   2   6 -11    9.44    8.33
   2   6 -11    8.31    4.95
  -2   6  11   10.60    2.93
   2   6 -11    7.53    3.04
   2   6 -10  123.08   11.23
   2   6 -10  100.23    9.36
   2   6 -10   96.96    8.36
   2   6  -9   22.37    6.69
   2   6  -9   24.07    4.61
  -2   6   9   15.07    2.23
  -2   6   9   21.96    3.04
   2   6  -9   19.84    3.07
   2   6  -8  526.16   33.19
   2   6  -8  505.12   32.65
  -2   6   8  478.81   32.24
  -2   6   8  447.80   32.07
   2   6  -8  553.54   32.27
   2   6  -7  115.49   10.10
   2   6  -7  113.13    9.20
  -2   6   7  118.97    8.33
  -2   6   7  129.74    8.50
   2   6  -7  112.52   10.02
   2   6  -7  123.90    8.49
   2   6  -6   15.02    3.99
   2  -6  -6    0.48   24.01
   2  -6  -6    3.11    3.35
  -2  -6   6    2.75    5.20
  -2   6   6    2.65    1.98
  -2   6   6    1.92    2.27
   2   6  -6    9.17    2.37
   2   6  -5    0.45    4.80
   2  -6  -5   -1.33   22.77
   2   6  -5    1.31    3.38
   2  -6  -5    1.44    3.47
  -2  -6   5    0.42    5.09
  -2   6   5   -1.01    1.89
  -2   6   5    0.70    2.21
   2   6  -5    0.06    5.06
   2   6  -5   -1.61    2.04
   2   6  -4  347.46   23.20
   2  -6  -4  388.21   35.46
   2  -6  -4  352.76   23.69
   2   6  -4  346.78   22.97
  -2  -6   4  319.61   24.29
   2  -6  -4  373.65   26.21
  -2   6   4  311.70   22.58
  -2   6   4  345.77   22.64
   2   6  -4  406.62   23.04
   2   6  -4  337.56   22.59
   2   6  -3   54.14    5.49
   2  -6  -3   55.49    8.36
   2  -6  -3   57.05    5.77
   2   6  -3   55.26    4.81
  -2  -6   3   46.00    6.67
  -2   6   3   45.62    4.09
  -2   6   3   49.28    4.11
   2   6  -3   58.39    5.65
   2   6  -3   51.53    3.99
  -2   6   2   51.52    3.79
   2   6  -2   50.45    5.09
  -2   6   2   43.27    3.99
  -2   6   2   43.61    4.07
   2  -6  -2   70.85    9.78
   2   6  -2   49.93    4.57
   2  -6  -2   63.42    5.94
   2  -6  -2   57.81   20.50
  -2  -6   2   45.94    6.41
   2   6  -1   -0.57    3.48
  -2   6   1    4.27    2.27
   2  -6  -1   -6.13   18.69
  -2   6   1    6.70    1.96
  -2  -6   1    5.39    4.01
  -2  -6   1    9.64    5.20
   2  -6  -1    4.21    4.10
   2  -6  -1    4.29   20.49
  -2   6   0  230.39   15.47
   2   6   0  251.46   15.67
  -2   6   0  238.24   15.33
  -2   6   0  197.60   15.39
   2  -6   0  224.12   28.02
   2  -6   0  242.63   26.12
   2  -6   0  236.94   16.68
  -2  -6   0  227.92   16.61
  -2  -6   0  270.33   17.26
  -2   6  -1  107.53    7.51
  -2   6  -1  103.85    7.77
   2  -6   1  111.51    9.27
  -2  -6  -1  114.60    9.15
   2  -6   1  100.14   21.97
  -2  -6  -1  108.27    9.00
  -2   6  -2  738.50   52.81
  -2   6  -2  831.55   52.76
   2  -6   2  867.08   61.47
   2  -6   2  859.04   53.98
  -2  -6  -2  871.49   53.79
  -2   6  -3    1.45    3.17
  -2   6  -3    3.55    2.25
   2  -6   3    7.60   18.67
   2  -6   3    4.67    4.10
  -2  -6  -3    1.65    3.87
  -2   6  -4  114.60    7.67
   2   6   4  109.25    7.33
   2  -6   4  110.02    9.12
   2   6   4   98.58    7.35
   2   6   5    7.04    1.81
  -2   6  -5    4.00    2.83
   2   6   5    4.67    1.97
  -2   6  -5   10.33    2.11
  -2   6  -6  110.46    8.50
   2   6   6  129.96    8.04
   2   6   6  110.21    8.05
  -2   6  -6  110.61    8.16
   2   6   7   28.36    2.66
  -2   6  -7   22.76    5.32
  -2   6  -7   21.80    3.54
   2   6   7   23.60    2.76
  -2   6  -7   20.74    2.94
  -2   6  -8  456.60   29.31
   2   6   8  469.07   28.57
   2   6   8  415.52   28.43
   2   6   8  411.69   28.57
  -2   6  -8  443.28   28.67
   2   6   9   10.63    1.74
  -2   6  -9   11.22    6.23
   2   6   9   13.36    2.42
   2   6   9   11.86    2.62
  -2   6  -9   11.90    2.79
  -2   6 -10  560.99   34.84
  -2   6 -10  534.47   35.53
   2   6  10  600.20   34.46
   2   6  10  493.87   34.28
   2   6  10  467.60   34.44
  -2   6 -10  534.41   34.58
  -2   6 -11   12.96    7.60
   2   6  11   11.95    1.90
  -2   6 -11   13.90    4.48
   2   6  11   10.74    2.95
  -2   6 -11   13.13    3.38
   2   6  12  235.42   15.84
  -2   6 -12  245.74   18.35
  -2   6 -12  251.96   16.88
   2   6  12  235.41   16.16
  -2   6 -12  238.00   16.32
   2   6  13    7.37    1.89
  -2   6 -13    0.25    8.93
  -2   6 -13    7.57    5.03
   2   6  13    2.87    2.91
  -2   6 -13    7.41    3.67
  -2   6 -14  120.62   12.88
   2   6  14  125.81    8.04
  -2   6 -14  113.24    9.72
   2  -6  14  116.93   11.76
   2   6  14  105.87    8.59
  -2   6 -14  101.56    8.80
  -2   6 -15   36.88   10.53
   2   6  15   47.15    3.59
  -2   6 -15   36.02    6.34
   2   6  15   36.64    4.53
   2  -6  15   51.48    9.17
  -2   6 -15   40.45    5.00
   2   6  16   55.88    4.06
  -2   6 -16   46.35   11.18
  -2   6 -16   48.24    6.98
   2   6  16   45.39    4.92
   2  -6  16   52.67    8.87
  -2   6 -16   43.12    5.40
   2   6  17   34.53    3.00
  -2   6 -17   31.81   11.26
  -2   6 -17   27.58    6.53
   2   6  17   29.20    3.88
   2  -6  17   31.64    8.21
  -2   6 -17   28.07    4.65
   2   6  18   59.15    4.17
  -2   6 -18   43.17   11.57
  -2   6 -18   46.78    7.09
   2  -6  18   47.85    8.45
   2   6  18   47.41    5.00
  -2   6 -18   49.89    5.56
  -2   6 -19   10.46   10.61
   2   6  19   11.22    2.03
  -2   6 -19    6.65    6.19
   2   6  19    7.11    3.13
   2  -6  19    8.64    6.55
  -2   6 -19    8.23    3.93
   2   6  20  109.41    6.87
   2   6  20   85.74    7.32
   2  -6  20   94.13    9.49
  -2   6 -20   95.07    7.76
   2   6  21    0.25    1.58
  -2   6 -21    0.14    5.83
   2   6  21    2.04    2.64
   2  -6  21    0.51    5.31
  -2   6 -21    2.60    3.30
   2  -6  22   14.61    4.83
   2   6  22    7.74    2.46
  -2   6 -22   10.87    3.11
   2   6  23    0.88    2.07
   2  -6  23    5.11    3.74
  -2   6 -23    1.70    2.59
  -2  -6 -23    1.76    9.66
   2   6  24   10.14    1.79
  -2  -6 -24    2.59    8.15
  -2   7  25    0.72    1.53
   2   7 -24    2.28    5.12
  -2   7  24   -0.51    1.97
   2  -7 -24   -2.48    6.55
   2   7 -23    7.53    6.11
  -2   7  23    5.56    2.41
   2   7 -23    5.57    2.66
   2  -7 -23    4.27    7.94
   2   7 -22   12.77    6.89
  -2   7  22   15.51    2.90
   2   7 -22    3.02    2.94
   2  -7 -22   20.96    9.19
   2   7 -21    7.94    7.09
  -2   7  21    1.98    2.95
   2   7 -21    2.96    5.84
   2  -7 -21    2.18    9.00
   2   7 -21    4.61    3.31
   2   7 -20    8.88    7.36
  -2   7  20   13.49    3.37
   2   7 -20   12.44    6.63
   2  -7 -20   17.46    9.60
   2   7 -20   12.04    3.59
   2   7 -19  108.03   16.09
   2   7 -19  141.37   12.96
  -2   7  19  154.46   10.42
   2   7 -19  143.04   12.64
   2  -7 -19  155.63   14.26
   2   7 -19  138.72   10.56
   2   7 -18    9.76   12.16
   2   7 -18    7.22    7.56
  -2   7  18    2.81    3.48
   2   7 -18    7.29    7.26
   2  -7 -18   11.43    9.26
   2   7 -18    5.04    3.74
   2   7 -17   22.39   12.17
   2   7 -17   13.83    7.38
  -2   7  17   13.23    3.73
   2  -7 -17   10.26    9.15
   2   7 -17   13.29    4.04
   2   7 -16   53.96   13.09
   2   7 -16   54.50    8.52
  -2   7  16   54.48    5.42
   2   7 -16   54.34    5.58
  -2   7  15  107.13    8.09
   2  -7 -15  118.90   11.33
   2   7 -15  102.08    8.23
  -2   7  14   26.88    3.90
   2   7 -14   24.41    4.02
  -2   7  13   12.61    3.41
   2   7 -13    6.71    3.51
   2   7 -12   62.96   11.17
   2   7 -12   59.73    8.08
  -2   7  12   84.26    6.21
   2   7 -12   74.22    6.26
   2   7 -11   12.29    9.09
   2   7 -11   13.87    5.91
  -2   7  11   27.53    3.72
   2   7 -11   12.82    3.53
   2   7 -10   12.41    8.37
   2   7 -10   11.86    5.49
  -2   7  10   17.74    3.22
   2   7 -10   14.08    3.20
   2   7  -9  246.50   19.08
   2   7  -9  241.37   18.04
  -2   7   9  277.13   17.35
   2   7  -9  246.99   17.32
   2   7  -8   18.76    7.09
   2   7  -8   11.21    4.84
  -2   7   8   -0.89    2.20
  -2   7   8    2.02    2.85
   2   7  -8   10.74    2.83
   2   7  -7  349.57   22.64
   2   7  -7  340.22   22.08
  -2   7   7  285.23   21.35
   2   7  -7  353.85   22.45
  -2   7   7  331.08   21.49
   2   7  -7  339.28   21.50
   2   7  -6  240.76   16.77
   2   7  -6  230.97   16.26
  -2   7   6  232.28   15.61
   2   7  -6  242.93   16.71
  -2   7   6  212.82   15.52
   2   7  -6  249.03   15.60
   2   7  -5   59.48    7.07
   2   7  -5   57.63    5.97
  -2   7   5   61.15    4.71
  -2   7   5   54.97    4.86
   2   7  -5   57.76    7.16
   2   7  -5   62.62    4.73
   2   7  -4  101.66    9.13
   2   7  -4  123.82    9.19
  -2   7   4  113.25    7.89
   2   7  -4  102.16    8.53
   2   7  -3  627.70   43.54
  -2   7   3  609.78   43.21
   2   7  -3  745.37   43.40
   2   7  -3  644.58   43.43
   2  -7  -3  705.85   44.51
  -2   7   2   24.33    3.21
   2   7  -2   17.64    5.01
  -2   7   2   31.43    3.66
   2   7  -2   10.00    4.22
   2  -7  -2   15.60    4.97
  -2   7   1   31.75    3.16
  -2   7   1   31.25    3.74
   2   7  -1   24.46    4.69
  -2   7   1   23.52    3.43
  -2  -7   1   26.32    5.04
   2   7   0  126.00    9.52
  -2   7   0  129.14    9.19
  -2   7   0  136.23    9.00
  -2  -7   0  102.81   10.21
  -2   7  -1   14.12    3.63
  -2   7  -1   14.36    2.87
  -2   7  -2    6.25    3.86
  -2   7  -2    5.87    2.90
  -2   7  -3  188.56   12.64
  -2   7  -3  185.56   13.03
   2   7   3  179.75   12.30
  -2   7  -4   54.03    5.86
  -2   7  -4   56.78    4.77
   2   7   4   46.76    3.94
  -2   7  -5  236.81   16.85
  -2   7  -5  263.66   16.44
   2   7   5  229.29   15.99
  -2   7  -5  247.46   17.40
  -2   7  -6   16.59    3.61
   2   7   6   11.23    2.37
  -2   7  -6    6.27    7.11
  -2   7  -7  103.67    7.38
   2   7   7   87.73    6.46
  -2   7  -7   88.41    6.62
  -2   7  -8   10.26    6.44
  -2   7  -8    9.29    4.02
   2   7   8    8.28    2.43
  -2   7  -8    8.20    2.69
  -2   7  -9  122.79    9.45
  -2   7  -9  130.66   11.15
   2   7   9  117.84    8.50
  -2   7  -9  120.24    8.68
  -2   7 -10   19.55    7.81
   2   7  10   18.98    2.94
  -2   7 -10   16.83    3.37
  -2   7 -11  383.34   25.25
   2   7  11  346.41   23.14
   2   7  11  336.61   23.39
  -2   7 -11  376.78   23.58
   2   7  12   51.49    4.05
  -2   7 -12   56.75   10.01
  -2   7 -12   71.12    6.85
   2   7  12   49.32    4.73
  -2   7 -12   66.80    5.22
  -2   7 -13  260.38   19.57
   2   7  13  247.80   16.46
  -2   7 -13  264.39   17.84
   2   7  13  231.37   16.76
  -2   7 -13  261.75   17.02
  -2   7 -14    5.93   10.02
   2   7  14    0.15    1.60
  -2   7 -14    6.30    5.77
   2   7  14    2.17    2.83
   2  -7  14    3.47    8.05
  -2   7 -14    6.81    3.43
   2   7  15   50.43    3.76
  -2   7 -15   50.28   11.00
  -2   7 -15   55.94    7.06
   2   7  15   43.43    4.56
   2  -7  15   49.70    9.09
  -2   7 -15   44.12    5.11
  -2   7 -16    8.94   10.47
   2   7  16    4.12    1.65
  -2   7 -16   -0.21    5.75
   2  -7  16    6.03    7.74
   2   7  16    4.59    2.83
  -2   7 -16    3.50    3.52
   2   7  17   32.03    2.67
  -2   7 -17   25.46   10.92
  -2   7 -17   28.77    6.41
   2  -7  17   29.23    7.62
   2   7  17   25.00    3.55
  -2   7 -17   25.09    4.18
  -2   7 -18   22.83   10.64
   2   7  18   22.33    2.20
  -2   7 -18   16.26    6.23
   2  -7  18   24.47    6.82
   2   7  18   17.58    3.12
  -2   7 -18   16.95    3.80
   2   7  19  109.34    6.69
  -2   7 -19   92.91    9.24
   2  -7  19  102.21    9.23
   2   7  19   80.06    7.09
  -2   7 -19   88.33    7.50
  -2   7 -20    5.90    5.76
   2  -7  20   -4.33    5.09
   2   7  20   -0.12    2.27
  -2   7 -20    0.43    2.96
  -2   7 -21   12.83    5.46
   2  -7  21   16.49    4.70
   2   7  21   14.65    2.36
  -2   7 -21   16.03    2.94
   2   7  22    2.07    1.73
   2  -7  22    0.14    3.52
  -2  -7 -22    1.98    8.76
  -2   7 -22    1.81    2.29
  -2   7 -23    8.16    2.07
   2   8 -23    2.87    4.88
  -2   8  23   -0.23    1.68
   2   8 -23    1.54    1.93
   2   8 -22   -2.94    5.80
  -2   8  22    0.03    1.98
   2   8 -22    0.97    2.25
   2   8 -21   19.33    6.62
   2   8 -21   20.55    5.47
  -2   8  21   21.91    2.79
   2   8 -21   16.35    2.98
   2   8 -20    6.05    6.91
  -2   8  20   11.98    2.75
   2   8 -20    9.85    6.13
   2   8 -20    7.23    2.90
   2   8 -19   15.55    7.43
  -2   8  19   23.23    3.24
   2   8 -19   15.34    6.87
   2   8 -19   18.10    3.47
   2   8 -18   25.17   11.70
   2   8 -18    8.57    7.55
  -2   8  18    4.75    3.10
   2   8 -18   12.19    6.95
   2   8 -18    9.19    3.31
   2   8 -17   22.38   12.04
   2   8 -17   21.48    7.39
  -2   8  17   17.30    3.36
   2   8 -17   14.96    3.57
  -2   8  16   80.28    6.21
   2   8 -16   71.65    6.32
  -2   8  15   13.93    3.37
   2   8 -15   14.08    3.52
   2   8 -14   11.42    6.77
  -2   8  14    8.46    3.28
   2   8 -14    9.39    3.38
   2   8 -13    3.31   10.56
   2   8 -13    3.14    6.52
  -2   8  13   -0.64    3.13
   2   8 -13    1.71    3.27
   2   8 -12   84.82   12.74
   2   8 -12   97.39    9.96
   2   8 -12   87.10    7.83
   2   8 -11   44.50   10.51
   2   8 -11   62.50    7.72
  -2   8  11   68.67    5.41
   2   8 -11   57.04    5.34
   2   8 -10  206.83   17.75
   2   8 -10  203.50   16.07
   2   8 -10  184.35   14.93
   2   8  -9   21.18    8.69
   2   8  -9   28.49    6.01
  -2   8   9   22.73    3.54
   2   8  -9   23.80    3.43
  -2   8   8  239.87   16.51
   2   8  -8  235.50   18.54
   2   8  -8  229.33   17.48
  -2   8   8  256.82   16.56
   2   8  -8  245.72   16.55
  -2   8   7   17.22    3.39
   2   8  -7   21.25    5.31
  -2   8   7   16.85    3.27
   2   8  -7   25.87    3.11
  -2   8   6  168.66   11.62
   2   8  -6  160.86   13.40
   2   8  -6  160.10   13.04
  -2   8   6  172.75   11.61
   2   8  -6  158.85   12.47
   2   8  -5   13.60    6.45
  -2   8   5   12.18    3.22
  -2   8   5    7.84    3.08
   2   8  -5    4.64    6.24
   2   8  -5   11.92    4.72
   2   8  -4  359.88   26.78
  -2   8   4  393.69   26.05
  -2   8   4  407.35   26.05
   2   8  -4  427.90   26.63
   2   8  -4  352.93   26.39
  -2   8   3    1.78    3.55
   2   8  -3   -0.04    5.49
   2   8  -3   -1.72    5.58
  -2   8   3    1.14    3.21
   2   8  -3    0.75    4.28
   2   8  -2  636.61   45.18
  -2   8   2  675.93   44.91
   2   8  -2  717.73   44.98
  -2   8   1   33.27    4.71
  -2   8   1   27.12    4.03
   2   8   0   24.95    5.08
  -2   8   0   18.98    4.38
  -2   8   0   26.10    3.60
  -2   8  -1  154.06   10.97
  -2   8  -1  153.51   11.40
  -2   8  -2   -6.40    4.69
  -2   8  -2   -3.03    3.44
  -2   8  -3   10.87    5.13
  -2   8  -3   11.27    7.18
  -2   8  -3    7.97    3.68
  -2   8  -4   65.89    7.37
  -2   8  -4   81.68    6.32
   2   8   4   69.90    5.38
  -2   8  -4   70.38    8.78
  -2   8  -5   99.47    7.30
  -2   8  -5   85.28    8.33
   2   8   5   80.85    6.22
  -2   8  -5   84.71    9.56
  -2   8  -6    0.52    6.07
  -2   8  -6   -2.04    4.03
   2   8   6   -3.21    2.22
  -2   8  -6   -4.92    7.80
  -2   8  -7   28.20    4.79
   2   8   7   22.29    2.79
  -2   8  -7   17.62    8.86
  -2   8  -8    1.74    4.53
   2   8   8    6.08    2.30
  -2   8  -9   27.30    5.12
  -2   8  -9   27.36    9.38
   2   8   9   20.46    2.90
  -2   8  -9   25.36    3.19
  -2   8 -10   85.05    9.98
  -2   8 -10   82.42    7.21
   2   8  10   64.40    5.44
  -2   8 -10   74.82    5.73
  -2   8 -11   -5.02    8.64
  -2   8 -11   -0.09    5.06
   2   8  11    2.24    2.36
  -2   8 -11    2.52    2.82
  -2   8 -12   -3.62    9.23
   2   8  12    0.14    2.47
  -2   8 -12    0.50    2.94
   2   8  13   35.09    3.62
  -2   8 -13   34.29    4.04
  -2   8 -14   68.84   11.28
  -2   8 -14   77.41    7.61
   2   8  14   60.19    5.09
   2  -8  14   70.38    9.43
  -2   8 -14   58.61    5.47
  -2   8 -15   -0.65    9.88
  -2   8 -15    3.88    5.81
   2   8  15   -0.81    2.45
   2  -8  15   -0.07    7.50
  -2   8 -15    0.35    3.02
  -2   8 -16    7.85   10.03
  -2   8 -16    6.96    5.84
   2   8  16    7.36    2.41
  -2   8 -16    8.15    2.98
  -2   8 -17   10.18   10.03
  -2   8 -17    4.54    5.86
   2   8  17    2.80    2.25
   2  -8  17    0.51    6.51
  -2   8 -17    2.83    2.87
  -2   8 -18   13.19    9.35
  -2   8 -18   12.89    5.79
   2  -8  18   19.45    5.58
   2   8  18   12.16    2.31
  -2   8 -18    9.60    2.87
  -2   8 -19    1.05    8.36
  -2   8 -19    4.93    5.57
   2   8  19    0.30    1.91
  -2   8 -19    0.86    4.52
   2  -8  19   -1.22    4.83
  -2   8 -19    0.44    2.55
  -2   8 -20    8.09    5.11
   2  -8  20    1.48    4.06
   2   8  20    3.60    1.62
  -2   8 -20    2.76    2.24
  -2   8 -21    3.80    4.35
   2  -8  21    0.67    2.92
  -2   8 -21    2.39    1.97
  -2   8 -22   14.89    1.87
  -2   9  22   27.23    2.38
   2   9 -21   19.49    5.39
  -2   9  21   23.35    2.31
   2   9 -21   21.47    4.17
   2   9 -21   13.79    2.33
   2   9 -20   54.78    6.85
   2   9 -20   55.36    6.24
  -2   9  20   57.46    3.93
   2   9 -19   26.02    6.79
  -2   9  19   33.07    3.06
   2   9 -19   19.79    3.15
  -2   9  18    3.29    2.35
   2   9 -18    5.51    6.29
   2   9 -18    2.63    2.56
   2   9 -17   98.42    9.10
  -2   9  17   83.57    5.85
   2   9 -16  131.49   11.17
  -2   9  16  132.36    8.54
   2   9 -16  101.48    8.55
   2   9 -15   16.70   10.82
   2   9 -15   27.27    7.16
  -2   9  15   24.32    3.25
   2   9 -15   20.40    3.41
   2   9 -14    0.08   10.59
   2   9 -14    1.27    6.72
  -2   9  14   -1.77    2.84
   2   9 -14    1.17    2.89
   2   9 -13    8.87   10.67
   2   9 -13   -2.16    6.76
  -2   9  13    1.64    2.98
   2   9 -13    0.49    2.90
   2   9 -12    3.22    9.91
   2   9 -12    6.03    6.61
  -2   9  12    1.23    2.97
   2   9 -12    1.33    2.87
   2   9 -11   61.31   11.10
   2   9 -11   66.02    8.37
   2   9 -11   53.88    5.68
   2   9 -10   -3.63    9.07
   2   9 -10    8.13    6.14
  -2   9  10    8.72    3.03
   2   9 -10    3.52    2.73
   2   9  -9   62.09   10.12
   2   9  -9   65.47    7.61
  -2   9   9   68.71    5.19
   2   9  -9   47.52    4.88
   2   9  -8   -1.76    8.07
  -2   9   8    0.55    3.07
   2   9  -8    0.41    5.58
  -2   9   7  235.37   16.16
   2   9  -7  207.42   17.94
  -2   9   7  249.66   16.14
   2   9  -7  225.96   17.06
   2   9  -6   69.08    9.22
  -2   9   6   84.70    6.58
  -2   9   6   78.47    6.47
   2   9  -6   75.54    7.89
  -2   9   5  615.91   38.67
   2   9  -5  530.38   39.33
  -2   9   5  647.66   38.64
   2   9  -5  547.26   38.91
   2   9  -5  510.36   38.99
   2   9  -4   48.14    7.75
  -2   9   4   49.04    5.63
   2   9  -4   67.48    7.35
   2   9  -4   52.51    6.41
   2   9  -3   34.17    6.86
  -2   9   3   37.21    5.30
   2   9  -3   52.71    6.73
   2   9  -3   38.37    5.73
  -2   9   2  132.80   10.18
   2   9  -2  131.73   11.01
  -2   9   1    3.02    4.73
   2   9  -1    2.68    5.68
  -2   9   0  159.22   11.65
  -2   9   0  168.72   12.23
  -2   9  -1    4.99    5.17
  -2   9  -1   16.02    7.31
  -2   9  -1    1.21    3.71
  -2   9  -2    6.44    5.34
  -2   9  -2   -0.21    7.22
  -2   9  -2    7.30    3.88
  -2   9  -3  170.16   13.06
  -2   9  -3  175.77   12.47
  -2   9  -3  169.53   13.82
  -2   9  -4   10.38    6.48
  -2   9  -4    0.64    7.76
  -2   9  -4   15.79    4.42
  -2   9  -5  100.14    9.50
  -2   9  -5   96.19    8.13
  -2   9  -5   99.29   10.76
  -2   9  -6   78.89    9.09
  -2   9  -6   64.90   10.21
  -2   9  -6   85.03    7.32
  -2   9  -7   60.47    8.57
  -2   9  -7   39.41    9.64
  -2   9  -7   63.84    6.50
   2   9   8    4.62    2.23
  -2   9  -8   -0.60    8.79
  -2   9  -8    4.21    4.95
   2   9   9    8.49    2.31
  -2   9  -9   10.79    4.79
   2   9  10   -0.64    2.23
  -2   9 -10    1.53    4.99
  -2   9 -11    6.76    8.78
   2   9  11   -0.37    2.17
  -2   9 -11   -0.57    5.32
  -2   9 -12   36.08    9.52
  -2   9 -12   44.15    6.39
   2   9  12   36.98    3.43
  -2   9 -13   53.65   10.13
   2  -9  13   61.38    8.66
   2   9  13   51.12    4.28
  -2   9 -13   56.47    4.58
  -2   9 -14    3.28    9.57
   2   9  14    2.21    2.07
   2  -9  14    3.23    6.92
  -2   9 -14    2.21    2.48
  -2   9 -15    1.62    9.29
  -2   9 -15    8.56    5.68
   2  -9  15    1.76    6.29
   2   9  15    3.30    1.96
  -2   9 -15    1.06    2.40
  -2   9 -16   11.54    9.14
  -2   9 -16   13.78    5.70
   2  -9  16   10.53    5.77
   2   9  16    8.49    1.96
  -2   9 -16    9.35    2.39
  -2   9 -17    1.32    8.61
  -2   9 -17    1.93    5.33
   2  -9  17   -2.80    4.80
  -2   9 -17    1.41    2.10
  -2   9 -18   -0.20    7.58
  -2   9 -18    7.06    5.14
   2  -9  18   -0.20    4.07
  -2   9 -18    3.55    4.45
  -2   9 -18    1.68    1.88
  -2   9 -19    7.35    4.66
   2  -9  19    6.05    3.09
  -2   9 -19    5.96    1.69
  -2   9 -20    1.83    3.84
   2  10 -20   30.80    4.82
  -2  10  19   61.56    4.48
   2  10 -19   60.19    6.19
  -2  10  18   63.91    3.97
   2  10 -18   76.31    6.45
   2  10 -17   24.04    6.08
  -2  10  17   20.26    2.51
   2  10 -17   17.53    5.83
   2  10 -17   11.67    2.36
   2  10 -16    8.97    9.00
   2  10 -16   10.37    6.05
  -2  10  16   10.30    2.37
   2  10 -16    5.13    6.18
   2  10 -16    5.87    2.24
   2  10 -15   41.79   10.04
   2  10 -15   53.63    7.21
   2  10 -15   70.62    7.60
  -2  10  15   52.62    3.87
   2  10 -15   26.48    3.65
   2  10 -14    9.04    9.58
   2  10 -14    8.85    6.43
  -2  10  14    2.03    2.61
   2  10 -14    3.91    2.41
   2  10 -13    3.11    9.55
  -2  10  13    5.31    2.77
   2  10 -13   -0.61    6.36
  -2  10  12   41.85    4.06
   2  10 -12   37.82    7.12
   2  10 -11    3.89    9.30
  -2  10  11   12.12    3.03
   2  10 -11    4.82    6.19
   2  10 -10   -6.32    8.98
  -2  10  10   10.99    3.07
   2  10 -10   -5.78    6.21
   2  10  -9   13.37    8.78
  -2  10   9   14.47    3.26
   2  10  -9    9.23    6.26
   2  10  -8   64.69    9.58
   2  10  -8   57.00    7.45
   2  10  -7    8.09    7.90
   2  10  -7    8.39    5.74
   2  10  -6    4.36    7.54
  -2  10   6    7.62    3.94
   2  10  -6    2.33    5.43
   2  10  -5   -5.88    7.25
  -2  10   5   -1.17    4.07
   2  10  -5    4.08    5.29
   2  10  -4    2.63    6.89
  -2  10   4    1.10    4.36
   2  10  -3   55.94    8.73
  -2  10   3  100.26    7.59
  -2  10   2  102.15    8.11
   2  10  -2   75.58    8.91
  -2  10   1  122.85   10.87
  -2  10   1  168.63   11.84
  -2  10   0   55.25    7.12
  -2  10   0   82.26    8.32
  -2  10  -1   -0.25    5.62
  -2  10  -1    5.86    6.97
  -2  10  -1   -2.90    3.88
  -2  10  -2   64.90    7.63
  -2  10  -2   63.68    8.38
  -2  10  -2   68.67    6.40
  -2  10  -3   -4.15    6.17
  -2  10  -3   -1.05    7.34
  -2  10  -3    0.04    4.14
  -2  10  -4   78.83    9.07
  -2  10  -4   83.80    9.83
  -2  10  -4   85.61    7.51
  -2  10  -5   -0.30    6.99
  -2  10  -5   -2.24    8.29
  -2  10  -5    5.06    4.51
  -2  10  -6  131.52   11.82
  -2  10  -6  115.11   12.28
  -2  10  -6  144.43   10.45
  -2  10  -7    5.01    7.49
  -2  10  -7    2.36    8.21
  -2  10  -7    6.67    4.76
  -2  10  -8   93.86   10.69
  -2  10  -8  101.06    8.70
  -2  10  -9    2.11    8.18
  -2  10  -9   -2.44    5.01
  -2  10 -10   65.82    7.08
  -2  10 -11    0.45    5.16
   2 -10  12   12.97    6.74
  -2  10 -12   25.60    5.49
  -2  10 -13   14.31    8.47
   2 -10  13   11.12    6.18
  -2  10 -13   10.23    5.41
  -2  10 -14   71.40   10.61
   2 -10  14   81.23    8.28
  -2  10 -14  101.00    8.27
  -2  10 -15   -0.26    7.84
   2 -10  15   -0.11    4.68
  -2  10 -16   12.85    7.49
   2 -10  16   12.01    3.81
  -2  10 -17    8.86    6.47
  -2  10 -17   14.46    4.13
  -2  10 -17    9.33    4.48
  -2  10 -18    3.88    3.79
   2  11 -17   35.22    4.46
   2  11 -17   27.29    4.69
   2  11 -16    5.09    4.32
   2  11 -16    5.40    4.62
   2  11 -15    7.79    7.09
   2  11 -15    6.15    5.00
   2  11 -14    5.04    7.56
   2  11 -14   -2.04    5.25
   2  11 -14    4.32    5.17
   2  11 -13   23.89    8.29
   2  11 -13   28.35    6.15
   2  11 -13   24.68    5.81
   2  11 -12    3.07    8.20
   2  11 -12    3.64    5.95
   2  11 -12    6.97    5.56
   2  11 -11   60.07    9.80
   2  11 -11   68.70    7.51
   2  11 -10   14.88    8.27
   2  11 -10    4.44    5.62
   2  11  -9   20.63    8.53
   2  11  -9   16.66    5.78
   2  11  -8   44.54    8.63
   2  11  -8   36.93    6.29
   2  11  -7    9.89    7.92
   2  11  -7    3.16    5.50
   2  11  -6   -6.83    7.52
  -2  11   6  -13.86    5.65
   2  11  -5  125.03   13.63
  -2  11   5  198.98   12.79
  -2  11   4   -3.49    4.77
   2  11  -4    5.11    6.85
  -2  11   4   -4.17    5.99
  -2  11   3    6.37    5.01
  -2  11   3    8.64    5.99
  -2  11   2   89.40    8.16
  -2  11   2   90.25    8.60
  -2  11   1   93.39    9.39
  -2  11   1  126.64    9.77
  -2  11   0   14.81    5.83
  -2  11   0   23.76    6.79
  -2  11  -1   43.01    6.61
  -2  11  -1   33.95    7.21
  -2  11  -2   15.63    6.24
  -2  11  -2   12.63    7.11
  -2  11  -3  404.12   27.72
  -2  11  -3  393.78   27.58
  -2  11  -3  407.00   27.16
  -2  11  -4   -5.17    6.91
  -2  11  -4  -19.30    7.46
  -2  11  -4    1.40    4.64
  -2  11  -5    5.33    6.91
  -2  11  -5   14.33    7.33
  -2  11  -5   -1.40    4.50
  -2  11  -6   17.02    7.08
  -2  11  -6   20.24    4.89
  -2  11  -7   16.09    7.29
  -2  11  -7   13.71    4.80
  -2  11  -8   66.44    9.42
  -2  11  -8   94.66    7.74
  -2  11  -9   12.71    7.41
  -2  11  -9   11.03    4.77
  -2  11 -10    8.77    7.49
   2 -11  10    8.87    5.92
  -2  11 -10   10.20    4.78
   2 -11  11    1.24    5.08
  -2  11 -11    7.05    4.69
  -2  11 -12    9.70    4.52
  -2  11 -13   29.63    4.99
  -2  11 -14   -0.87    6.35
  -2  11 -14   -1.38    4.19
  -2  11 -15    7.17    5.69
  -2  11 -15    2.87    3.58
  -2  11 -15    5.12    3.83
   2  12 -14    4.12    3.23
   2  12 -13   -2.30    3.85
   2  12 -12  106.74   11.18
   2  12 -12  162.46   10.62
   2  12 -11    7.42    6.02
   2  12 -11    7.28    4.36
   2  12 -10   37.54    6.79
   2  12 -10   24.77    5.13
   2  12  -9   53.88    7.87
   2  12  -9   68.49    6.67
   2  12  -8   14.18    6.54
   2  12  -8   13.70    4.89
   2  12  -7   -0.08    6.32
   2  12  -7    2.58    4.67
   2  12  -6   84.01    7.64
   2  12  -5    2.26    4.40
  -2  12   4   59.96    6.14
  -2  12   3    9.81    4.93
  -2  12   2  105.60    8.77
  -2  12   1   -1.07    5.02
  -2  12   1   10.69    5.54
  -2  12   0   48.19    6.28
  -2  12   0   44.54    6.48
  -2  12  -1    8.49    5.51
  -2  12  -1   10.39    5.60
  -2  12  -2  150.87   10.87
  -2  12  -2  119.86   10.65
  -2  12  -3   45.48    6.67
  -2  12  -4   46.16    6.99
  -2  12  -5    9.02    5.90
  -2  12  -6   11.91    5.93
  -2  12  -7   19.29    4.16
  -2  12  -7   20.18    6.36
  -2  12  -8    3.76    3.88
  -2  12  -8    0.47    6.00
  -2  12  -9   21.96    4.10
  -2  12  -9   16.90    6.21
  -2  12 -10   -1.25    3.62
  -2  12 -10    0.85    5.72
  -2  12 -11    2.13    3.44
  -2  12 -11    1.94    5.54
  -2  12 -12   12.33    4.92
  -3   0  29    1.56    1.67
   3   0 -29    0.14    4.30
  -3   0  28   41.82    3.78
   3   0 -28   40.64    7.01
  -3   0  27   -1.27    2.94
   3   0 -27   -2.30    7.38
  -3   0  26  220.35   14.83
   3   0 -26  189.87   17.20
   3   0 -25  -11.54    9.40
  -3   0  24   75.32    6.56
   3   0 -24   52.05   11.67
  -3   0  23   -2.44    4.17
   3   0 -23   -1.84   10.31
   3   0 -22    5.01    9.62
   3   0 -21    0.15    2.85
   3   0 -21   12.92    9.78
   3   0 -20  298.94   12.92
   3   0 -20   56.37    5.96
   3   0 -19    3.22    8.92
   3   0 -19   -1.04    2.65
   3   0 -18  338.60   22.63
   3   0 -17    5.51    2.51
   3   0 -16  523.13   34.49
   3   0 -15    0.16    2.07
   3   0 -14  185.77   15.18
  -3   0  14  191.81   13.06
   3   0 -14  184.41   12.58
  -3   0  13    0.01    1.55
  -3   0  13    1.03    2.74
   3   0 -13   -1.31    5.48
  -3   0  13    0.99    3.05
   3   0 -13    0.07    1.91
  -3   0  12 1270.68   82.91
  -3   0  12 1269.22   83.47
   3   0 -12 1250.62   84.08
   3   0 -11    0.26    4.17
  -3   0  11    0.54    2.73
  -3   0  10   52.58    4.67
   3   0 -10   45.56    5.78
   3   0  -9    3.08    3.95
  -3   0   9   -0.68    2.72
  -3   0   8   47.29    4.56
   3   0  -8   51.13    5.05
   3   0  -7   -0.26    3.40
  -3   0   7    0.68    2.86
  -3   0   6  618.12   39.45
   3   0  -6  572.81   39.51
   3   0  -5    2.17    2.97
  -3   0   5   -1.29    2.84
   3   0  -4 1801.55  120.59
   3   0  -4 1663.07  122.75
  -3   0   4 1913.64  120.61
   3   0  -3   -2.79   14.30
   3   0  -2  814.71   53.03
  -3   0   2  699.14   53.65
   3   0  -1    4.17    2.49
  -3   0   1    3.81    2.49
   3   0   0 3489.07  229.45
  -3   0   0 3770.53  231.44
  -3   0   0 3431.39  229.46
   3   0   0 3910.92  231.03
   3   0   1   -1.97    2.17
  -3   0  -1   -3.09    2.53
   3   0   2 3351.12  216.73
  -3   0  -2 3256.14  216.75
  -3   0  -2 3503.24  218.84
  -3   0  -3   -7.38   15.29
  -3   0  -3   -5.00    2.64
  -3   0  -4  443.46   31.34
   3   0   4  360.09   25.05
  -3   0  -4  397.40   25.18
  -3   0  -5   -3.00   15.73
   3   0   5   -0.45    2.00
  -3   0  -5   -2.15    2.68
  -3   0  -6  567.74   39.74
  -3   0  -6  503.68   33.78
  -3   0  -7   -7.22   16.18
  -3   0  -8 1074.58   57.46
   3   0   8  725.18   50.64
   3   0   9    1.65    4.08
   3   0   9    0.62    3.49
  -3   0  -9    3.73   17.14
   3   0   9    0.38    1.62
   3   0  10    2.76    1.55
   3   0  10    3.68    4.08
  -3   0 -10   -4.20   17.31
   3   0  10    4.60    1.61
   3   0  11   -0.67    1.60
   3   0  11   -2.80    4.33
  -3   0 -11    1.81   17.25
   3   0  12   85.44    6.00
   3   0  12   85.20    7.61
   3   0  13   -2.16    1.94
   3   0  13    0.08    4.99
  -3   0 -13   -1.23    3.56
   3   0  14  786.66   54.47
   3   0  14  815.45   55.16
  -3   0 -14  953.58   54.87
   3   0  15    2.16    2.54
   3   0  15    2.69    2.00
   3   0  15    0.48    5.37
  -3   0 -15    1.52    3.79
   3   0  16   29.32    3.53
   3   0  16   33.56    3.11
   3   0  16   29.95    6.11
  -3   0 -16   30.99    4.57
   3   0  17    9.26    2.68
   3   0  17    2.85    2.27
   3   0  17    8.35    6.13
   3   0  18   28.96    3.41
   3   0  18   36.44    3.29
   3   0  18   44.69    6.80
  -3   0 -18   36.28    4.88
   3   0  19   -0.44    2.18
   3   0  19    0.04    2.14
   3   0  19    2.92    6.21
  -3   0 -19    3.64    3.96
   3   0  20   50.53    4.23
  -3   0 -20   54.23    5.55
   3   0  20   62.69    7.47
   3   0  21   -0.15    2.04
  -3   0 -21   28.63    4.08
   3   0  22  129.98    8.86
  -3   0 -22  126.00    9.66
   3   0  23   -0.76    1.72
  -3   0 -23   -0.54    3.29
  -3   0 -24   58.68    5.27
   3   0  25    0.52    3.40
  -3   0 -25   -3.83    7.05
   3   0  26    0.08    2.64
   3   0  27   -1.47    2.02
  -3   1  29   22.63    2.39
   3  -1 -29   24.51    5.60
  -3  -1  28   -0.08    2.25
  -3   1  28   -0.79    2.33
   3   1 -28   -1.45    4.82
   3  -1 -28    3.41    6.75
  -3  -1  27   46.73    4.57
  -3   1  27   57.44    4.60
   3   1 -27   36.40    7.23
   3  -1 -27   43.51    9.22
  -3  -1  26    1.77    3.30
  -3   1  26    6.35    3.28
   3   1 -26    3.74    7.10
   3  -1 -26    9.29    9.16
  -3   1  25   13.94    3.83
  -3  -1  25   12.50    3.87
   3   1 -25    1.69    8.04
   3  -1 -25    3.02   10.12
  -3   1  24   41.42    4.80
  -3  -1  24   33.22    4.62
   3   1 -24   31.46    3.89
   3   1 -24   15.77    9.27
   3  -1 -24   20.35   11.59
  -3   1  23   -1.32    4.12
   3   1 -23  -21.85    9.54
   3  -1 -23  -27.90   11.07
   3   1 -23   -2.38    3.14
  -3   1  22    4.33    4.28
   3   1 -22    5.08    3.21
  -3   1  21    0.90    4.10
   3  -1 -21  -21.95   10.45
   3   1 -21  -12.61    8.88
   3   1 -21    2.00    3.23
   3   1 -20   54.92    5.17
   3   1 -20   62.85    9.97
   3  -1 -20   52.85   11.15
   3   1 -19   12.46    3.77
   3   1 -19  169.88   10.70
  -3  -1  18   67.98    6.74
   3   1 -18   64.86    5.59
   3   1 -17  624.63   40.13
  -3  -1  17  638.90   39.47
   3   1 -17  618.31   39.10
  -3   1  16   95.37    6.90
   3   1 -16  103.05    9.71
  -3  -1  16   88.57    7.92
   3   1 -16   98.72    7.23
   3   1 -15  202.32   14.89
  -3  -1  15  207.41   13.86
   3   1 -15  191.69   13.43
   3   1 -14   84.33    8.34
   3   1 -14   82.75    9.71
  -3  -1  14   74.75    6.44
   3   1 -14   74.85    5.76
   3  -1 -13   58.40    9.01
  -3  -1  13   48.29    8.12
   3   1 -13  177.61    9.83
   3   1 -13   66.02   10.53
  -3  -1  13   68.56    8.12
   3   1 -13  126.59    7.77
  -3   1  12   67.90    5.44
  -3  -1  12   62.92    5.93
   3  -1 -12   59.65    6.32
   3   1 -12  141.71   12.05
   3   1 -12   75.80    8.38
   3  -1 -12  125.02   12.48
   3   1 -12   59.19    4.90
   3   1 -11   35.03    6.33
   3  -1 -11   29.28    4.60
  -3   1  11   33.37    3.52
  -3  -1  11   30.43    4.08
   3   1 -10    5.76    5.23
   3  -1 -10    7.14    9.88
   3  -1 -10    1.39    3.40
  -3  -1  10    0.53    2.99
  -3   1  10    1.09    2.62
   3  -1  -9  131.26   14.70
  -3  -1   9  153.88   11.45
   3   1  -9  176.33   12.38
  -3   1   9  173.24   11.20
   3  -1  -9  161.31   11.52
  -3   1   8   23.93    3.09
   3  -1  -8   25.33    3.53
  -3  -1   8   22.86    3.58
   3   1  -8   20.05    4.74
   3  -1  -7  111.17    8.89
  -3  -1   7  121.03    9.04
  -3   1   7  128.88    8.84
   3   1  -7  135.24    9.75
  -3  -1   6  216.93   11.40
  -3   1   6  301.85   11.25
  -3  -1   5 2254.13  138.28
  -3   1   5 2082.85  138.78
  -3   1   5 2367.48  138.24
   3   1  -5 2082.67  139.62
  -3  -1   5 1781.36  138.68
   3  -1  -5 2036.08  141.52
  -3  -1   5 1823.44  138.65
  -3   1   5 2034.49  138.70
   3   1  -5 2258.53  138.40
   3  -1  -5 2012.93  138.21
   3  -1  -4   24.65    3.37
  -3   1   4   -0.38    9.26
  -3   1   4   27.04    3.12
   3  -1  -4   12.15   19.95
   3  -1  -3  332.78   24.25
  -3   1   3  392.75   24.26
   3  -1  -3  395.77   31.41
   3   1  -3  439.78   26.65
   3   1  -3  350.05   24.34
  -3   1   2  353.97   32.76
  -3   1   2  340.72   25.33
   3  -1  -2  346.18   31.25
  -3  -1   2  337.40   28.82
  -3  -1   2  425.31   25.44
   3   1  -2  399.96   25.45
   3   1  -1  277.06   19.36
  -3  -1   1  291.26   19.40
   3  -1  -1  297.40   26.55
  -3   1   1  294.26   27.89
  -3  -1   1  347.24   23.42
   3   1  -1  304.66   21.03
   3  -1   0   35.81   17.37
  -3  -1   0   39.93    3.88
   3  -1   0   34.99    4.13
  -3   1   0   34.23    4.09
   3   1   0   50.13    3.77
   3   1   1 2152.13  138.36
  -3   1  -1 2035.14  138.47
   3  -1   1 2231.07  138.49
  -3  -1  -1 2026.42  138.37
  -3  -1  -1 2272.23  139.79
   3  -1   1 2176.09  141.18
   3  -1   2 5992.83  337.26
   3   1   2 5075.24  334.55
  -3  -1  -2 5384.34  336.04
  -3  -1  -2 5208.76  334.58
   3  -1   2 4961.95  334.66
  -3   1  -2 5084.77  334.73
  -3  -1  -3 8968.77  521.28
   3  -1   3 8398.99  519.65
  -3   1  -3 7929.11  519.68
  -3  -1  -3 7532.71  519.47
  -3   1  -3 8830.34  522.47
  -3  -1  -4 3048.84  208.29
  -3   1  -4 3200.73  208.56
   3  -1   4 3392.62  208.47
  -3   1  -4 3387.54  211.73
   3   1   5  613.97   40.35
   3  -1   5  681.32   40.65
  -3   1  -5  627.44   40.82
  -3  -1  -5  572.19   40.39
  -3   1  -5  667.28   46.57
  -3   1  -6    3.62   17.04
   3   1   6    7.14    1.53
   3  -1   6    4.42    2.36
  -3  -1  -6    6.25    2.19
  -3   1  -6    6.10    3.54
   3  -1   7  600.62   33.34
   3   1   7  536.73   32.85
  -3   1  -7  584.88   40.98
  -3   1  -8   42.82   17.95
   3  -1   8   29.68    6.71
   3  -1   8   43.20    3.34
   3   1   8   21.92    2.29
   3   1   8   29.51    2.12
   3   1   9   12.23    1.77
   3   1   9   14.27    3.70
   3  -1   9   14.18    4.60
  -3   1  -9   13.85   18.29
   3  -1   9    9.28    5.27
   3  -1   9    8.27    2.34
   3   1  10   24.36    2.34
   3  -1  10   21.70    2.17
   3   1  10   24.09    4.00
   3  -1  10   20.17    5.01
   3  -1  10   22.09    5.02
   3  -1  10   24.78    2.77
   3   1  11   45.36    3.46
   3  -1  11   42.25    3.37
   3  -1  11   40.57    6.03
   3   1  11   41.28    4.99
   3  -1  12   39.44    3.35
   3   1  12   43.19    3.45
   3   1  12   46.07    5.20
   3  -1  12   38.92    5.95
  -3   1 -12   45.31    4.54
   3  -1  13 1004.78   68.10
   3   1  13 1046.95   68.13
   3   1  13 1056.29   68.63
   3  -1  13  980.42   68.77
  -3   1 -13 1146.43   68.46
   3   1  14   39.43    4.18
   3   1  14   47.00    3.85
   3  -1  14   47.36    3.76
  -3  -1 -14   50.80    4.93
   3   1  14   45.59    5.91
   3  -1  14   51.13    6.77
  -3   1 -14   47.28    4.94
   3   1  15    3.24    2.20
   3  -1  15    3.33    2.41
   3   1  15    3.10    2.76
   3  -1  15    3.78    1.96
   3   1  15    5.02    4.79
   3  -1  15    0.95    5.63
  -3  -1 -15    2.44    3.64
  -3   1 -15    6.04    3.82
   3   1  16    3.85    2.19
   3   1  16    3.30    2.85
   3  -1  16    3.51    1.90
   3  -1  16    5.92    6.08
   3   1  16    3.63    5.34
  -3  -1 -16    8.72    3.77
  -3   1 -16   12.43    3.92
   3   1  17   51.82    4.38
   3   1  17   47.92    4.53
   3  -1  17   54.03    4.19
  -3   1 -17   55.55    5.75
  -3  -1 -17   59.46    5.49
   3  -1  17   48.36    7.61
   3   1  17   50.10    6.78
   3   1  18   10.06    2.76
   3  -1  18   10.74    2.23
   3   1  18   10.83    2.49
   3   1  18   14.03    5.80
   3  -1  18    6.85    6.50
  -3  -1 -18   17.25    3.95
  -3   1 -18   20.04    4.32
   3   1  19   37.30    3.89
   3  -1  19   42.58    3.64
   3   1  19   42.94    3.84
  -3  -1 -19   50.84    5.04
   3  -1  19   53.44    7.57
  -3   1 -19   52.64    5.39
   3   1  20   35.09    3.85
   3  -1  20   42.86    3.61
   3   1  20   48.21    3.88
  -3  -1 -20   45.51    4.85
   3  -1  20   46.45    7.55
  -3   1 -20   52.68    5.32
   3  -1  21   39.30    3.32
   3   1  21   38.78    3.52
  -3  -1 -21   37.93    4.51
   3  -1  21   45.63    7.17
  -3   1 -21   39.64    5.00
   3  -1  22    3.86    1.76
   3   1  22    4.61    2.08
  -3   1 -22    4.62    3.79
  -3  -1 -22    3.23    3.31
   3   1  23    7.57    1.93
  -3   1 -23    2.77    3.60
   3   1  24    2.39    3.74
  -3   1 -24   -4.47    6.34
  -3   1 -24    2.19    3.08
   3   1  25   30.32    3.88
  -3   1 -25   31.51    3.52
   3   1  26   11.65    2.64
  -3  -1 -26   -2.11    6.43
   3   1  27    1.15    1.83
  -3   2  29    1.30    1.59
   3  -2 -29   -0.85    5.47
  -3   2  28   13.68    2.50
   3  -2 -28   13.34    7.27
  -3  -2  27   15.04    2.92
  -3   2  27   17.56    3.02
  -3  -2  26  111.04    8.46
  -3   2  26  123.25    8.51
   3  -2 -26  132.02   13.39
   3   2 -26  117.38    8.27
  -3  -2  25   -2.45    3.50
  -3   2  25    1.57    3.59
   3   2 -25    1.89    3.00
  -3   2  24   70.19    6.07
   3   2 -24   44.38    8.64
   3  -2 -24   65.04   12.33
   3   2 -24   61.74    5.59
  -3   2  23    3.72    4.16
   3   2 -23    0.77    3.45
   3   2 -22   31.47    8.73
   3   2 -22   45.05    4.86
  -3   2  21   11.70    4.36
   3   2 -21   12.66    3.69
   3   2 -21   16.68    8.28
   3   2 -20   20.98    8.48
  -3   2  20   27.05    4.83
   3   2 -20   29.49    4.19
   3   2 -19   55.44    9.16
  -3   2  19   54.58    6.18
  -3  -2  19   49.15    6.61
   3   2 -19   57.81    5.74
   3   2 -18   93.51   10.37
  -3   2  18   91.82    7.97
  -3  -2  18  101.50    8.32
   3   2 -18   94.13    7.59
   3   2 -17    5.98    6.74
  -3   2  17   14.88    3.84
  -3  -2  17    6.08    4.31
   3   2 -17    9.78    3.26
  -3   2  16   88.59    5.93
   3   2 -16   73.90    8.91
  -3   2  16   76.17    6.75
  -3  -2  16   75.55    7.16
   3   2 -16   75.79    8.40
   3   2 -16   73.81    9.17
   3   2 -16   86.89    6.53
  -3   2  15    2.05    1.81
   3   2 -15   18.79    6.22
  -3   2  15   -0.50    2.93
  -3  -2  15    0.41    3.85
   3   2 -15   12.85    5.44
   3   2 -15    5.90    2.86
   3   2 -14   37.95    9.83
  -3   2  14   23.88    2.58
   3   2 -14   30.21    5.98
   3   2 -14   21.99    8.04
  -3  -2  14   24.17    4.28
   3   2 -14   28.76    5.74
   3   2 -14   30.25    3.40
   3   2 -13   70.81   10.25
  -3   2  13   46.45    4.09
   3   2 -13  193.29   12.86
  -3  -2  13   40.89    5.48
   3   2 -13   57.60    6.59
   3  -2 -13  186.23   12.83
   3   2 -13   40.86    8.86
  -3  -2  13   41.35    5.19
   3   2 -13   57.58    6.45
   3   2 -13   54.66    4.59
   3   2 -12  160.22   14.07
  -3   2  12  138.98   10.42
  -3  -2  12  150.72   11.69
   3   2 -12  153.96   11.74
   3  -2 -12  404.47   18.49
   3   2 -12  117.49   13.64
   3  -2 -12  145.83   11.41
   3   2 -12  419.56   17.83
  -3   2  12  140.41   10.76
   3   2 -12  148.15   10.67
   3   2 -11   63.89    9.09
  -3   2  11   61.12    4.43
  -3  -2  11   69.75    6.16
   3  -2 -11   40.79   11.13
  -3   2  11   71.31    5.12
   3   2 -11   67.96    6.33
   3   2 -11   77.11    8.70
   3  -2 -11   59.13    5.49
   3   2 -11   38.21   10.86
  -3   2  11   63.17    4.93
   3   2 -11   58.75    4.78
   3   2 -10   23.28    6.46
   3  -2 -10   20.09    3.48
  -3  -2  10   15.00    4.02
  -3   2  10   16.48    2.67
   3   2 -10   21.51   10.81
  -3  -2   9  135.14   10.86
   3  -2  -9  139.59   10.37
  -3   2   9  150.89   10.19
   3   2  -9  160.19   12.20
  -3  -2   8  579.44   39.24
   3  -2  -8  555.32   38.89
  -3   2   8  610.26   38.88
   3   2  -8  629.63   39.91
   3   2  -7   21.21    5.56
   3  -2  -7   18.55    3.27
  -3  -2   7   16.71    3.97
  -3   2   7   23.11    3.01
  -3  -2   6  406.67   26.62
   3  -2  -6  357.60   26.33
   3  -2  -6  373.61   35.55
   3   2  -6  352.78   27.81
  -3   2   6  422.18   26.32
  -3   2   6  437.12   27.78
  -3  -2   5   44.41    8.75
   3  -2  -5   10.75    3.13
  -3   2   5   41.64    8.52
  -3  -2   5   37.23    9.02
  -3   2   5   11.97    3.14
  -3   2   5   23.04    8.57
   3  -2  -4  136.36    9.59
  -3  -2   4   90.52   12.33
  -3   2   4  124.75   12.25
  -3  -2   4   93.42   12.20
  -3   2   4  116.03   12.01
  -3   2   4  144.48    9.55
   3   2  -4  143.84   10.08
   3   2  -3   13.24    3.79
  -3  -2   3   15.75    3.48
   3  -2  -3   16.31    3.20
  -3   2   3   17.53    3.25
  -3  -2   2 1683.50  107.44
  -3  -2   2 1406.52  107.75
   3  -2  -2 1668.68  107.43
  -3   2   2 1738.99  107.43
   3   2  -2 1603.76  107.54
  -3  -2   1   28.48    3.79
  -3   2   1   29.72    3.98
   3   2  -1   29.25    4.17
  -3  -2   0  375.40   24.93
  -3   2   0  392.42   33.66
   3   2   0  371.94   25.09
  -3  -2  -1  161.42    9.71
   3  -2   1  122.62    9.90
  -3  -2  -1  140.95   12.97
   3   2   1  125.69    9.80
  -3  -2  -2 4476.29  284.64
  -3   2  -2 4253.28  287.57
   3  -2   2 4511.23  284.86
  -3   2  -2 4581.26  284.94
   3   2   2 3967.52  284.72
  -3  -2  -3 4844.58  315.26
  -3   2  -3 4600.31  315.59
   3  -2   3 5042.66  315.55
  -3   2  -3 4656.37  318.26
   3  -2   4 1002.38   54.48
  -3  -2  -4  791.17   53.97
  -3   2  -4  870.86   59.18
  -3   2  -4  816.31   54.52
   3   2   4  790.79   54.04
   3   2   5  145.50   10.21
  -3  -2  -5  134.09   10.10
  -3   2  -5  189.65   11.39
   3  -2   5  212.34   11.01
   3  -2   6 1080.31   71.16
   3  -2   7   84.57   12.21
   3  -2   7  147.74    9.83
   3   2   8   34.64    2.80
   3  -2   8   29.80    7.68
   3  -2   8   32.51    3.80
   3   2   9   72.30    5.94
   3  -2   9   76.22    5.97
   3   2  10    0.69    3.19
   3  -2  10    1.12    5.55
   3  -2  10   -1.87    2.37
  -3   2 -10    1.87    2.49
  -3   2 -11   47.05    4.39
   3  -2  11   49.67    3.63
   3  -2  11   44.76    6.43
   3   2  11   53.70    5.10
   3  -2  11   45.01    4.56
   3  -2  12  174.62   11.97
  -3   2 -12  180.90   12.45
   3  -2  12  180.99   13.78
   3   2  12  194.11   12.77
   3  -2  13   80.86    5.68
  -3   2 -13   84.41    6.61
   3   2  13   78.55    6.17
   3  -2  13   77.12    8.59
   3   2  13   85.48    6.98
  -3   2 -13   76.23    6.68
   3   2  14   15.70    2.42
   3   2  14   12.39    3.01
   3  -2  14   13.23    1.96
   3   2  14   16.10    4.64
   3  -2  14   18.50    6.41
  -3  -2 -14   10.87    3.55
  -3   2 -14   14.28    3.95
   3  -2  15   15.17    2.10
   3   2  15   17.99    2.52
   3   2  15   17.66    3.18
  -3   2 -15   16.62    4.11
  -3  -2 -15   19.28    3.70
   3   2  16    4.60    2.96
   3   2  16    8.32    2.39
   3  -2  16    7.66    1.86
  -3  -2 -16    5.42    3.47
  -3   2 -16    3.63    4.13
   3   2  17    8.38    2.98
   3  -2  17   10.63    1.99
   3   2  17    9.44    2.57
  -3   2 -17   18.48    4.49
  -3  -2 -17    8.66    3.61
   3   2  18   88.64    6.28
   3  -2  18   81.49    5.96
   3   2  18   76.82    6.35
  -3   2 -18   93.42    7.48
  -3  -2 -18   90.68    6.93
   3   2  19   -0.36    2.34
   3  -2  19    1.12    1.70
   3   2  19    0.04    2.54
  -3   2 -19    1.72    4.28
   3  -2  20   11.19    1.94
   3   2  20   13.61    2.55
  -3   2 -20   18.41    4.38
   3   2  21   73.24    5.66
  -3   2 -21   82.47    6.82
   3   2  22    8.24    2.21
   3   2  22    8.35    4.29
  -3   2 -22    3.30    3.85
   3   2  23   23.36    2.55
   3   2  23   20.80    4.18
  -3   2 -23   20.29    4.09
   3   2  24    1.70    1.72
   3   2  24    1.39    3.31
  -3   2 -24    2.61    3.18
   3   2  25   43.77    4.48
  -3   2 -25   53.37    4.47
   3   2  26    0.23    2.28
  -3   2 -26    0.12    2.09
  -3  -2 -26   -5.56    6.87
   3  -3 -29   22.27    5.63
  -3   3  28    4.78    2.02
   3  -3 -28    2.65    7.03
  -3   3  27  122.09    8.19
   3   3 -27  108.74    8.08
  -3  -3  26    0.38    2.69
  -3   3  26   -0.85    2.96
   3   3 -26    0.32    2.60
  -3   3  25   86.26    6.60
   3   3 -25   74.92    6.49
  -3   3  24    8.81    3.77
  -3   3  23   83.05    6.60
   3   3 -23   64.19    6.22
   3   3 -22   10.91    8.08
  -3   3  22   16.14    4.41
   3   3 -22   13.97    3.90
   3   3 -21  189.77   16.75
  -3   3  21  231.53   14.75
   3  -3 -21  151.55   18.68
   3   3 -21  230.38   14.60
   3   3 -21  143.50   15.96
   3   3 -20  126.67   13.13
  -3  -3  20  140.25   11.11
  -3   3  20  145.00   10.86
   3   3 -20  142.22   10.63
   3   3 -19  142.83   15.45
  -3   3  19  146.85   13.45
  -3  -3  19  140.73   13.64
   3   3 -19  175.95   13.39
   3   3 -18   11.08    7.50
   3   3 -18   14.87    6.62
  -3   3  18   17.42    4.14
  -3  -3  18   15.80    4.87
   3   3 -18   10.51    6.90
   3   3 -18   15.05    3.77
   3   3 -17  120.16   15.67
  -3   3  17  107.65    8.39
   3   3 -17  108.20   11.29
  -3   3  17  117.21    9.25
  -3  -3  17   98.80    9.57
   3   3 -17  100.30   10.86
   3   3 -17  128.91    9.08
   3   3 -16   -2.38   11.57
  -3   3  16    2.51    1.90
   3   3 -16    3.74    6.46
  -3   3  16    1.94    3.29
  -3  -3  16    0.35    4.14
   3   3 -16    2.33    6.04
   3   3 -16    5.29    6.47
   3   3 -16    4.64    3.17
  -3   3  15  499.12   33.22
   3   3 -15  521.11   35.88
   3   3 -15  511.79   34.29
   3   3 -15  540.51   34.40
  -3  -3  15  489.31   33.77
  -3   3  15  539.54   33.56
   3   3 -15  545.96   33.50
   3   3 -15  523.17   34.22
  -3   3  15  478.85   33.17
   3   3 -14    5.29    9.72
  -3   3  14    4.08    1.70
   3   3 -14    9.16    5.43
  -3  -3  14    3.94    3.78
  -3   3  14    7.31    3.19
   3   3 -14    7.52    2.96
  -3   3  14    4.35    1.82
   3   3 -13   11.00    9.20
  -3   3  13   13.88    1.80
   3   3 -13   14.97    5.24
   3   3 -13   14.70    7.86
  -3   3  13   13.42    2.98
  -3  -3  13   15.34    3.95
  -3   3  13   12.80    1.95
   3   3 -13   26.99    5.60
   3   3 -13   12.18    2.77
   3   3 -12   12.85    8.42
  -3   3  12   10.78    1.64
   3   3 -12   10.96    4.83
   3   3 -12   10.77    7.52
  -3   3  12   12.67    2.71
  -3  -3  12    9.32    3.61
   3   3 -12   13.23    5.04
   3   3 -12   10.20    2.61
  -3   3  12    8.86    1.84
  -3   3  11   40.52    3.09
   3   3 -11   43.26    5.55
  -3  -3  11   40.63    5.50
   3  -3 -11   38.85    4.31
   3   3 -11   38.15    8.68
  -3   3  11   36.89    3.81
   3   3 -11   45.32    3.86
  -3   3  11   38.97    3.18
  -3   3  10  450.17   30.97
  -3   3  10  479.37   31.16
   3  -3 -10  461.30   31.52
  -3  -3  10  501.78   32.31
   3   3 -10  484.05   31.57
  -3   3  10  529.07   31.47
   3   3 -10  568.44   33.92
   3   3  -9  434.81   31.75
   3   3  -9  490.88   34.58
   3  -3  -9  451.04   31.25
   3   3  -9  450.58   31.22
  -3   3   9  503.28   31.24
   3   3  -9  499.28   33.19
  -3  -3   9  491.79   32.02
  -3   3   9  470.14   30.91
   3   3  -8  307.85   20.97
   3  -3  -8  277.30   17.41
  -3   3   8  307.49   17.33
   3   3  -8  333.51   19.50
  -3  -3   8  280.41   18.14
   3  -3  -7   66.90    6.43
  -3   3   7   90.12    6.38
  -3  -3   7   86.13    7.47
   3   3  -6   40.73    9.78
  -3   3   6   49.58    4.48
   3  -3  -6   39.67    4.60
   3  -3  -5  208.59   16.40
   3   3  -5  247.62   17.48
  -3   3   5  274.16   16.48
   3   3  -5  217.84   18.48
  -3   3   4   85.99    9.37
  -3   3   4   94.97    9.56
  -3  -3   4   49.94    9.97
  -3  -3   4   59.31    9.69
   3  -3  -4   86.61    7.17
   3  -3  -4   95.17   22.78
  -3   3   4  105.94    7.20
   3   3  -4   97.32    8.61
  -3  -3   4  101.73    7.85
   3  -3  -3  320.90   32.37
   3  -3  -3  322.15   22.05
  -3   3   3  375.79   22.98
  -3   3   3  300.77   22.74
  -3  -3   3  245.74   22.87
  -3   3   3  369.98   22.17
   3   3  -3  362.27   22.80
  -3  -3   3  342.78   22.34
  -3  -3   3  239.03   23.11
   3   3  -2    4.37    4.60
  -3  -3   2    2.64    3.85
   3  -3  -2    2.34    3.44
   3  -3  -2    0.44   20.54
  -3   3   2    3.19    3.34
   3  -3  -1  324.21   31.01
   3  -3  -1  351.25   22.61
  -3   3   1  349.26   22.61
   3   3  -1  363.06   23.01
  -3   3   1  254.71   32.37
  -3  -3   1  290.63   22.47
  -3  -3   0 1060.45   72.22
  -3   3   0 1040.24   77.97
  -3   3   0 1034.39   72.32
   3  -3   0 1232.98   77.17
   3   3   0 1221.63   72.57
   3  -3   0 1142.01   78.03
  -3  -3  -1   75.92    6.32
   3  -3   1   82.36   21.05
   3   3   1   89.64    7.22
   3  -3   2   20.17   19.80
   3   3   2   43.57    5.52
  -3   3  -2   39.44   19.59
  -3  -3  -2   54.70    4.19
   3  -3   2   36.12    4.66
   3  -3   3  616.10   46.28
  -3  -3  -3  589.77   39.33
   3  -3   3  639.12   39.78
  -3   3  -3  549.64   45.78
  -3   3  -3  568.17   39.91
  -3  -3  -4  299.20   19.70
   3  -3   4  313.12   20.33
  -3   3  -4  285.16   28.01
   3   3   4  291.44   20.15
  -3   3  -4  273.10   20.59
  -3  -3  -5    7.10    1.66
   3  -3   5    9.12    3.29
   3  -3   6    0.05    2.96
   3  -3   6   -2.99    8.23
  -3   3  -7   20.20    2.49
   3   3   7   20.83    2.12
   3  -3   7   23.89    3.59
  -3   3  -7   25.40   15.32
   3  -3   7   19.16    8.65
  -3   3  -7   21.43    6.04
  -3   3  -7   26.32    3.06
   3   3   8  411.23   26.25
  -3   3  -8  388.93   26.35
  -3   3  -8  349.30   27.18
  -3   3  -8  430.35   26.58
  -3   3  -8  350.44   33.28
  -3   3  -8  360.16   35.31
   3  -3   8  430.56   27.14
  -3   3  -9  125.16    8.59
  -3   3  -9   99.77    7.42
   3   3   9  103.41    7.07
   3  -3   9   76.24   10.56
  -3   3  -9   84.09   20.06
  -3   3  -9   80.29   16.85
   3  -3   9  110.46    8.21
  -3   3  -9   95.97    7.71
  -3   3 -10    2.28    2.78
  -3   3 -10   -6.35   13.11
   3  -3  10    0.79    2.55
  -3   3 -10    5.85    5.43
   3   3  10    0.84    1.66
  -3   3 -10    3.51    2.86
  -3   3 -11   15.89    3.19
   3  -3  11   13.11    2.92
   3   3  11   16.32    2.12
  -3   3 -11   13.88    6.10
   3   3  11   14.52    2.89
  -3   3 -11   18.21    3.19
  -3   3 -12    1.06    3.25
   3   3  12    3.04    1.99
  -3   3 -12    1.28    6.66
   3   3  12    2.11    2.62
  -3   3 -12    1.45    3.17
  -3   3 -13   71.96    6.36
   3   3  13   71.59    5.37
  -3   3 -13   73.14    9.32
   3   3  13   73.56    5.75
   3   3  14   25.85    2.84
   3   3  14   21.53    3.38
  -3   3 -14   26.10    4.48
   3   3  15  179.20   12.07
   3   3  15  176.93   12.27
  -3   3 -15  172.40   12.94
   3   3  16   32.63    3.78
  -3   3 -16   36.63    5.50
   3   3  17   49.67    4.56
  -3   3 -17   56.15    5.83
   3   3  18    4.77    2.79
  -3   3 -18    7.90    4.45
   3   3  19   33.13    3.89
   3   3  19   26.79    5.09
   3   3  20   42.53    5.62
  -3   3 -20   57.13    5.77
   3   3  21   34.86    4.71
  -3   3 -21   33.05    4.86
   3   3  22   17.23    2.38
   3   3  22    8.81    3.95
  -3   3 -22   12.46    4.03
   3   3  23    0.34    1.85
   3   3  23   -2.27    3.40
   3  -3  23    1.00    5.26
  -3   3 -23   -0.43    3.44
   3   3  24   21.80    2.22
   3   3  24   16.56    3.24
  -3   3 -24   15.78    3.45
   3   3  25   16.50    2.80
  -3   3 -25   21.30    3.03
   3   3  26    1.14    1.75
  -3  -3 -26    0.31    6.99
  -3   3 -26    1.35    1.99
  -3   4  28   12.17    1.90
   3  -4 -28   14.56    6.19
  -3   4  27   -0.33    2.17
   3   4 -27    0.77    2.15
   3  -4 -27    2.11    7.70
  -3   4  26   16.05    2.89
   3   4 -26   11.94    2.91
   3  -4 -26   11.70    9.35
  -3   4  25   10.28    3.14
   3   4 -25    7.53    3.08
   3  -4 -25   -1.13   10.45
  -3   4  24   34.38    4.28
   3   4 -24   31.57    4.20
   3  -4 -24   21.39   11.56
   3   4 -23   92.46   11.06
  -3   4  23  114.80    8.31
   3   4 -23   95.01    8.19
   3   4 -22  185.99   18.06
  -3   4  22  241.47   16.15
   3   4 -22  220.30   16.13
   3   4 -21   28.71    8.57
  -3   4  21   34.58    4.78
  -3  -4  21   22.69    5.03
   3   4 -21   25.38    4.61
   3   4 -20   71.44   10.37
  -3   4  20   90.50    7.23
  -3  -4  20   84.19    7.46
   3   4 -20   72.21    9.33
   3   4 -20   85.74    7.02
   3  -4 -20   57.52   12.98
   3   4 -19  117.17   12.24
  -3   4  19  140.13   10.02
   3   4 -19  130.08   11.91
  -3  -4  19  121.72   10.36
   3   4 -19  141.28    9.94
   3   4 -18  115.87   15.78
   3   4 -18  119.54   11.48
  -3   4  18  120.14    9.11
  -3  -4  18  110.63    9.46
   3   4 -18  117.18   11.15
   3   4 -18  122.29    9.07
   3   4 -17   77.88   14.15
   3   4 -17   77.43    9.44
  -3   4  17   78.75    6.77
  -3  -4  17   66.94    7.22
   3   4 -17   74.25    9.09
   3   4 -17   89.88    6.78
   3   4 -16  387.37   30.05
   3   4 -16  378.15   27.65
  -3   4  16  425.35   26.73
  -3  -4  16  351.40   26.96
   3   4 -16  409.80   27.92
   3   4 -16  415.88   26.72
  -3   4  15   14.08    2.06
   3   4 -15   17.44   11.06
   3   4 -15   14.08    6.61
  -3   4  15   13.31    3.52
  -3  -4  15   15.46    4.41
   3   4 -15   19.32    3.56
   3   4 -14  124.39   13.85
  -3   4  14  114.93    8.09
   3   4 -14  121.89   10.30
  -3   4  14  131.79    8.81
  -3  -4  14  107.55    9.23
  -3   4  14  120.75    8.12
  -3   4  13   13.62    1.87
   3   4 -13   22.44    5.61
  -3   4  13   19.00    3.18
  -3   4  13   15.66    2.11
  -3   4  12  176.73   12.33
   3   4 -12  202.22   13.68
  -3   4  12  203.25   12.75
  -3   4  11   40.80    3.34
   3   4 -11   54.96    5.85
  -3   4  11   45.51    4.04
  -3   4  11   49.78    3.55
   3   4 -11   47.27    4.03
  -3   4  10  140.51    9.61
   3   4 -10  133.88   12.20
   3  -4 -10  136.72   10.42
   3   4 -10  132.22   15.77
   3   4 -10  149.14   14.11
  -3   4  10  158.69    9.99
  -3   4  10  144.38    9.70
   3   4 -10  146.25    9.97
   3   4  -9   39.25    7.15
  -3   4   9   39.86    3.06
   3   4  -9   42.72   10.63
   3  -4  -9   40.59    4.44
   3  -4  -9   40.33   24.93
  -3   4   9   53.35    4.40
   3   4  -9   46.02    9.02
  -3   4   9   43.52    3.76
   3   4  -9   41.29    3.70
  -3   4   9   41.18    3.31
   3   4  -8   16.15    6.03
   3   4  -8   12.65    3.95
   3  -4  -8   27.68   24.26
   3  -4  -8   10.54    3.24
  -3  -4   8   18.94    5.22
  -3   4   8   21.42    3.30
  -3   4   8   17.30    2.50
   3   4  -8   14.31    2.47
   3   4  -7   12.28    5.49
   3   4  -7   13.67    3.83
   3  -4  -7    7.28   22.50
   3  -4  -7    9.97    3.44
  -3   4   7   24.86    3.41
  -3   4   7   18.82    2.39
   3   4  -7   13.03    2.36
  -3   4   6  355.96   19.66
   3  -4  -6  275.19   33.06
   3   4  -6  305.46   21.37
  -3  -4   6  293.92   20.30
   3  -4  -5  177.50   14.65
  -3   4   5  215.54   14.69
   3  -4  -5  196.46   29.22
  -3  -4   5  225.92   15.50
   3  -4  -4 1385.43   96.33
  -3   4   4 1639.54   96.46
   3  -4  -4 1342.66  101.72
   3   4  -4 1380.99   97.18
  -3  -4   4 1438.18   96.75
   3   4  -3   37.15    6.70
  -3  -4   3   39.42    5.45
   3  -4  -3   35.17    4.64
   3  -4  -3   39.34   21.23
  -3   4   3   40.62    4.63
   3   4  -2   53.06    6.96
   3  -4  -2   42.59    4.92
  -3  -4   2   30.87    6.55
  -3   4   2   50.72    5.11
  -3  -4   2   37.90    5.47
  -3  -4   2   22.76    7.38
   3  -4  -2   12.87   21.82
  -3   4   2   55.20    6.56
  -3   4   2   21.26    5.76
  -3  -4   1   21.89    4.35
  -3  -4   1   23.57    9.72
   3  -4  -1   27.30   19.70
   3  -4  -1   21.83    4.09
  -3   4   1   21.93    4.36
   3   4  -1   19.08    5.66
  -3   4   0  754.77   44.45
   3  -4   0  707.40   44.28
   3  -4   0  754.83   50.71
   3   4   0  627.02   44.76
   3  -4   0  742.54   52.26
  -3  -4   0  567.47   44.09
  -3   4  -1  320.04   22.31
   3   4   1  317.54   22.68
   3  -4   1  328.89   22.06
   3  -4   1  303.34   31.49
  -3  -4  -1  329.52   21.91
  -3  -4  -2  910.46   58.30
   3  -4   2  839.11   64.70
  -3  -4  -3   25.71    2.82
   3  -4   3   34.30   19.28
  -3   4  -3   27.75   18.18
   3  -4   3   23.92    4.08
  -3  -4  -4    5.13    1.97
   3  -4   4    2.44    3.38
  -3  -4  -4    2.17    2.95
  -3   4  -5   18.64    3.17
  -3   4  -5   30.29    5.60
  -3   4  -5   -0.93   16.58
  -3  -4  -5   16.23    2.20
   3  -4   5   16.20    3.70
  -3  -4  -5    9.13    2.54
   3  -4   5    8.96    8.69
  -3   4  -6  247.89   16.89
   3   4   6  254.51   16.44
   3   4   6  258.93   16.61
  -3   4  -6  238.61   16.59
  -3   4  -6  231.67   16.69
  -3   4  -6  271.85   17.52
  -3   4  -6  248.33   25.44
   3  -4   6  273.00   17.64
  -3   4  -7  397.63   27.26
  -3   4  -7  422.83   27.55
   3   4   7  426.30   27.12
   3   4   7  419.92   27.24
  -3   4  -7  397.43   27.98
  -3   4  -7  418.76   27.35
   3   4   7  393.74   27.22
   3  -4   7  420.56   28.14
  -3   4  -7  352.46   34.58
  -3   4  -8  146.42   10.51
   3   4   8  154.95    9.67
   3   4   8  141.89    9.43
  -3   4  -8  138.88    9.70
  -3   4  -8  126.94   11.68
   3   4   8  134.13    9.63
  -3   4  -8  125.13    9.81
   3  -4   8  141.38   10.63
  -3   4  -8  108.79   18.71
   3   4   9  173.52   11.78
  -3   4  -9  195.49   12.92
   3   4   9  188.08   12.03
  -3   4  -9  177.71   12.13
  -3   4  -9  181.92   12.17
  -3   4  -9  198.19   14.05
   3   4   9  154.88   12.01
   3  -4   9  175.92   12.95
  -3   4 -10  663.09   39.54
  -3   4 -10  622.22   39.06
   3   4  10  605.00   38.90
   3   4  10  582.73   38.78
   3  -4  10  546.74   39.83
   3   4  10  555.35   38.93
  -3   4 -10  584.84   39.04
  -3   4 -11    1.06    6.17
   3   4  11   -0.03    1.90
  -3   4 -11    3.15    3.27
   3   4  11    2.06    2.82
  -3   4 -11    1.51    3.12
   3   4  12  130.68    9.02
  -3   4 -12  144.88    9.84
  -3   4 -12  142.81   11.66
   3   4  12  118.31    9.42
  -3   4 -12  132.88    9.61
   3   4  13   26.03    3.48
  -3   4 -13   30.79    4.71
   3   4  13   28.77    2.99
  -3   4 -13   33.46    8.21
   3   4  13   24.27    3.83
  -3   4 -13   30.40    4.34
  -3   4 -14  135.13   10.29
  -3   4 -14  148.91   12.99
   3   4  14  132.76    9.25
   3   4  14  149.24    9.47
   3  -4  14  133.83   12.40
   3   4  14  109.35    9.76
  -3   4 -14  131.62    9.97
   3   4  15    2.74    2.82
  -3   4 -15   -8.29    9.69
   3   4  15    4.08    2.26
  -3   4 -15    1.38    4.61
   3  -4  15    6.78    7.78
   3   4  15    3.17    3.60
  -3   4 -15    5.29    4.03
   3   4  16   29.53    3.56
  -3   4 -16   20.41   10.00
   3   4  16   27.15    3.04
  -3   4 -16   25.19    5.46
   3   4  16   22.22    4.25
   3  -4  16   30.88    8.36
  -3   4 -16   24.08    4.63
   3   4  17    4.12    2.35
   3   4  17    4.39    2.88
   3   4  17    3.58    3.71
   3  -4  17    9.17    7.86
  -3   4 -17    2.53    5.23
   3   4  18   86.68    6.03
   3  -4  18   90.27    9.99
   3   4  18   67.98    6.83
  -3   4 -18   74.88    8.06
   3   4  19   19.88    2.74
   3  -4  19   17.39    7.61
   3   4  19   14.90    4.08
   3   4  20  136.13    8.90
   3  -4  20  145.48   11.57
   3   4  21    2.03    2.08
   3   4  21    1.00    3.53
   3  -4  21    1.42    6.37
  -3   4 -21    7.10    4.02
   3   4  22   29.26    2.77
   3   4  22   20.95    3.88
   3  -4  22   29.74    6.13
  -3   4 -22   27.13    4.23
   3   4  23    7.51    2.87
   3  -4  23   13.43    4.93
  -3   4 -23   14.11    3.48
   3   4  24   14.63    2.59
  -3   4 -24   15.68    3.11
   3   4  25    5.08    1.85
  -3   4 -25    6.27    2.35
  -3   5  27    3.63    1.78
   3   5 -27    4.03    1.91
  -3   5  26   18.43    2.61
   3   5 -26   14.78    2.72
   3  -5 -26   25.14    8.01
  -3   5  25    0.55    2.70
   3   5 -25    3.21    2.80
   3  -5 -25    2.75    9.04
   3   5 -24   15.37    7.25
  -3   5  24   16.74    3.38
   3   5 -24   10.78    3.57
   3   5 -23    8.53    7.80
  -3   5  23    1.67    3.25
   3   5 -23    1.97    3.47
   3  -5 -23   -7.21   10.84
   3   5 -22   20.07    8.46
  -3   5  22   22.82    3.94
   3   5 -22   20.05    4.18
   3  -5 -22   17.38   11.20
   3   5 -21   99.22   11.53
  -3   5  21  121.60    8.74
   3   5 -21  100.14   10.68
   3   5 -21  109.53    8.90
   3   5 -20  135.20   13.88
  -3   5  20  162.86   11.56
   3   5 -20  150.30   13.58
   3   5 -20  172.41   11.71
   3  -5 -20  147.36   15.94
   3   5 -19  541.98   41.95
  -3   5  19  576.62   40.78
   3   5 -19  546.55   41.85
   3   5 -19  585.79   40.86
   3   5 -18  690.48   51.19
   3   5 -18  728.03   49.79
   3   5 -18  762.88   49.84
   3  -5 -18  749.66   50.33
   3   5 -17  215.31   20.77
   3   5 -17  237.20   17.79
   3   5 -17  227.04   17.64
   3   5 -16   29.24    7.76
   3   5 -16   44.45   12.74
   3   5 -15   91.46    9.27
   3   5 -15   87.10   13.45
   3   5 -15   87.86    7.12
   3   5 -14  259.11   20.67
   3   5 -14  304.39   19.69
   3   5 -13   16.87    6.05
   3   5 -13   15.92    3.23
   3   5 -12   26.16    3.57
  -3   5  12   23.14    2.75
   3   5 -11  124.67   12.48
   3   5 -11  136.12    9.50
  -3   5  11  133.89    9.14
   3   5 -10  101.18    8.29
   3   5 -10   96.17   10.21
   3   5 -10   99.58    7.01
  -3   5  10   91.29    6.66
   3   5  -9  470.22   31.51
   3   5  -9  453.64   32.02
   3   5  -9  475.16   31.07
   3  -5  -8   91.85    7.87
   3  -5  -8  105.06   27.40
   3   5  -8   97.33    7.95
   3   5  -8   92.38    9.02
   3   5  -8  100.02    7.00
   3  -5  -7   26.42    4.47
   3   5  -7   39.50    4.80
  -3   5   7   40.06    4.72
   3   5  -7   27.23    6.04
   3   5  -7   34.51    3.31
   3   5  -6   26.20    4.28
   3  -5  -6   24.30   27.33
   3  -5  -6    7.35    3.96
  -3   5   6   15.58    4.49
   3   5  -6   41.52    6.00
   3   5  -6   16.09    2.67
   3   5  -5  333.92   25.06
   3  -5  -5  360.70   25.45
   3  -5  -5  382.31   37.55
   3   5  -5  356.36   24.84
  -3   5   5  432.28   25.60
  -3  -5   5  397.42   26.28
  -3   5   5  375.82   24.43
   3   5  -5  369.97   24.50
  -3  -5   4    1.91    4.77
   3  -5  -4   -9.20   22.04
   3   5  -4   -2.20    3.57
   3  -5  -4   -0.06    3.68
  -3   5   4   -1.84    4.08
  -3   5   4   -1.34    1.77
   3   5  -4    0.71    1.94
  -3   5   3  111.62    7.59
  -3   5   3  101.54    7.66
   3  -5  -3  124.75    9.02
   3  -5  -3  112.90   23.68
  -3   5   3  119.04    9.16
  -3  -5   3  132.95    9.93
  -3   5   2   48.75    4.12
  -3   5   2   52.47    3.98
   3  -5  -2   56.28    5.63
   3  -5  -2   70.57   20.91
  -3  -5   2   53.91    6.47
  -3   5   1  489.04   33.86
  -3   5   1  499.88   33.82
  -3  -5   1  487.23   34.78
   3  -5  -1  568.55   43.07
   3  -5  -1  655.96   35.05
   3  -5  -1  576.61   44.59
  -3  -5   1  644.79   35.37
  -3   5   0  371.52   25.09
  -3   5   0  357.15   25.21
  -3   5   0  355.08   25.13
   3  -5   0  412.77   26.28
   3  -5   0  448.66   34.84
  -3  -5   0  346.11   29.71
   3  -5   0  443.31   36.56
  -3  -5   0  501.97   26.10
  -3  -5   0  523.97   26.66
  -3   5  -1  251.76   16.36
  -3  -5  -1  182.01   23.34
   3  -5   1  275.40   17.63
  -3  -5  -1  249.06   17.74
  -3  -5  -1  157.15   17.31
   3  -5   1  270.70   29.22
  -3  -5  -1  307.29   17.67
  -3   5  -2   26.35    2.82
  -3  -5  -2   34.19    3.69
   3  -5   2   32.74   20.55
   3  -5   2   35.17    4.95
  -3  -5  -2   30.09    4.89
   3  -5   2   30.72   10.42
  -3   5  -3   36.78    3.59
   3   5   3   31.10    2.92
  -3   5  -3   35.74    3.06
  -3  -5  -3   30.69    3.63
   3  -5   3   43.47   19.06
  -3   5  -3   44.30   17.85
  -3  -5  -3   29.26    4.62
  -3   5  -4   13.51    3.20
   3   5   4   13.48    2.08
  -3   5  -4   13.62    2.32
  -3  -5  -4    8.41    3.41
  -3   5  -5  486.05   33.81
   3   5   5  567.53   33.78
   3   5   5  488.61   33.64
  -3   5  -5  518.80   34.00
   3  -5   5  558.76   35.01
  -3   5  -5  591.01   34.40
  -3   5  -5  495.88   33.82
   3   5   6    0.44    1.36
  -3   5  -6   -3.17    3.86
   3   5   6    1.38    2.06
  -3   5  -6   -8.94   15.47
   3  -5   6    1.18    3.30
   3   5   6    0.83    1.80
  -3   5  -6   -8.72    6.09
  -3   5  -6   -1.10    2.22
  -3   5  -7   78.35    6.45
   3   5   7   74.56    5.18
   3   5   7   70.81    4.86
   3   5   7   57.47    5.06
  -3   5  -7   62.83    8.21
  -3   5  -7   67.26    5.29
   3  -5   7   74.56    6.64
   3   5   8  278.72   16.69
  -3   5  -8  266.16   16.86
   3   5   8  244.81   16.49
  -3   5  -8  268.33   17.43
  -3   5  -8  243.17   18.23
  -3   5  -8  240.90   16.80
   3   5   8  220.01   16.64
  -3   5  -9  507.85   31.84
   3   5   9  474.65   31.01
  -3   5  -9  498.52   31.35
   3   5   9  451.50   31.13
   3   5   9  456.09   31.15
  -3   5  -9  500.19   31.28
  -3   5  -9  399.80   32.13
  -3   5 -10  176.12   12.33
   3   5  10  141.91   10.47
   3   5  10  169.64   10.73
  -3   5 -10  164.54   11.11
  -3   5 -10  168.43   10.96
  -3   5 -10  165.33   13.36
   3   5  10  141.28   10.72
   3   5  11  260.87   17.09
  -3   5 -11  253.20   17.67
   3   5  11  271.27   17.25
  -3   5 -11  292.42   18.81
  -3   5 -11  237.11   17.47
   3   5  11  241.69   17.30
  -3   5 -12   42.95    5.36
   3   5  12   51.96    4.23
   3   5  12   44.98    3.75
  -3   5 -12   45.54    8.13
  -3   5 -12   40.26    4.71
   3   5  12   44.41    4.40
  -3   5 -13    6.31    8.23
   3   5  13    1.86    2.01
  -3   5 -13    1.45    4.33
   3   5  13    0.99    3.14
  -3   5 -13    3.41    3.64
  -3   5 -14   47.12    5.75
   3   5  14   40.63    3.64
  -3   5 -14   40.17    5.00
   3  -5  14   29.92    8.68
   3   5  14   37.50    4.53
  -3   5 -15  167.75   14.24
   3   5  15  152.54    9.91
  -3   5 -15  140.84   11.21
  -3   5 -15  132.02   10.66
   3  -5  15  147.51   13.38
   3   5  15  131.09   10.40
   3   5  16   34.66    3.64
   3   5  16   27.89    3.02
  -3   5 -16   38.35   10.32
  -3   5 -16   26.57    5.77
   3   5  16   23.40    4.01
   3  -5  16   28.99    8.69
  -3   5 -16   23.71    4.47
  -3   5 -17    3.22   10.32
   3   5  17    0.45    2.20
  -3   5 -17    3.39    5.37
   3   5  17    2.63    3.49
   3  -5  17    1.52    8.04
  -3   5 -17    4.55    4.08
   3   5  18   -0.60    2.19
  -3   5 -18   -2.43    5.60
   3   5  18    0.88    3.40
   3  -5  18    3.89    7.78
  -3   5 -18   -1.10    4.06
   3   5  19    1.58    2.11
  -3   5 -19    0.85    5.77
   3   5  19   -1.72    3.35
   3  -5  19    1.72    7.16
  -3   5 -19    1.72    4.05
   3   5  20   -0.32    1.94
   3  -5  20    3.44    6.57
   3   5  20   -2.63    3.20
  -3   5 -20    0.12    3.75
   3   5  21   32.07    2.86
   3  -5  21   36.92    6.55
   3   5  21   24.55    3.62
   3   5  22    2.75    1.69
   3  -5  22    6.77    5.06
   3   5  22    3.83    2.52
   3   5  23    4.87    2.21
   3  -5  23    3.56    4.26
   3   5  24    0.57    1.75
  -3   5 -24    3.06    2.31
  -3   5 -25   10.39    2.01
  -3  -5 -25    3.53    7.11
  -3   6  26    0.68    1.74
   3   6 -26    0.13    1.94
   3  -6 -26    4.24    5.98
   3   6 -25    1.15    2.37
   3  -6 -25    8.22    7.44
   3   6 -24   23.70    6.74
   3  -6 -24   37.84    8.96
   3   6 -24   23.42    3.36
   3   6 -23   11.86    7.18
   3   6 -23   14.57    3.52
   3   6 -22   53.22   10.83
   3  -6 -22  204.12   13.67
   3   6 -21    7.07    7.89
   3   6 -21    8.07    6.93
   3   6 -20  318.81   29.49
   3   6 -20  304.61   29.30
   3   6 -19   39.77   13.80
   3   6 -19   33.75    8.83
   3   6 -19   46.77    8.42
   3   6 -19   46.75    5.35
   3   6 -18   43.48   13.75
   3   6 -18   33.31    8.85
   3   6 -18   32.51    8.34
   3   6 -18   33.94    5.08
   3   6 -17    4.86   12.79
   3   6 -17    3.90    7.70
   3   6 -17   -1.74    7.60
   3   6 -17    0.84    3.87
   3  -6 -17   20.55    9.36
   3   6 -16   10.52    7.30
   3   6 -16   16.03   12.57
   3   6 -16   10.08    4.12
   3  -6 -16   34.19    9.36
   3   6 -15   18.86    7.48
   3   6 -15   19.85    4.26
   3  -6 -14  219.50   11.97
   3   6 -14   86.83    8.19
   3   6 -13   11.93   10.19
   3   6 -13   12.67    3.52
   3  -6 -13   15.27    7.24
   3   6 -12  485.89   37.05
   3   6 -12  507.39   36.09
  -3   6  12  535.78   35.19
   3   6 -12  542.86   35.43
   3  -6 -12  575.06   36.30
   3   6 -11   18.20    8.60
   3   6 -11   23.46    5.99
  -3   6  11   31.19    2.83
  -3   6  11   25.90    3.61
   3   6 -11   29.71    3.77
   3   6 -10   10.00    8.59
   3   6 -10    5.99    5.50
  -3   6  10   -0.14    1.96
  -3   6  10   -8.17    2.97
   3   6 -10   -1.34    3.09
   3   6  -9    6.11    7.13
   3   6  -9    6.60    4.70
  -3   6   9    2.22    2.65
  -3   6   9    2.28    1.91
   3   6  -9    2.92    2.70
   3   6  -8  240.33   17.25
  -3   6   8  245.56   16.37
  -3   6   8  249.91   16.52
   3   6  -8  259.86   16.53
   3   6  -7   72.89    8.13
   3   6  -7   70.51    6.81
  -3   6   7   76.60    5.59
  -3   6   7   77.18    5.96
   3   6  -7   79.43    5.83
   3   6  -6   82.13    8.30
   3  -6  -6   75.50    7.70
   3   6  -6   85.34    7.32
  -3  -6   6   67.28    8.84
  -3   6   6   86.90    6.23
   3   6  -6   83.07    7.95
  -3   6   6   98.12    6.46
   3   6  -6   89.47    6.37
   3   6  -5  116.59    9.47
   3   6  -5  109.13    8.74
   3  -6  -5  114.07    9.39
  -3   6   5  109.67    8.01
  -3   6   5  113.85    7.90
   3   6  -5  126.10    8.01
   3   6  -4  185.52   13.29
   3  -6  -4  202.99   13.82
   3   6  -4  182.09   12.90
  -3  -6   4  146.87   14.42
   3  -6  -4  153.65   26.23
  -3   6   4  188.91   12.33
  -3   6   4  166.67   12.37
   3   6  -4  192.74   12.36
  -3   6   3   24.97    2.34
   3   6  -3   21.05    4.79
   3   6  -3   21.29    4.03
   3  -6  -3   27.49   20.55
   3  -6  -3   23.63    4.55
  -3  -6   3   21.87    5.70
  -3   6   3   25.47    2.70
  -3   6   3   18.33    2.85
   3   6  -3   16.30    2.60
  -3   6   2   22.70    2.24
   3   6  -2   17.79    4.29
   3  -6  -2   31.88   22.22
   3  -6  -2   23.82   19.98
   3   6  -2   17.62    3.81
   3  -6  -2   21.66    4.47
  -3  -6   2   13.42    4.98
  -3   6   2   21.22    2.61
  -3   6   2   11.60    2.86
   3   6  -2   13.09    2.48
  -3   6   1   66.95    4.71
  -3   6   1   59.91    4.91
  -3   6   1   57.57    5.00
   3  -6  -1   65.18   22.61
   3  -6  -1   70.56    6.65
  -3  -6   1   62.26    6.63
   3  -6  -1   68.78   20.05
  -3   6   0  140.04    9.32
   3  -6   0  145.59   25.14
   3  -6   0  145.53   11.06
  -3  -6   0  125.86   11.01
  -3  -6   0  114.84   11.07
  -3   6  -1    8.84    2.94
  -3   6  -1   11.34    2.24
   3  -6   1   14.06    4.41
  -3  -6  -1   11.45    4.53
  -3   6  -2   62.14    4.55
  -3   6  -2   53.41    4.91
   3  -6   2   67.26   21.07
   3  -6   2   59.56    6.46
  -3  -6  -2   47.46    6.28
   3   6   3   69.68    4.68
  -3   6  -3   57.36    4.99
   3  -6   3   59.31    6.72
  -3   6  -4   99.67    7.63
   3   6   4  109.82    7.33
  -3   6  -5   17.70    4.47
   3   6   5   13.44    2.11
  -3   6  -5   11.98    2.89
  -3   6  -6  258.09   17.31
   3   6   6  275.33   16.54
   3   6   6  232.09   16.39
  -3   6  -6  253.92   16.80
  -3   6  -6  241.72   16.64
  -3   6  -7   76.05    7.11
   3   6   7   87.55    5.45
   3   6   7   73.01    5.16
  -3   6  -7   72.47    5.64
   3   6   7   60.96    5.39
   3   6   8   38.13    3.34
  -3   6  -8   35.54    6.19
   3   6   8   34.72    2.86
   3   6   8   32.09    3.24
  -3   6  -8   29.95    3.66
  -3   6  -9    6.31    6.01
   3   6   9    2.84    1.64
   3   6   9    3.54    2.35
  -3   6  -9    4.37    3.70
   3   6   9    2.38    2.24
  -3   6  -9    3.14    2.89
   3   6  10  511.69   34.17
  -3   6 -10  571.54   35.39
  -3   6 -10  552.54   34.70
   3   6  10  573.44   34.31
   3   6  10  461.13   34.25
  -3   6 -10  536.84   34.45
  -3   6 -10  454.99   35.57
  -3   6 -11   86.03    9.62
  -3   6 -11   82.39    6.95
   3   6  11   83.19    5.79
   3   6  11   73.41    5.45
   3   6  11   63.90    5.81
  -3   6 -11   78.92    6.20
   3   6  12  394.71   26.15
   3   6  12  440.81   26.33
  -3   6 -12  420.01   28.04
  -3   6 -12  421.94   26.94
   3   6  12  345.60   26.30
  -3   6 -12  390.71   26.52
  -3   6 -13   98.93    8.23
  -3   6 -13  113.16   11.08
   3   6  13   97.34    6.71
   3   6  13   83.86    6.28
   3   6  13   74.19    6.69
  -3   6 -13   95.87    7.20
   3   6  14    0.63    1.97
  -3   6 -14   13.06    5.34
   3  -6  14    0.78    8.58
   3   6  14    0.80    2.95
  -3   6 -14    6.29    3.81
  -3   6 -15   40.72   10.00
   3   6  15   23.90    2.68
  -3   6 -15   31.35    5.86
   3  -6  15   30.27    8.65
   3   6  15   19.11    3.49
  -3   6 -15   25.51    4.22
   3   6  16   17.56    2.32
  -3   6 -16   27.75   10.33
  -3   6 -16   16.50    5.59
   3  -6  16   19.11    8.52
   3   6  16   14.96    3.29
  -3   6 -16   13.79    4.05
  -3   6 -17   11.75   10.22
   3   6  17    2.79    1.97
  -3   6 -17   10.86    5.53
   3  -6  17   -1.27    7.69
   3   6  17    2.50    2.95
  -3   6 -17   10.93    3.86
  -3   6 -18   51.08   11.11
   3   6  18   68.06    4.70
  -3   6 -18   63.67    7.56
   3   6  18   51.52    5.26
   3  -6  18   71.25    8.74
  -3   6 -18   59.54    5.93
   3   6  19    5.19    1.90
  -3   6 -19    5.26    5.94
   3   6  19    3.69    2.91
   3  -6  19    6.80    6.66
  -3   6 -19   17.49    3.76
   3   6  20   11.12    1.89
  -3   6 -20    7.13    5.74
   3   6  20    8.02    2.69
   3  -6  20    9.90    5.97
  -3   6 -20    7.74    3.49
   3   6  21    0.79    1.51
   3  -6  21    0.35    5.07
   3   6  21    1.14    2.24
  -3   6 -21   -0.02    3.09
   3  -6  22   40.81    5.05
  -3   6 -22   45.28    3.83
   3  -6  23   -1.55    3.46
   3   6  23    0.20    1.54
  -3   6 -23   -0.22    2.26
  -3   6 -24    7.36    1.93
  -3  -6 -24    1.96    7.06
   3   7 -24    8.56    5.40
   3   7 -23   18.39    6.47
   3   7 -23   10.29    2.87
   3   7 -22   37.57    8.02
   3   7 -22   45.38    6.85
   3   7 -22   51.11    4.76
   3   7 -21    5.48    7.44
   3   7 -21   -1.58    6.21
   3  -7 -21    4.32    8.57
   3   7 -21    1.66    3.27
   3   7 -20    4.45    7.83
   3   7 -20    4.23    7.01
   3   7 -20    2.64    3.46
   3  -7 -20   22.61    9.01
   3   7 -19  170.62   19.25
   3   7 -19  185.50   16.78
  -3   7  19  197.85   14.51
   3   7 -19  196.14   16.55
   3   7 -19  208.55   14.69
   3   7 -18   24.42   12.56
   3   7 -18   24.38    8.21
   3   7 -18   21.15    7.78
  -3   7  18   14.75    3.75
   3  -7 -18   22.91    8.92
   3   7 -18   17.11    4.10
   3   7 -17   16.60    7.84
  -3   7  17   26.23    4.03
   3   7 -17   19.62    8.15
   3  -7 -17   30.66    9.03
   3   7 -17   16.84    4.16
   3   7 -16   44.20    8.65
  -3   7  16   54.51    5.26
   3   7 -16   50.98    5.46
  -3   7  15  123.63    8.90
   3   7 -15  114.94    9.01
   3   7 -14  117.22   15.54
  -3   7  14  155.15   10.57
   3   7 -14  142.86   10.60
   3   7 -13   28.36   11.05
   3   7 -13   46.66    7.56
  -3   7  13   46.96    4.64
   3   7 -13   44.26    4.70
   3   7 -12   -6.21   10.54
   3   7 -12    0.17    6.40
  -3   7  12    1.34    3.21
   3   7 -12   -0.90    3.32
   3   7 -11   13.89    9.41
   3   7 -11   14.68    6.38
  -3   7  11    6.24    3.22
  -3   7  11   13.85    2.41
   3   7 -11   14.48    3.41
   3   7 -10   42.78    9.15
   3   7 -10   40.19    6.68
  -3   7  10   37.82    3.42
  -3   7  10   35.94    4.01
   3   7 -10   34.33    4.12
   3   7  -9  170.30   14.83
   3   7  -9  179.45   13.53
  -3   7   9  179.54   12.48
  -3   7   9  184.63   12.25
   3   7  -9  177.91   12.48
   3   7  -8    5.55    7.29
   3   7  -8    6.42    5.06
  -3   7   8    6.16    2.96
  -3   7   8    7.31    2.38
   3   7  -8    9.74    2.96
   3   7  -7  247.36   17.58
   3   7  -7  228.88   16.82
  -3   7   7  226.09   15.87
  -3   7   7  244.97   15.99
   3   7  -7  242.09   15.98
   3   7  -6   66.65    8.53
   3   7  -6   57.74    7.32
  -3   7   6   75.92    5.85
   3   7  -6   72.84    5.87
   3   7  -5  393.53   28.09
   3   7  -5  395.40   27.80
  -3   7   5  401.80   27.29
  -3   7   5  448.01   27.39
   3   7  -5  408.44   27.30
   3   7  -4   76.53    7.92
   3   7  -4   83.80    7.23
  -3   7   4   74.71    6.09
  -3   7   4   71.41    6.26
   3   7  -4   95.67    6.09
   3   7  -3  198.17   14.48
  -3   7   3  220.93   13.51
  -3   7   3  191.47   13.59
  -3   7   3  183.20   13.67
   3   7  -3  199.12   14.19
  -3   7   2   71.63    5.20
   3   7  -2   83.64    7.03
  -3   7   1   10.71    2.51
  -3  -7   1   10.45    4.30
  -3   7   1    8.24    3.39
  -3   7   0    3.02    2.32
  -3   7   0    1.69    3.20
  -3   7  -1    0.14    2.53
  -3   7  -1   -3.36    3.41
  -3   7  -2   13.96    2.83
  -3   7  -2   11.69    3.77
  -3   7  -3  109.97    8.93
  -3   7  -3  118.56    8.43
  -3   7  -4    0.10    2.94
  -3   7  -5  355.18   23.82
  -3   7  -6   30.52    4.28
  -3   7  -7   79.35    7.79
  -3   7  -7   86.55    6.40
  -3   7  -7   61.84    5.50
  -3   7  -8   18.54    6.71
  -3   7  -8   17.72    4.12
   3   7   8    9.63    2.33
  -3   7  -8   11.12    2.75
  -3   7  -9  118.11   10.20
   3   7   9  102.37    6.91
   3   7   9   93.90    7.17
  -3   7  -9  101.36    7.50
   3   7  10    0.45    1.58
   3   7  10    0.72    2.37
  -3   7 -10    6.16    3.01
  -3   7 -11  153.77   12.59
  -3   7 -11  151.89   10.49
   3   7  11  132.43    8.99
   3   7  11  118.11    9.24
  -3   7 -11  142.21    9.62
   3   7  12   26.01    2.55
  -3   7 -12   32.56    8.88
  -3   7 -12   34.25    5.57
   3   7  12   26.46    3.26
  -3   7 -12   29.72    3.85
  -3   7 -13  202.02   15.75
   3   7  13  188.81   12.14
  -3   7 -13  196.99   13.73
   3   7  13  152.51   12.35
  -3   7 -13  195.35   12.75
   3   7  14   40.43    3.30
  -3   7 -14   58.63   10.08
  -3   7 -14   52.40    6.43
   3   7  14   30.91    3.88
   3  -7  14   33.35    9.40
  -3   7 -14   49.23    4.70
   3   7  15   42.50    3.23
  -3   7 -15   30.21   10.19
  -3   7 -15   43.86    6.37
   3   7  15   33.63    3.81
   3  -7  15   39.56    8.88
  -3   7 -15   32.85    4.56
  -3   7 -16   -0.44    9.91
   3   7  16    9.74    1.83
  -3   7 -16    5.90    5.56
   3   7  16    7.06    2.65
   3  -7  16   13.89    8.05
  -3   7 -16    8.41    3.57
   3   7  17    1.94    1.64
  -3   7 -17    1.21    9.95
  -3   7 -17    4.44    5.80
   3  -7  17    5.67    7.26
   3   7  17    0.34    2.46
  -3   7 -17    5.70    3.32
  -3   7 -18    4.71    9.30
   3   7  18    5.24    1.62
  -3   7 -18    1.14    5.68
   3   7  18    2.81    2.33
   3  -7  18    9.06    6.57
  -3   7 -18    2.50    3.14
  -3   7 -19   19.94    9.02
   3   7  19   37.37    2.67
  -3   7 -19   26.42    6.00
   3   7  19   23.67    3.15
   3  -7  19   31.36    6.28
  -3   7 -19   29.48    3.82
   3   7  20    4.41    1.32
  -3   7 -20    4.41    5.22
   3  -7  20    6.92    5.16
   3   7  20    1.75    1.94
  -3   7 -20    5.07    2.78
   3   7  21   15.20    2.05
  -3   7 -21   17.51    2.80
   3  -7  22   -2.45    3.25
  -3   7 -22    0.33    2.03
  -3   7 -23   15.80    1.98
  -3   8  24   20.73    1.87
   3   8 -24   10.32    2.01
   3   8 -23   -2.28    4.96
  -3   8  23   -0.73    1.74
   3   8 -23    1.20    1.97
   3   8 -22    8.63    5.94
  -3   8  22    4.91    2.07
   3   8 -22    4.93    4.50
   3   8 -22    3.53    2.38
   3   8 -21    2.91    6.62
   3   8 -21    7.86    5.56
  -3   8  21    6.13    2.42
   3   8 -21    2.36    2.67
   3   8 -20   53.57    8.26
   3   8 -20   64.67    7.75
  -3   8  20   64.91    4.78
   3   8 -20   44.20    4.85
   3   8 -19   -0.64    7.52
   3   8 -19    5.52    6.85
  -3   8  19   11.97    3.01
   3   8 -19    2.47    3.07
   3   8 -18   19.99    7.67
  -3   8  18   19.93    3.39
   3   8 -18   20.84    7.53
   3   8 -18   16.87    3.61
  -3   8  17   13.46    3.31
   3   8 -17   14.70    7.74
   3   8 -17    9.51    3.35
   3   8 -16   34.70    8.55
  -3   8  16   43.05    4.29
   3   8 -16   31.50    4.43
   3   8 -15   16.35   11.75
   3   8 -15   12.59    7.32
  -3   8  15   14.11    3.43
   3   8 -15    9.38    3.55
   3   8 -14   68.73   12.82
   3   8 -14   58.63    9.07
  -3   8  14   83.68    6.20
   3   8 -14   71.74    6.22
   3   8 -13   25.19   11.20
   3   8 -13   34.49    7.61
  -3   8  13   35.92    4.06
   3   8 -13   29.34    4.11
   3   8 -12   26.85   10.81
   3   8 -12   23.57    7.09
  -3   8  12   12.58    3.78
   3   8 -12    7.59    3.52
   3   8 -11   66.21   11.35
   3   8 -11   72.74    8.55
  -3   8  11   73.59    6.09
   3   8 -11   76.91    6.10
   3   8 -10   56.93   10.23
   3   8 -10   67.93    7.96
  -3   8  10   44.88    4.87
   3   8 -10   55.48    4.94
   3   8  -9   25.30    9.10
   3   8  -9   17.80    6.16
  -3   8   9    4.47    3.32
   3   8  -9   12.14    3.14
   3   8  -8  265.21   22.73
   3   8  -8  295.92   21.97
  -3   8   8  309.09   21.01
   3   8  -8  336.41   21.04
   3   8  -7    4.46    7.54
   3   8  -7    2.69    5.57
  -3   8   7    9.55    3.41
   3   8  -7    3.44    2.77
   3   8  -6   29.77    7.56
   3   8  -6   27.29    5.76
  -3   8   6   34.53    4.00
   3   8  -6   34.59    3.62
  -3   8   5   22.83    4.19
   3   8  -5   43.31    7.47
  -3   8   5   49.47    4.23
   3   8  -5   26.79    5.89
  -3   8   4  745.78   44.08
   3   8  -4  609.03   44.61
  -3   8   4  644.00   44.03
   3   8  -4  633.06   44.38
  -3   8   3  132.43    9.07
   3   8  -3  119.09   10.45
   3   8  -3  106.96    9.79
  -3   8   2  310.02   21.09
   3   8  -2  292.65   21.61
  -3   8   2  322.51   20.91
  -3   8   1  125.83    9.02
  -3   8   1  124.66    9.44
  -3   8   0    2.18    4.24
  -3   8   0    0.88    3.01
  -3   8  -1  308.19   22.44
  -3   8  -1  348.50   22.26
  -3   8  -2    0.39    4.96
  -3   8  -2    2.35    3.25
  -3   8  -3    5.89    4.99
  -3   8  -3    0.31    7.41
  -3   8  -3    7.18    3.44
  -3   8  -4  111.93    9.79
  -3   8  -4  123.78    9.08
  -3   8  -4  127.05   11.13
  -3   8  -5    1.33    7.86
  -3   8  -5   10.79    3.95
  -3   8  -6   98.82    8.08
  -3   8  -7   27.63    4.82
  -3   8  -8   13.91    4.51
  -3   8  -8    0.05    7.29
  -3   8  -9   48.23    5.67
  -3   8  -9   43.96    8.44
  -3   8 -10   88.24    7.35
  -3   8 -10   83.83    9.76
  -3   8 -10   64.65    5.71
  -3   8 -11   13.97    8.44
   3   8  11    9.89    2.34
  -3   8 -11   10.57    2.95
  -3   8 -12    4.20    8.70
   3   8  12    1.34    2.24
  -3   8 -12    0.85    2.89
  -3   8 -13    5.91    9.12
  -3   8 -13    4.45    5.39
   3   8  13   -1.49    2.18
   3  -8  13   -3.02    8.42
  -3   8 -13   -0.34    2.93
  -3   8 -14   83.52   10.98
  -3   8 -14   85.15    7.45
   3  -8  14   73.68    9.78
   3   8  14   63.02    5.14
  -3   8 -14   66.32    5.73
  -3   8 -15    8.65    9.45
  -3   8 -15   23.49    5.93
   3  -8  15   22.97    7.66
   3   8  15   15.90    2.51
  -3   8 -15   15.79    3.20
   3   8  16   13.69    1.58
  -3   8 -16    6.54    9.51
  -3   8 -16    7.10    5.71
   3  -8  16   10.68    7.02
   3   8  16    8.99    2.18
  -3   8 -16    6.77    2.95
  -3   8 -17    1.30    9.25
  -3   8 -17    8.05    5.34
   3  -8  17    0.76    6.11
  -3   8 -17    1.34    2.69
  -3   8 -18    0.49    8.45
  -3   8 -18   -1.16    5.30
   3  -8  18    2.60    5.55
  -3   8 -18    2.03    2.44
  -3   8 -19   -2.44    4.93
   3  -8  19    7.39    4.51
  -3   8 -19    0.35    2.22
  -3   8 -20   15.94    4.59
   3  -8  20   26.26    4.14
  -3   8 -20   15.62    2.37
  -3   8 -21    5.34    1.61
   3   9 -22    2.44    4.39
  -3   9  22    3.95    1.60
   3   9 -21    7.07    5.48
   3   9 -21   12.05    4.28
  -3   9  21   14.86    2.10
   3   9 -21    5.18    2.17
   3   9 -20   10.65    6.14
   3   9 -20    4.63    5.21
  -3   9  20   12.84    2.32
   3   9 -20    6.36    2.36
  -3   9  19   70.11    4.54
   3   9 -19   72.53    7.36
   3   9 -18    7.71    6.51
  -3   9  18    5.62    2.56
   3   9 -18    5.30    2.67
   3   9 -17   41.85   10.86
   3   9 -17   51.48    7.85
  -3   9  17   44.94    3.84
   3   9 -17   39.24    7.70
   3   9 -17   26.42    3.93
   3   9 -16   16.26   10.70
   3   9 -16    3.29    7.06
  -3   9  16    3.54    2.97
   3   9 -16    0.49    7.39
   3   9 -16    1.92    2.99
   3   9 -15   90.72   13.24
   3   9 -15  113.82   10.45
  -3   9  15  119.38    7.75
   3   9 -15  134.71   11.12
   3   9 -15   83.03    7.66
   3   9 -14   22.58   10.98
   3   9 -14   29.21    7.48
  -3   9  14   39.58    3.87
   3   9 -14   25.84    3.82
   3   9 -13   13.33   10.83
   3   9 -13    3.08    6.88
  -3   9  13   12.28    3.24
   3   9 -13    3.44    3.10
   3   9 -12    6.37   10.39
   3   9 -12    1.45    6.92
  -3   9  12   -0.47    3.11
   3   9 -12   -0.31    2.97
   3   9 -11  123.13   13.22
   3   9 -11  125.18   10.90
  -3   9  11  123.41    8.77
   3   9 -11  113.06    8.66
   3   9 -10   28.78    9.65
   3   9 -10   26.79    6.80
  -3   9  10   27.07    3.86
   3   9 -10   28.98    3.57
   3   9  -9  187.34   17.10
  -3   9   9  216.34   14.32
   3   9  -9  180.41   15.58
  -3   9   9  217.71   14.39
   3   9  -9  207.64   14.30
  -3   9   8   99.75    7.23
   3   9  -8   77.19   10.77
   3   9  -8   83.59    8.99
  -3   9   8   98.17    7.26
   3   9  -8   89.84    7.04
  -3   9   7  517.55   31.81
   3   9  -7  422.89   33.01
  -3   9   7  481.16   31.80
   3   9  -7  426.73   32.50
  -3   9   6   45.58    4.96
   3   9  -6   32.11    8.51
  -3   9   6   51.14    5.03
   3   9  -6   29.04    6.55
  -3   9   5  242.64   16.66
   3   9  -5  246.25   18.09
   3   9  -5  239.31   17.42
  -3   9   4   -3.02    4.18
   3   9  -4    4.73    5.72
   3   9  -3   15.37    6.69
  -3   9   3   22.99    4.51
  -3   9   2   37.23    5.31
  -3   9   1   26.66    5.09
  -3   9   1   23.89    3.81
  -3   9   0  410.47   27.22
  -3   9   0  399.88   27.50
  -3   9  -1   -3.42    5.26
  -3   9  -1    2.99    7.87
  -3   9  -1   -2.85    3.70
  -3   9  -2   -6.92    5.71
  -3   9  -2   -7.47    3.97
  -3   9  -3  204.92   14.80
  -3   9  -3  206.82   14.18
  -3   9  -3  175.79   15.47
  -3   9  -4   -0.44    6.10
  -3   9  -4   -7.10    8.07
  -3   9  -4    5.37    3.97
  -3   9  -5  156.79   12.82
  -3   9  -5  168.93   11.75
  -3   9  -5  137.03   13.76
  -3   9  -6   53.70    5.91
  -3   9  -6   41.37    7.59
  -3   9  -6   46.27    9.65
  -3   9  -7    6.90    9.32
  -3   9  -7    2.57    4.46
  -3   9  -8   -5.89    9.21
  -3   9  -8    0.89    4.67
  -3   9  -9   18.79    7.91
  -3   9  -9    3.09    4.84
  -3   9 -10    9.88    8.25
  -3   9 -10    0.09    4.90
  -3   9 -11    5.65    8.58
  -3   9 -11    1.69    5.00
  -3   9 -12   24.90    9.00
  -3   9 -13   12.91    9.02
   3  -9  13   10.33    7.40
  -3   9 -14    5.21    8.91
  -3   9 -14    3.43    5.33
   3  -9  14   -2.74    6.92
  -3   9 -14    3.45    2.24
  -3   9 -15   18.96    8.72
  -3   9 -15   21.65    5.49
   3  -9  15   17.55    6.53
  -3   9 -15   14.88    2.50
  -3   9 -16   -1.88    8.01
  -3   9 -16    3.05    5.04
   3  -9  16    0.33    5.33
  -3   9 -16    0.92    2.02
  -3   9 -17   12.33    7.75
  -3   9 -17   12.77    4.92
   3  -9  17   15.71    4.86
  -3   9 -17    8.19    2.03
  -3   9 -18   -1.02    6.33
  -3   9 -18    4.26    4.42
   3  -9  18    3.34    3.89
  -3   9 -18    4.56    3.72
  -3   9 -19    2.38    3.90
   3  10 -19   15.39    4.54
  -3  10  19   12.20    2.07
   3  10 -18  163.86   12.23
  -3  10  18  191.94   10.65
   3  10 -18  183.92   12.12
   3  10 -17    0.38    5.77
   3  10 -17    4.43    5.65
  -3  10  17    2.97    2.14
   3  10 -17    1.27    2.36
   3  10 -16    2.85    8.82
   3  10 -16   -7.30    6.38
   3  10 -16   -1.59    6.25
  -3  10  16    3.03    2.38
   3  10 -16    0.45    2.41
   3  10 -15    6.31    9.19
   3  10 -15    7.00    6.45
  -3  10  15    7.75    2.55
   3  10 -15    0.67    2.52
   3  10 -14   48.08   10.23
   3  10 -14   60.28    7.66
  -3  10  14   59.42    4.25
   3  10 -13   39.13   10.41
   3  10 -13   56.21    7.73
  -3  10  13   70.51    4.87
   3  10 -13   63.58    8.38
   3  10 -13   40.93    4.67
  -3  10  12  110.69    7.86
   3  10 -12  100.00   10.14
   3  10 -11   74.02   11.67
  -3  10  11   87.28    6.65
   3  10 -11   82.92    8.95
   3  10 -10   -0.33    9.03
  -3  10  10   -0.88    3.13
   3  10 -10    3.95    6.31
   3  10  -9    8.32    8.77
   3  10  -9    3.90    6.33
   3  10  -8  272.44   21.65
   3  10  -8  306.49   20.90
  -3  10   7   -2.36    4.03
   3  10  -7   -4.35    8.24
   3  10  -7   -4.54    5.95
  -3  10   6  136.24    9.22
   3  10  -6  102.91   11.51
   3  10  -6  101.13   10.19
   3  10  -5    0.27    7.22
  -3  10   5   -1.46    4.29
   3  10  -4   -5.70    6.96
  -3  10   4   -1.22    4.32
  -3  10   3   90.55    7.89
  -3  10   2  130.87   10.29
  -3  10   1   24.92    5.39
  -3  10   1   27.00    7.43
  -3  10   0   -0.23    5.21
  -3  10   0   -2.14    7.08
  -3  10   0    0.47    3.59
  -3  10  -1   13.77    5.58
  -3  10  -1    8.22    7.18
  -3  10  -1   12.01    3.96
  -3  10  -2  184.73   13.13
  -3  10  -2  151.25   13.53
  -3  10  -2  168.80   12.28
  -3  10  -3  110.80    9.38
  -3  10  -3   94.88    8.00
  -3  10  -4   18.06    6.62
  -3  10  -4   11.95    8.32
  -3  10  -4   14.29    4.38
  -3  10  -5   38.94    7.70
  -3  10  -5   42.42    9.19
  -3  10  -5   45.10    5.57
  -3  10  -6   51.50    8.10
  -3  10  -6   33.15    9.24
  -3  10  -6   58.10    6.00
  -3  10  -7   -7.79    7.46
  -3  10  -7   -5.87    8.36
  -3  10  -7   -1.30    4.56
  -3  10  -8  109.47    9.02
  -3  10  -9    3.58    4.81
  -3  10 -10   64.29    6.84
  -3  10 -11   -0.62    8.17
  -3  10 -11    8.18    5.17
  -3  10 -12   -3.20    8.10
   3 -10  12    2.22    6.58
  -3  10 -12    2.20    4.85
  -3  10 -13    0.37    7.81
   3 -10  13    4.12    5.88
  -3  10 -13   -1.69    4.89
  -3  10 -14   59.66    9.28
   3 -10  14   69.31    7.35
  -3  10 -15   -2.49    7.27
   3 -10  15    2.24    4.56
  -3  10 -16   14.99    6.72
   3 -10  16   23.08    4.04
  -3  10 -16   18.13    4.46
  -3  10 -17    3.07    3.75
   3  11 -17   29.46    4.60
   3  11 -17   29.14    4.67
   3  11 -16    5.20    4.61
   3  11 -15   33.05    5.69
   3  11 -14    9.94    7.52
   3  11 -14   12.51    5.35
   3  11 -14   11.63    5.35
   3  11 -13   27.95    8.08
   3  11 -13   37.85    6.42
   3  11 -13   30.88    6.22
   3  11 -12   42.15    8.60
   3  11 -12   49.18    6.95
   3  11 -12   39.67    6.72
   3  11 -11   -3.37    7.98
   3  11 -11    5.69    6.11
   3  11 -11   -4.82    5.76
   3  11 -10    2.62    8.03
   3  11 -10   10.00    6.16
   3  11 -10   12.40    5.69
   3  11  -9  114.47   12.32
   3  11  -9  152.40   11.50
   3  11  -9  131.29   10.95
   3  11  -8   -3.28    7.84
   3  11  -8    1.01    6.15
   3  11  -8   -6.14    5.58
   3  11  -7   35.34    8.26
   3  11  -7   40.05    6.84
  -3  11   6  177.90   11.57
   3  11  -6  160.69   12.56
  -3  11   5   59.89    6.16
   3  11  -5   61.21    7.34
  -3  11   5   59.06    7.40
  -3  11   4   -0.10    4.65
  -3  11   4    8.77    6.29
   3  11  -4    2.64    5.45
  -3  11   3   33.31    5.61
   3  11  -3   19.78    5.64
  -3  11   2   39.49    5.76
  -3  11   2   32.65    6.72
  -3  11   1   12.20    5.37
  -3  11   1    9.78    6.55
  -3  11   0   -5.38    5.49
  -3  11   0    0.63    6.59
  -3  11  -1   37.62    6.59
  -3  11  -1   40.22    7.41
  -3  11  -2   27.23    6.42
  -3  11  -2   24.31    7.42
  -3  11  -2   25.92    4.39
  -3  11  -3  148.98   11.64
  -3  11  -3  126.99   12.11
  -3  11  -3  144.45   10.60
  -3  11  -4    3.47    6.53
  -3  11  -4    6.00    7.35
  -3  11  -4    9.58    4.23
  -3  11  -5    4.58    6.60
  -3  11  -5    1.89    7.10
  -3  11  -5    2.16    4.15
  -3  11  -6   33.05    7.22
  -3  11  -6   35.29    5.25
  -3  11  -7   -1.81    6.79
  -3  11  -7    7.12    4.50
  -3  11  -8   22.54    7.22
  -3  11  -8   22.14    4.78
  -3  11  -9   53.39    5.93
   3 -11  10    2.40    5.74
  -3  11 -10    5.70    4.55
   3 -11  11   25.21    5.94
  -3  11 -11   46.24    5.34
  -3  11 -12    6.50    6.74
   3 -11  12    3.50    4.75
  -3  11 -12    6.39    4.19
  -3  11 -13   16.85    6.26
   3 -11  13   10.17    3.74
  -3  11 -13    7.60    4.05
  -3  11 -14   16.38    5.73
  -3  11 -14    8.98    3.86
   3  12 -13    1.83    3.61
   3  12 -12   18.11    4.54
   3  12 -11   -3.56    4.37
   3  12 -10   30.63    6.35
   3  12 -10   39.81    5.39
   3  12  -9   -7.23    6.01
   3  12  -9   -2.66    4.54
   3  12  -8   10.76    4.60
   3  12  -7    6.65    4.58
  -3  12   7   10.29    4.25
   3  12  -6   16.53    4.56
  -3  12   6    8.16    4.27
  -3  12   5   32.50    5.07
  -3  12   4   48.68    5.81
  -3  12   3    3.03    4.42
  -3  12   3   -4.62    5.12
  -3  12   2   70.49    6.93
  -3  12   2   70.54    7.29
  -3  12   1    0.16    5.01
  -3  12   1   18.09    5.65
  -3  12   0   10.02    5.21
  -3  12   0   15.67    5.92
  -3  12  -1   24.53    5.55
  -3  12  -1   21.98    5.91
  -3  12  -2   88.17    7.81
  -3  12  -2   66.06    7.79
  -3  12  -3    9.89    5.72
  -3  12  -4   31.21    6.25
  -3  12  -5    8.69    5.62
  -3  12  -6   12.25    5.89
  -3  12  -6   15.83    3.74
  -3  12  -7    7.97    5.83
  -3  12  -7    5.18    3.66
  -3  12  -8   -1.18    5.57
   3 -12   8   -1.24    4.28
  -3  12  -8    2.72    3.46
  -3  12  -9   32.07    4.15
  -3  12  -9   26.57    6.01
  -3  12 -10   86.06    6.53
  -3  12 -10   68.45    7.88
   4   0 -29    5.63    4.48
  -4   0  28   21.32    2.69
   4   0 -28   21.77    6.59
  -4   0  27   -1.83    2.64
   4   0 -27   -0.20    7.08
  -4   0  26   22.97    4.33
   4   0 -26  216.89   10.58
  -4   0  25   -0.62    3.44
   4   0 -25   10.32    9.10
  -4   0  24   14.52    4.14
   4   0 -24  100.41   10.89
  -4   0  23    0.67    3.82
   4   0 -23  -18.34   10.29
  -4   0  22   27.11    4.41
   4   0 -22   15.50   10.14
  -4   0  21   -0.37    3.84
   4   0 -21    4.05    9.87
   4   0 -20    3.01    2.90
   4   0 -20  127.87   10.98
   4   0 -19    6.94    9.04
   4   0 -19   -0.31    2.59
   4   0 -18  689.58   21.03
   4   0 -18  210.45   16.83
   4   0 -17   -2.70    7.85
   4   0 -17   -1.24    2.36
   4   0 -16   -3.28    6.98
   4   0 -16    1.57    2.30
   4   0 -15    0.16    6.70
   4   0 -15   -2.33    6.76
   4   0 -15    0.22    2.06
   4   0 -14  625.41   35.20
   4   0 -14  540.69   34.23
   4   0 -14  512.24   33.14
   4   0 -13   -2.55    4.98
  -4   0  13   -0.16    2.85
   4   0 -13    0.32    6.04
   4   0 -13    0.40    5.78
   4   0 -13   -1.16    1.87
   4   0 -12   39.21    5.86
  -4   0  12   50.53    4.66
   4   0 -12   30.09    6.69
   4   0 -11   -1.98    4.25
  -4   0  11   -0.58    3.17
   4   0 -11  -11.27    6.33
  -4   0  10  758.63   52.38
   4   0 -10  841.12   52.75
   4   0  -9   -1.63    3.75
  -4   0   9   -0.56    3.03
  -4   0   8 1205.18   79.98
   4   0  -8 1286.74   80.20
   4   0  -7    1.69    3.52
  -4   0   7   -0.11    2.90
   4   0  -6  962.06   62.03
   4   0  -6  880.04   66.11
  -4   0   6  929.14   61.96
   4   0  -5    0.11    3.08
  -4   0   5   -0.85    2.88
   4   0  -5  -14.18   16.95
  -4   0   4 1563.24  102.18
   4   0  -4 1528.71  104.83
  -4   0   3   -9.84   19.16
   4   0  -3  -15.22   16.23
  -4   0   2 1779.05  114.88
  -4   0   2 1811.29  111.54
   4   0  -2 1597.34  111.47
   4   0  -1   14.14   14.78
  -4   0   1   22.83   18.36
   4   0  -1    1.48    2.71
  -4   0   1   -0.15    2.89
   4   0   0   -7.03   14.37
  -4   0   0  -21.10   18.15
   4   0   0    2.49    2.55
  -4   0   0    0.06    2.73
   4   0   1    8.29   14.56
   4   0   1    0.57    2.56
  -4   0  -1   -0.31    2.75
  -4   0  -1   -2.32   17.21
   4   0   2 2110.04  129.36
  -4   0  -2 1843.62  129.36
  -4   0  -3   -7.35   17.27
   4   0   3    0.20    2.28
  -4   0  -3   -1.12    2.98
  -4   0  -4   21.16   17.16
   4   0   4   18.31    2.76
  -4   0  -4   16.21    3.31
  -4   0  -5   -5.95   17.31
   4   0   5    0.06    2.31
  -4   0  -5    1.01    2.91
  -4   0  -6   65.70   18.43
   4   0   6   75.32    5.77
  -4   0  -6   74.28    6.20
  -4   0  -7   -7.90   17.13
  -4   0  -7   -0.70    3.22
   4   0   8   60.76    4.22
  -4   0  -8   70.02   19.04
   4   0   8   31.31    6.64
   4   0   9   -0.05    1.56
   4   0   9    1.07    4.16
  -4   0  -9    3.72   17.65
   4   0   9   -0.20    1.68
   4   0  10  529.29   34.45
   4   0  10  510.61   35.07
  -4   0 -10  488.48   43.19
   4   0  11   -0.45    1.73
   4   0  11   -1.33    4.51
   4   0  12   77.27    5.57
   4   0  12   78.77    7.34
   4   0  13    0.70    1.91
   4   0  13   -2.02    4.99
   4   0  14  349.21   23.79
   4   0  14  341.63   24.77
  -4   0 -14  401.13   24.41
   4   0  15   -0.15    2.14
   4   0  15    6.10    5.50
  -4   0 -15   -3.26    4.32
   4   0  16  658.37   42.87
   4   0  16  574.70   42.94
   4   0  16  698.55   43.78
  -4   0 -16  774.89   43.41
   4   0  17    5.87    2.86
   4   0  17    2.48    2.16
   4   0  17    5.89    6.08
  -4   0 -17    2.04    4.28
   4   0  18   33.39    3.78
   4   0  18   42.51    3.54
  -4   0 -18   44.61    5.29
   4   0  18   46.70    6.90
   4   0  19    2.50    2.15
   4   0  19    6.92    2.37
   4   0  19    9.73    6.07
  -4   0 -19   16.70    4.29
   4   0  20  314.48   21.64
   4   0  20  374.15   22.98
  -4   0 -20  334.81   22.26
   4   0  21   -0.46    1.91
  -4   0 -21    6.61    3.85
   4   0  22   18.40    2.22
  -4   0 -22   12.82    3.88
   4   0  23    0.79    1.54
  -4   0 -23    2.22    3.12
  -4   0 -24  116.33    8.48
   4   0  25    0.22    2.85
   4   0  26    5.44    2.19
   4  -1 -29   16.68    5.51
  -4   1  28    3.49    2.13
   4  -1 -28   -1.20    6.63
   4   1 -28    1.88    4.76
  -4  -1  27   28.98    3.40
  -4   1  27   29.45    3.55
  -4  -1  26    1.71    2.92
  -4   1  26    0.74    3.00
   4  -1 -26    0.32    9.01
   4   1 -26    1.76    7.05
  -4  -1  25    9.63    3.41
  -4   1  25    9.78    3.56
   4   1 -25   12.54    7.99
   4  -1 -25   24.36    9.81
  -4  -1  24    1.57    3.54
  -4   1  24    2.68    3.67
   4   1 -24    1.17    2.83
  -4  -1  23    5.69    3.76
  -4   1  23    6.45    3.82
   4   1 -23    5.63    3.03
  -4   1  22   16.17    4.10
   4   1 -22   14.74    3.38
   4   1 -22    7.01    9.08
   4  -1 -22   24.44   10.85
  -4   1  22   18.48    2.51
  -4   1  21    2.65    3.93
   4  -1 -21   -7.98   11.08
   4   1 -21  -11.59    9.59
   4   1 -21    2.80    3.13
   4   1 -20  122.48    9.79
   4  -1 -20  150.11   11.10
   4   1 -19  146.36   13.22
  -4   1  19  144.36   10.67
   4  -1 -19  184.53   14.92
   4   1 -19  131.96   13.93
   4   1 -19  143.67   10.31
   4   1 -18   25.65    7.92
  -4   1  18   18.62    4.02
   4  -1 -18  139.87    9.92
   4   1 -18   97.55    9.10
   4   1 -18   20.42    3.66
   4   1 -17  538.34   17.13
   4  -1 -17  425.44   16.64
   4   1 -16  171.12   12.88
   4   1 -16  155.98   10.45
   4  -1 -16  115.49   13.38
   4   1 -16  126.91   13.00
   4   1 -15  129.15   10.22
   4   1 -15  134.70   11.86
   4   1 -15  116.53    9.69
   4  -1 -15   47.47   10.70
   4   1 -15   48.70   10.33
   4   1 -15  117.22    7.67
   4   1 -14  129.69   10.53
   4   1 -14  149.03   11.81
  -4  -1  14  121.58    8.82
   4   1 -14  122.68   10.15
   4   1 -14  120.87    8.42
  -4  -1  13  246.22   16.42
   4   1 -13  250.44   16.83
   4   1 -13  239.63   17.83
   4  -1 -13  247.89   16.85
  -4  -1  13  232.37   15.70
   4   1 -13  237.75   16.68
   4   1 -13  234.37   15.47
   4   1 -12   40.48    6.34
  -4  -1  12   39.42    4.66
   4  -1 -12   43.81    5.20
  -4   1  12   46.26    4.32
   4   1 -12   44.61    6.41
   4   1 -12   40.71    5.88
   4   1 -12   37.11    3.41
   4   1 -12   22.35    6.18
  -4  -1  11  296.49   19.46
  -4   1  11  277.86   19.11
   4   1 -11  337.30   20.24
   4  -1 -11  312.42   19.58
  -4  -1  10 1099.61   76.42
  -4   1  10 1310.03   76.35
   4   1 -10 1188.28   76.84
   4  -1 -10 1038.26   76.39
  -4  -1   9  914.19   69.79
   4   1  -9 1038.65   70.18
   4  -1  -9 1017.35   69.85
   4  -1  -8   50.04    5.12
  -4  -1   8   50.10    5.16
  -4   1   8   39.79    4.77
   4   1  -8   35.63   15.93
   4  -1  -8   35.54   20.29
   4   1  -8   55.39    5.91
  -4  -1   8  162.82   11.80
  -4   1   8  139.98   11.32
  -4   1   7 1272.19   92.30
  -4  -1   7 1190.66   92.29
   4  -1  -7 1380.93   91.39
  -4   1   7 1221.80   92.03
  -4  -1   7 1559.88   91.52
  -4   1   7 1485.92   91.39
   4   1  -7 1297.19   93.94
  -4  -1   7 1136.73   92.03
   4  -1  -7 1260.63   95.78
   4   1  -7 1625.37   91.74
  -4   1   6   20.79    8.34
  -4  -1   6   17.48    8.89
   4   1  -6    0.51    4.09
   4  -1  -6   -0.18    3.02
  -4  -1   6    0.61    3.08
   4  -1  -6   47.89   20.61
   4   1  -6   -7.89   13.69
  -4   1   6    0.07    3.00
  -4   1   6   22.27    9.24
  -4  -1   6   14.83   10.29
   4  -1  -5 1345.54   80.58
  -4  -1   5 1162.44   80.52
   4  -1  -5 1311.15   85.12
  -4   1   5 1327.89   80.52
   4   1  -5 1379.36   82.53
  -4   1   5 1035.24   81.20
  -4  -1   5  991.60   81.25
   4  -1  -4    5.50    3.02
   4  -1  -4  -11.25   18.49
  -4   1   4    8.68    2.98
   4   1  -4    7.00   11.93
  -4   1   3  366.05   23.63
  -4  -1   3  360.45   23.66
  -4  -1   3  313.34   29.27
   4  -1  -3  379.69   31.17
  -4   1   3  317.82   32.78
   4   1  -3  332.32   23.69
   4   1  -2  256.46   17.98
  -4  -1   2  275.27   18.04
  -4   1   2  270.69   28.86
   4  -1  -2  256.69   25.42
  -4  -1   2  245.16   24.42
   4   1  -2  270.68   21.27
   4   1  -1   76.79    5.42
   4   1  -1   69.54   11.09
  -4  -1   1   52.34    5.39
  -4  -1   1   69.35   15.40
  -4   1   1   71.71   21.42
   4  -1  -1   62.79    5.58
   4   1   0   86.71    6.23
   4  -1   0   74.62   18.79
   4  -1   0   82.21    6.48
  -4  -1   0   79.40    6.34
  -4   1   0   76.26    6.54
  -4   1   0   79.08   20.44
  -4  -1   0   59.14   16.14
   4   1   1 2870.86  163.59
   4  -1   1 2172.90  163.58
  -4   1  -1 2834.65  167.58
  -4  -1  -1 2300.23  163.54
  -4   1  -1 2622.39  163.73
   4  -1   1 3006.91  167.12
   4  -1   2 1259.68   76.17
   4   1   2 1080.15   71.56
   4  -1   2 1157.69   71.74
  -4  -1  -2 1059.40   71.60
  -4   1  -2 1060.28   71.75
  -4  -1  -2 1106.96   74.73
   4   1   3  884.60   56.16
  -4  -1  -3  800.32   56.16
  -4   1  -3  786.71   56.39
   4  -1   3  946.63   56.37
  -4  -1  -3  931.51   60.16
  -4   1  -4  164.06   23.87
   4  -1   4  191.09   11.98
  -4   1  -4  159.89   12.19
  -4  -1  -4  161.88   11.77
  -4  -1  -4  177.95   19.92
  -4  -1  -5  366.05   30.72
  -4  -1  -5  349.74   24.04
  -4   1  -5  352.37   24.42
   4  -1   5  378.96   24.24
  -4   1  -5  400.67   33.05
  -4  -1  -6   73.03    5.86
  -4   1  -6   88.90   20.03
   4   1   6   78.85    5.47
  -4  -1  -6   85.66   18.07
   4  -1   6   71.07    5.99
  -4   1  -6   72.23    6.64
   4   1   7  129.25    8.44
  -4   1  -7  131.21   21.42
  -4  -1  -7  120.56   19.05
   4  -1   7  126.38    8.96
  -4  -1  -7   93.75    8.71
   4   1   7  130.84    8.35
   4   1   8  147.16    7.99
   4  -1   8  121.24    9.37
   4   1   8  100.70    7.94
  -4   1  -8  122.80   21.61
  -4  -1  -8  135.73   20.56
   4  -1   8  143.75    8.61
   4   1   8   65.40    8.60
   4  -1   8   77.54   10.47
   4  -1   9  130.92    8.53
   4   1   9  126.77    8.57
   4   1   9  128.78    9.34
   4  -1   9  109.34   10.00
  -4   1  -9  116.20   22.32
  -4  -1  -9  130.10   21.24
   4  -1   9  135.27    9.12
   4   1  10   37.95    3.18
   4  -1  10   39.28    3.09
   4   1  10   37.88    4.79
   4  -1  10   35.93    5.94
  -4  -1 -10   21.72   17.51
   4  -1  11   69.03    5.09
   4   1  11   72.25    5.16
   4  -1  11   66.44    7.22
   4   1  11   76.22    6.46
   4  -1  12   28.88    2.74
   4   1  12   30.60    2.88
   4  -1  12   28.02    5.75
   4   1  12   30.13    4.79
   4  -1  13    0.65    1.80
   4   1  13   -0.09    2.06
   4  -1  13    2.27    5.48
   4   1  13   -3.06    4.37
  -4   1 -13    1.10    3.87
   4  -1  14    3.35    1.98
   4   1  14    5.78    2.19
   4  -1  14    9.89    5.96
   4   1  14    1.17    4.84
  -4   1 -14    3.39    4.17
  -4  -1 -14    0.87    4.01
   4  -1  15  221.06   15.91
   4   1  15  214.40   16.18
   4   1  15  247.09   16.04
   4  -1  15  250.96   17.53
  -4   1 -15  258.59   16.68
  -4  -1 -15  281.99   16.81
   4   1  15  258.57   17.03
   4  -1  16   56.54    5.18
   4   1  16   67.16    5.12
   4   1  16   58.96    5.44
   4  -1  16   68.41    4.94
  -4   1 -16   65.16    6.46
  -4  -1 -16   74.45    6.54
   4   1  16   70.55    7.23
   4  -1  16   69.85    8.02
   4   1  17   66.00    5.57
   4   1  17   68.47    5.32
   4  -1  17   68.72    5.13
   4   1  17   73.23    7.47
  -4  -1 -17   69.41    6.50
  -4   1 -17   65.10    6.64
   4  -1  17   73.98    8.36
   4   1  18   33.95    3.70
   4  -1  18   33.51    3.14
   4   1  18   30.42    3.40
  -4   1 -18   41.11    5.37
   4  -1  18   34.52    7.12
  -4  -1 -18   44.15    5.04
   4   1  19   13.83    2.81
   4   1  19   15.73    2.64
   4  -1  19   16.00    2.32
   4  -1  19   20.50    6.51
  -4  -1 -19   22.38    4.28
  -4   1 -19   17.39    4.48
   4  -1  20   18.34    2.34
   4   1  20   16.67    2.68
   4   1  20   17.21    2.77
   4  -1  20   22.11    6.59
  -4   1 -20   32.73    4.63
  -4  -1 -20   30.00    4.28
   4  -1  21   11.25    1.95
   4   1  21   13.06    2.24
   4  -1  21   10.68    6.11
  -4  -1 -21   11.52    3.70
  -4   1 -21   10.33    4.05
   4  -1  22    2.52    1.62
   4   1  22    3.19    1.92
  -4  -1 -22    6.16    3.32
  -4   1 -22    4.46    3.82
   4   1  23    2.68    1.69
   4   1  23    1.68    3.67
  -4   1 -23    0.95    3.41
   4   1  24    6.57    3.27
  -4   1 -24   17.06    3.23
   4   1  25   43.73    4.04
  -4   1 -25   43.72    3.86
   4   1  26    0.97    1.94
   4  -1  26    4.67    2.16
   4  -2 -29   11.08    5.60
  -4   2  28   24.41    2.85
   4  -2 -28   45.88    7.63
  -4   2  27   28.19    3.30
   4  -2 -27   31.06    9.02
  -4   2  26   73.12    6.27
   4   2 -26   68.46    6.06
  -4   2  25   -3.54    3.40
  -4  -2  25   -1.92    3.11
   4  -2 -25   -6.08   10.31
   4   2 -25   -0.65    6.51
   4   2 -25    1.17    2.83
  -4  -2  24  189.75   14.99
  -4   2  24  229.08   15.17
   4   2 -24  212.05   14.99
   4   2 -24  248.37   16.92
  -4   2  23    1.73    3.76
   4   2 -23  -14.43    8.06
   4  -2 -23    3.92   11.37
   4   2 -23    3.00    3.34
  -4   2  22  137.97   10.38
   4   2 -22  131.93   10.14
   4   2 -21    0.62    8.30
  -4   2  21    4.71    3.98
   4   2 -21   15.41    8.10
   4   2 -21    2.13    3.31
   4   2 -20   33.80    8.81
  -4   2  20   37.09    4.65
  -4   2  20   28.17    3.10
   4   2 -20   32.06    4.17
  -4   2  19    4.37    4.02
  -4   2  19    3.00    2.56
   4   2 -18  194.27   16.25
  -4   2  18  195.60   14.11
   4   2 -18  163.76   15.47
   4   2 -18  208.52   14.00
   4   2 -17   90.25    9.86
  -4  -2  17   83.24    7.20
  -4   2  17   90.07    6.90
   4   2 -17   79.51    9.09
   4   2 -17   88.13    6.68
   4   2 -17   70.08    9.59
   4   2 -16   50.15    7.61
   4   2 -16   43.41    7.17
  -4   2  16   37.88    4.29
  -4  -2  16   42.56    4.73
   4   2 -16   42.39    4.18
   4   2 -16   28.87    8.01
   4   2 -15   54.94    7.74
   4   2 -15   50.43    9.40
   4   2 -15   63.10    7.29
  -4  -2  15   50.27    5.10
  -4   2  15   54.67    4.93
   4   2 -15   36.19    7.65
   4   2 -15   57.22    4.61
   4   2 -14  407.44   26.64
   4   2 -14  356.75   28.57
   4   2 -14  410.30   26.68
  -4   2  14  389.29   25.68
   4   2 -14  406.61   25.62
   4   2 -13  106.61   12.00
   4   2 -13  117.07    9.47
   4   2 -13  112.30   11.18
   4   2 -13  112.66    9.35
  -4   2  13  105.91    7.65
   4   2 -13  106.10    7.52
   4   2 -13   79.60    9.44
   4   2 -12    6.12    8.73
   4   2 -12    1.49    6.05
  -4  -2  12    4.12    3.51
   4  -2 -12    3.97    3.64
   4   2 -12   -0.16    5.40
  -4   2  12    1.84    2.37
   4   2 -12    2.38    5.11
   4   2 -12    2.88    2.22
   4   2 -12   -0.54    5.46
   4   2 -11   34.52    6.65
   4  -2 -11   29.61    4.20
  -4  -2  11   29.60    4.23
   4   2 -11   29.69    5.43
  -4   2  11   28.05    3.48
  -4   2  11   24.47    2.96
   4   2 -11   25.47    5.21
   4   2 -11   15.46    5.60
   4   2 -11   24.46    2.85
  -4  -2  10    7.24    3.52
   4   2 -10    0.75    5.33
   4  -2 -10    4.62    3.51
   4   2 -10    4.63    4.88
  -4   2  10    5.11    2.69
   4   2 -10    6.64    4.71
   4  -2 -10    2.58    5.29
   4   2 -10    3.59    2.04
   4  -2  -9   71.13    6.58
  -4  -2   9   71.26    6.83
   4   2  -9  128.80   14.56
  -4   2   9   79.83    6.22
   4  -2  -9  122.16   25.09
   4   2  -9   86.54    8.04
   4   2  -8 1182.91   85.88
  -4  -2   8 1308.21   84.78
   4  -2  -8 1198.69   84.56
  -4   2   8 1379.62   84.57
   4  -2  -8 1072.25   89.96
   4   2  -8 1354.21   85.17
  -4  -2   7  140.76   13.58
  -4  -2   7  116.78    9.30
   4  -2  -7   94.73    9.08
  -4   2   7  105.81    8.91
   4   2  -7  124.48    9.90
  -4   2   6  205.61   10.25
  -4  -2   6   82.25   10.26
  -4   2   6  199.40   10.12
   4  -2  -6  178.73   23.89
  -4  -2   6   71.77    9.69
   4   2  -5   13.60    4.10
   4  -2  -5   16.77    3.34
   4  -2  -5    2.42   20.28
  -4   2   5   10.41    7.79
  -4  -2   5    2.27    8.88
  -4   2   5   14.45    3.27
  -4  -2   5   -1.13    9.87
  -4   2   5   13.16    9.11
  -4   2   4  371.90   33.07
  -4  -2   4  343.00   33.28
  -4  -2   4  489.99   32.07
   4  -2  -4  474.54   32.05
   4  -2  -4  499.66   40.17
  -4   2   4  523.73   32.08
   4   2  -4  548.37   32.36
  -4  -2   3   38.14    4.36
   4  -2  -3   37.61    4.41
   4  -2  -3   35.78   20.06
  -4   2   3   37.05    4.21
   4   2  -3   38.93    4.61
  -4   2   2 1166.57   78.14
  -4  -2   2 1262.17   78.16
  -4  -2   2 1080.64   79.60
   4  -2  -2  988.07   82.30
   4   2  -2 1196.96   78.23
  -4  -2   1   39.00    4.60
   4   2  -1   43.27    4.58
  -4  -2   0    3.48    3.03
   4  -2   0    4.32    2.94
   4   2   0    0.95    2.98
  -4  -2  -1  552.62   36.36
   4  -2   1  547.46   36.56
  -4   2  -1  575.53   36.66
   4   2   1  525.15   36.45
   4  -2   1  562.26   43.25
   4  -2   2 2850.65  177.10
   4  -2   2 2801.90  173.16
  -4   2  -2 2461.73  176.85
  -4   2  -2 2557.90  173.20
  -4  -2  -2 2714.87  172.96
   4   2   2 2524.95  172.99
  -4  -2  -2 2592.06  174.51
   4  -2   3  458.32   34.04
   4  -2   3  377.33   25.28
  -4   2  -3  394.44   33.58
  -4  -2  -3  361.42   25.01
  -4   2  -3  394.66   25.54
  -4  -2  -3  370.03   29.57
  -4  -2  -4  200.87   20.40
  -4   2  -4  224.45   14.65
   4  -2   4  234.93   14.32
  -4   2  -4  201.85   24.04
  -4  -2  -4  182.85   13.81
  -4  -2  -5  104.44   16.35
   4  -2   5  103.37    6.92
  -4  -2  -5   80.68    6.31
  -4   2  -5  107.22    7.63
  -4   2  -5   87.37   18.55
   4   2   5   76.30    6.28
   4  -2   6  213.02   12.67
  -4   2  -6  184.61   22.33
  -4  -2  -6  146.76   11.93
  -4   2  -6  172.54   13.09
   4   2   6  149.82   11.93
   4   2   6  219.70   11.89
  -4   2  -7  152.75   25.03
   4  -2   7  162.30   11.57
  -4   2  -8  106.57    7.44
  -4   2  -8   93.30   22.59
   4  -2   8  119.70    8.18
  -4   2  -9  314.37   20.78
   4   2   9  338.82   21.10
  -4   2  -9  294.80   32.08
   4  -2   9  342.69   21.41
   4  -2  10    5.05    1.54
   4  -2  10    7.14    5.71
   4   2  10    5.38    3.46
  -4   2 -10    5.66    2.51
   4  -2  10    5.25    2.33
   4  -2  11   70.82    5.19
  -4   2 -11   75.63    5.77
   4  -2  11   71.09    7.80
   4   2  11   79.26    6.42
   4  -2  12    7.06    1.71
   4   2  12   11.31    3.90
   4  -2  12    2.76    6.02
  -4   2 -12    7.55    3.08
   4   2  13  134.88    9.08
   4  -2  13  126.83    8.94
   4  -2  13  133.51   11.42
   4   2  13  139.18   10.07
   4   2  14   11.80    3.17
   4   2  14   11.96    2.42
   4  -2  14   11.84    1.95
   4  -2  14   18.32    6.73
   4   2  14   11.02    4.51
  -4   2 -14    9.53    4.27
   4   2  15   22.98    3.53
   4   2  15   21.82    2.95
   4  -2  15   20.19    2.33
   4  -2  15   24.00    6.93
  -4  -2 -15   19.62    4.48
  -4   2 -15   23.68    4.69
   4   2  16   82.41    6.45
   4   2  16   87.38    6.17
   4  -2  16   79.17    5.82
  -4  -2 -16   84.05    7.14
   4  -2  16   88.93    9.36
  -4   2 -16   72.91    7.34
   4   2  17   10.89    3.00
   4   2  17   10.60    2.56
   4  -2  17    8.08    1.91
   4  -2  17   10.54    7.06
  -4   2 -17   11.17    4.64
  -4  -2 -17    7.95    3.95
   4   2  18   11.81    2.93
   4   2  18   15.06    2.68
   4  -2  18   14.32    2.00
   4  -2  18   15.78    7.20
  -4   2 -18   14.06    4.67
  -4  -2 -18   16.73    3.99
   4   2  19   46.08    4.35
   4   2  19   53.70    4.29
   4  -2  19   44.59    3.79
  -4  -2 -19   60.49    5.27
   4  -2  19   56.88    7.98
  -4   2 -19   61.87    5.92
   4   2  20   44.09    4.36
   4   2  20   54.02    4.22
  -4   2 -20   53.54    5.64
   4   2  21    1.54    2.14
   4   2  21   -2.25    3.95
   4  -2  21    1.62    6.04
  -4   2 -21    2.25    3.99
   4   2  22   13.27    2.21
   4   2  22    8.80    3.86
   4  -2  22   16.18    5.69
  -4   2 -22   11.21    3.90
   4   2  23    9.98    1.92
   4   2  23    8.00    3.40
  -4   2 -23    6.26    3.49
   4   2  24    1.36    1.47
   4   2  24    1.31    2.76
  -4   2 -24    4.77    3.01
   4   2  25    3.38    2.34
  -4   2 -25    5.47    2.43
   4  -2  26   12.61    2.26
  -4   3  28    3.30    1.88
  -4   3  27   78.03    5.43
   4   3 -27   62.92    5.33
  -4   3  26    0.17    2.68
   4   3 -26   -0.87    2.65
  -4   3  25   76.82    5.91
   4   3 -25   64.21    5.81
  -4   3  24    0.66    3.31
   4   3 -24   -2.56    3.24
  -4   3  23   47.50    5.34
   4   3 -23   35.71    5.16
   4   3 -22    4.77    8.48
  -4   3  22    6.16    3.84
   4   3 -22    5.38    3.56
   4   3 -22   15.74    6.47
   4   3 -21  102.40   13.27
  -4   3  21   94.45   10.31
   4   3 -21  108.05   10.21
   4   3 -20   31.56    9.71
  -4   3  20   31.83    5.68
   4   3 -20   34.78    5.44
   4   3 -19   64.99   10.28
   4   3 -19   55.06    9.06
  -4   3  19   56.24    6.27
  -4   3  19   48.60    5.14
   4   3 -19   71.02    6.23
   4   3 -18    1.92    7.80
   4   3 -18   -3.49    6.89
  -4   3  18    3.66    3.65
  -4  -3  18    0.56    3.84
   4   3 -18   32.08    7.43
   4   3 -18    4.33    3.40
  -4   3  18    2.47    2.19
   4  -3 -18   40.65   10.62
   4   3 -17    8.74    7.87
   4   3 -17   14.32    7.15
  -4   3  17   20.28    4.12
   4   3 -17   22.12    3.75
  -4   3  17   12.39    2.56
   4   3 -16   -1.53    7.06
   4   3 -16    1.13    6.48
  -4   3  16    4.22    3.28
  -4   3  16    3.71    2.13
   4   3 -16    2.54    3.14
   4   3 -16   -9.01    6.56
   4   3 -15  290.32   24.47
   4   3 -15  342.17   22.74
  -4   3  15  330.80   21.46
   4   3 -15  350.00   22.74
   4   3 -15  345.87   21.42
  -4   3  15  305.91   21.10
   4   3 -15  272.17   22.33
   4   3 -14   27.49   10.65
   4   3 -14   15.48    6.45
  -4   3  14   17.41    3.18
   4   3 -14   19.26    5.89
   4   3 -14   19.14    3.09
   4   3 -14    3.24    5.90
  -4   3  14   17.26    2.32
   4   3 -13  150.08   11.00
   4   3 -13  141.71   13.57
  -4   3  13  140.80    9.48
   4   3 -13  158.49   11.13
   4   3 -13  144.39    9.48
  -4   3  13  126.18    9.12
   4   3 -13  111.17   10.73
   4   3 -12   64.01    9.80
   4   3 -12   78.81    7.59
  -4   3  12   83.87    5.68
   4   3 -12   75.73    5.61
   4   3 -12   64.32    7.37
  -4   3  12   68.99    5.24
   4   3 -11    0.71    6.94
   4  -3 -11    3.90    3.12
   4  -3 -11  -15.47   23.81
   4   3 -11   -0.92    4.81
  -4   3  11    0.56    2.27
  -4   3  11   -0.30    1.69
   4   3 -11    2.07    2.28
   4   3 -11   -1.62    4.60
   4   3 -10   13.95    7.64
   4   3 -10   16.23    6.72
  -4  -3  10   11.12    4.16
   4  -3 -10   10.00    3.27
   4  -3 -10   -1.68   24.58
   4   3 -10   16.57    5.08
  -4   3  10   19.62    3.11
  -4   3  10   14.70    2.47
   4  -3 -10    8.47    5.65
  -4   3  10   15.61    1.99
   4   3 -10   14.32    2.50
   4   3  -9  342.95   23.48
  -4  -3   9  369.13   23.26
   4  -3  -9  327.29   22.69
  -4   3   9  402.04   22.71
   4   3  -9  392.24   24.45
   4  -3  -9  407.66   37.53
  -4   3   9  329.83   22.05
  -4   3   9  314.43   21.89
  -4  -3   8  477.04   31.38
   4  -3  -8  408.37   30.92
   4  -3  -8  471.26   42.64
  -4   3   8  533.92   30.96
   4   3  -8  431.98   30.82
   4   3  -8  475.97   32.22
   4   3  -7  119.58   12.07
   4  -3  -7  115.04    9.39
  -4   3   7  131.30    9.21
  -4   3   6   95.85    9.58
   4   3  -6   59.00    8.62
   4  -3  -6   59.26    6.13
  -4  -3   6   58.84   10.52
  -4   3   6   75.18    6.02
   4   3  -6   81.62    7.56
  -4  -3   5 1114.61   66.86
  -4  -3   5  755.77   67.08
  -4   3   5 1042.42   67.11
  -4   3   5  928.02   67.08
  -4  -3   5  779.12   67.13
   4  -3  -5 1006.87   66.65
  -4   3   5 1179.53   66.66
   4   3  -5 1172.39   67.29
  -4  -3   4  608.82   35.59
   4  -3  -4  532.87   35.38
  -4   3   4  540.31   36.16
  -4  -3   4  389.40   36.43
  -4   3   4  624.91   35.44
  -4   3   4  460.34   35.98
  -4  -3   4  374.57   36.02
   4   3  -4  569.07   35.83
  -4  -3   3  649.68   43.63
  -4   3   3  701.13   43.60
   4  -3  -3  612.50   43.55
   4   3  -3  661.94   43.91
  -4   3   2   95.68    7.59
  -4  -3   2   92.91    7.51
  -4  -3   2   64.60    9.33
   4  -3  -2  103.87   21.34
   4  -3  -2   92.14    7.50
   4   3  -2   99.47    7.91
  -4  -3   1   49.15    5.02
   4  -3  -1   50.39    5.21
  -4   3   1   55.13    5.39
   4  -3  -1   52.72   19.76
   4   3  -1   61.41    5.74
  -4  -3   0  709.95   45.47
   4   3   0  671.41   45.63
   4   3   1   15.95    3.51
   4  -3   1   14.10    3.44
  -4  -3  -1   19.66    3.26
  -4  -3  -2  103.19   12.55
  -4  -3  -2  114.14    8.06
   4  -3   2  110.16    8.45
  -4   3  -2  103.41    8.85
  -4   3  -2   76.58   21.27
   4   3   2  105.21    8.45
  -4  -3  -3  670.91   44.76
  -4  -3  -3  614.41   42.21
  -4   3  -3  579.72   49.16
   4  -3   3  693.36   42.64
  -4   3  -3  629.03   42.79
  -4  -3  -4  388.23   24.99
  -4   3  -4  325.57   32.82
  -4   3  -4  375.21   25.88
   4  -3   4  412.75   25.57
   4   3   4  336.85   25.19
  -4   3  -5   27.13   16.26
  -4  -3  -5   16.12    2.35
   4  -3   5   15.48    3.41
  -4   3  -5    9.96    4.55
   4   3   5   12.61    3.26
  -4   3  -5   13.42    2.23
   4   3   5   26.39    2.16
   4  -3   6  223.84   14.62
  -4   3  -6  192.45   13.70
   4   3   6  211.81   13.65
   4   3   7    2.68    2.17
  -4   3  -7   80.28    4.49
  -4   3  -7    7.88    2.53
  -4   3  -7  190.96   20.69
   4  -3   7   14.25    3.74
   4  -3   7   -5.21    8.56
  -4   3  -8  167.29   11.61
  -4   3  -8  196.97   12.25
   4   3   8  172.57   11.46
  -4   3  -8  166.32   13.44
  -4   3  -8  170.01   11.93
   4  -3   8  174.70   12.42
  -4   3  -8  145.81   22.12
   4   3   9  146.46    9.39
  -4   3  -9  159.65   10.54
  -4   3  -9  124.77    9.61
   4  -3   9  125.99   10.27
  -4   3  -9  137.27   10.01
  -4   3 -10   28.32    3.51
   4  -3  10   28.11    3.65
   4   3  10   32.28    2.83
  -4   3 -10   32.18    5.99
  -4   3 -10   23.42    3.96
  -4   3 -11   19.57    3.49
   4   3  11   19.95    2.50
  -4   3 -11   18.87    3.93
   4   3  12  108.36    7.46
  -4   3 -12  111.87    8.06
   4   3  12  104.58    7.86
   4  -3  12   91.46   10.17
  -4   3 -12  101.05    8.24
   4   3  13   45.06    3.84
   4   3  13   51.76    4.48
  -4   3 -13   42.44    4.95
  -4   3 -13   34.34    4.93
   4  -3  13   44.18    8.08
   4   3  14   19.42    3.47
  -4   3 -14   19.70    4.47
   4  -3  14   13.61    7.66
  -4  -3 -14   22.00    4.12
   4   3  15  157.47   11.20
   4  -3  15  146.38   13.59
  -4  -3 -15  168.88   11.61
  -4   3 -15  155.66   11.78
   4   3  16   10.21    3.16
   4  -3  16    6.42    7.67
   4   3  17   47.15    4.61
   4  -3  17   65.28    8.76
   4   3  18  126.18    8.75
   4   3  18  107.62    9.29
  -4   3 -18  130.17    9.74
   4   3  19   58.02    4.84
   4   3  19   48.48    5.66
  -4   3 -19   60.85    6.10
   4   3  20    6.56    3.86
  -4   3 -20   13.40    4.46
   4   3  21    8.37    2.21
   4   3  21    2.35    3.69
  -4   3 -21   10.14    3.98
   4   3  22   19.16    2.32
   4   3  22   12.37    3.50
  -4   3 -22   17.39    3.87
   4   3  23    4.50    1.78
   4   3  23    5.45    2.81
  -4   3 -23    6.94    3.28
   4   3  24    1.84    1.44
   4   3  24    1.05    2.40
  -4   3 -24    3.03    2.83
   4   3  25   50.67    4.02
  -4   3 -25   53.57    4.41
  -4   4  28    5.24    1.70
   4  -4 -28   18.12    6.00
  -4   4  27    3.14    2.14
   4  -4 -27   -3.31    7.50
   4   4 -27    1.48    2.09
  -4   4  26    6.49    2.53
   4  -4 -26   13.73    9.05
   4   4 -26    4.75    2.71
  -4   4  25   13.11    3.03
   4   4 -25   12.78    3.16
  -4   4  24  140.61   10.09
   4   4 -24  133.85   10.11
   4   4 -23   31.74    8.88
  -4   4  23   34.58    4.48
   4   4 -22   48.71    9.69
  -4   4  22   42.55    5.32
   4   4 -21    2.41    8.60
   4   4 -21    4.85    7.08
  -4   4  21   14.01    3.97
   4   4 -21    5.72    4.01
   4   4 -20    6.32    8.56
   4   4 -20    9.87    7.50
  -4   4  20    7.92    3.97
   4   4 -20   10.40    4.05
   4   4 -19   40.75    8.96
   4   4 -19   32.55    8.33
  -4   4  19   31.51    4.99
   4   4 -19   42.96    5.11
   4   4 -18   47.67    9.11
   4   4 -18   48.45    8.62
  -4   4  18   42.17    5.28
   4   4 -18   45.29    5.33
   4   4 -17   33.70   13.23
   4   4 -17   27.17    8.03
   4   4 -17   19.70    7.68
  -4   4  17   24.28    4.24
  -4   4  17   20.80    2.83
   4   4 -17   27.24    4.18
   4   4 -16  217.95   20.79
   4   4 -16  244.49   17.85
  -4   4  16  233.64   16.15
   4   4 -16  259.70   18.00
  -4   4  16  226.69   15.71
   4   4 -16  246.47   16.18
   4  -4 -16  258.59   19.06
   4   4 -15   27.02   11.67
   4   4 -15   32.34    7.26
  -4   4  15   30.63    3.94
   4   4 -15   31.33    7.00
  -4   4  15   28.52    2.93
   4  -4 -15   14.03    8.21
   4   4 -15   30.93    4.00
   4   4 -14  831.11   55.76
  -4   4  14  883.84   55.07
   4   4 -14  938.75   56.08
   4  -4 -14  693.00   55.81
  -4   4  14  828.41   54.81
   4   4 -13   41.55    6.72
  -4   4  13   41.92    4.09
   4  -4 -13   45.35    7.50
  -4   4  13   39.51    3.46
   4   4 -12  286.20   23.30
   4   4 -12  310.25   21.96
  -4   4  12  332.86   21.05
  -4   4  12  320.08   20.82
   4  -4 -12  251.40   22.08
   4   4 -11  102.43   11.86
   4   4 -11  119.81   13.03
  -4   4  11  137.90    8.96
   4  -4 -11   83.46   10.55
  -4   4  11  131.27    8.70
   4   4 -10    0.25    7.50
   4  -4 -10   -0.49    3.09
   4   4 -10   -0.16    7.39
  -4   4  10    3.83    2.27
   4  -4 -10   16.29    5.61
   4   4 -10   -0.46    2.33
  -4   4  10    0.89    1.92
   4   4  -9  176.73   15.34
   4  -4  -9  195.68   14.21
   4   4  -9  199.01   14.30
  -4   4   9  223.65   14.16
  -4   4   9  201.63   13.39
   4   4  -9  196.11   13.40
  -4   4   9  196.95   13.22
   4  -4  -9  187.00   14.46
   4   4  -8  977.26   66.80
   4  -4  -8  927.98   66.82
   4   4  -8 1019.07   66.53
  -4   4   8 1048.77   66.16
   4   4  -8  987.23   66.17
  -4   4   8  978.99   66.05
   4   4  -7  240.25   17.58
   4  -4  -7  197.39   17.06
   4   4  -7  251.31   17.02
   4  -4  -7  249.73   30.99
  -4   4   7  318.20   17.34
   4   4  -7  295.20   19.09
  -4  -4   7  295.65   17.88
  -4   4   7  246.12   16.37
  -4   4   7  236.56   16.24
   4   4  -7  239.67   16.38
   4  -4  -6  444.89   31.72
   4  -4  -6  550.39   42.84
   4   4  -6  464.16   31.33
  -4   4   6  597.38   31.88
   4   4  -6  588.69   33.23
  -4  -4   6  565.73   32.27
  -4   4   6  465.59   30.93
   4   4  -6  459.92   30.94
  -4   4   6  446.82   30.85
  -4  -4   5 1053.76   60.96
   4  -4  -5 1057.59   60.69
   4  -4  -5  999.81   68.50
  -4   4   5 1189.22   60.73
   4   4  -5 1005.38   61.48
  -4   4   5  853.98   59.76
  -4   4   5  877.99   59.71
   4   4  -5  910.22   59.78
  -4  -4   4  944.39   53.42
  -4  -4   4  649.83   53.39
  -4   4   4 1021.12   53.50
   4  -4  -4  891.62   53.17
   4  -4  -4  859.95   60.86
  -4   4   4 1008.82   53.28
   4   4  -4 1047.59   54.30
  -4   4   4  781.54   53.35
  -4  -4   4  685.17   53.53
  -4   4   4  731.19   52.22
   4   4  -3   31.90    5.76
  -4   4   3   10.87    7.02
  -4  -4   3    7.51    7.61
  -4  -4   3   21.53    4.48
   4  -4  -3   12.66   19.83
   4  -4  -3   24.63    4.30
  -4  -4   3    9.21    8.95
  -4   4   3   12.12    7.57
  -4   4   3   22.21    4.12
  -4  -4   2  469.24   35.02
   4  -4  -2  528.84   35.06
   4  -4  -2  486.07   42.92
  -4   4   2  550.13   35.10
   4   4  -2  553.66   35.69
   4   4  -1    2.44    4.84
  -4  -4   1    1.66    3.45
   4  -4  -1    4.25    3.63
   4  -4  -1   -0.59   19.74
  -4   4   1    5.82    3.94
  -4  -4   0  218.38   14.52
   4  -4   0  185.40   26.43
   4  -4   0  198.63   14.70
  -4   4   0  203.71   14.86
   4   4   0  208.92   15.15
  -4   4  -1  154.33   10.20
  -4   4  -1  147.79   10.24
  -4  -4  -1  152.51   10.96
   4  -4   1  149.16   24.04
  -4   4  -1  111.95   24.57
  -4   4  -1  148.98   11.54
   4   4   1  163.05   11.87
  -4   4  -2  439.95   28.93
  -4   4  -2  386.98   28.94
  -4   4  -2  398.63   38.34
   4   4   2  444.42   30.07
   4  -4   2  512.80   39.19
  -4   4  -3  114.26    8.31
  -4  -4  -3  109.35   12.99
  -4  -4  -3  115.02    8.83
   4  -4   3  155.06   23.61
  -4   4  -3  100.91   22.21
   4  -4   3  146.79    9.56
  -4   4  -3  131.95   10.10
  -4  -4  -4    0.60    2.29
  -4   4  -4    1.83   18.32
   4  -4   4    2.06    3.29
   4   4   4    4.29    1.62
  -4   4  -4    0.19    2.72
  -4   4  -5  338.49   21.30
  -4   4  -5  331.08   21.12
  -4   4  -5  248.38   30.46
   4  -4   5  328.41   22.16
  -4   4  -5  347.91   21.93
  -4   4  -5  276.68   21.26
   4   4   5  315.25   21.00
  -4   4  -6   93.35    6.15
  -4   4  -6   81.11    5.39
   4   4   6   65.86    5.07
   4  -4   6   75.08    6.63
  -4   4  -6   63.80   18.19
  -4   4  -6   86.68    7.93
  -4   4  -6   51.61    5.60
  -4   4  -7   28.66    4.26
  -4   4  -7   20.64    2.75
   4   4   7   17.93    2.12
  -4   4  -7    9.55   14.90
   4  -4   7   18.07    3.62
  -4   4  -7   19.21    7.00
  -4   4  -7   14.70    3.19
  -4   4  -8    5.19    4.51
   4   4   8    0.49    1.63
  -4   4  -8    1.70    2.59
   4  -4   8    1.44    2.89
  -4   4  -8    2.45    7.20
   4   4   8    0.58    2.19
  -4   4  -8    3.47    2.95
  -4   4  -9  147.18   10.19
   4   4   9  129.49    9.05
   4   4   9  129.50    8.75
  -4   4  -9  138.26    9.14
  -4   4  -9  118.48   11.78
   4   4   9  105.55    8.97
  -4   4  -9  141.44    9.27
   4  -4   9  124.09    9.95
   4   4  10  378.39   25.38
  -4   4 -10  427.77   26.31
   4   4  10  396.63   25.57
  -4   4 -10  390.26   25.67
   4   4  10  340.86   25.51
  -4   4 -10  416.36   25.71
  -4   4 -11   77.07    6.13
  -4   4 -11   79.19    8.38
   4   4  11   72.33    5.28
   4   4  11   63.57    5.70
  -4   4 -11   71.90    6.06
  -4   4 -12  417.44   25.47
   4   4  12  354.94   23.94
  -4   4 -12  392.22   24.41
  -4   4 -12  392.06   24.35
   4   4  12  315.23   24.12
   4   4  13    5.54    2.32
  -4   4 -13   -0.06    7.90
  -4   4 -13    6.31    4.21
   4   4  13    4.89    3.29
  -4   4 -13    5.63    3.89
   4   4  14    9.31    2.40
  -4   4 -14   18.20    8.48
   4   4  14    6.55    3.07
  -4   4 -14   11.24    4.45
   4   4  14    5.83    3.48
  -4   4 -14    3.73    4.04
   4   4  15    1.95    2.98
   4   4  15   -1.17    2.39
  -4   4 -15   -1.90    4.66
   4   4  15   -1.12    3.43
  -4   4 -15    1.74    4.13
   4   4  16    1.73    2.37
   4   4  16    6.66    3.06
  -4   4 -16    1.85    4.83
   4   4  16   -0.74    3.52
  -4   4 -16   -0.51    4.30
   4   4  17   12.19    2.57
   4   4  17   12.21    3.02
  -4   4 -17   15.27    5.21
   4   4  17    9.85    3.74
  -4   4 -17    6.04    4.38
   4   4  18  111.38    8.30
   4   4  18  129.33    8.13
   4   4  19    5.63    2.29
   4   4  19    2.59    3.45
   4   4  20    2.16    2.13
   4   4  20    1.87    3.38
   4   4  21    4.62    3.15
  -4   4 -21    5.20    3.78
   4   4  22   27.86    3.56
  -4   4 -22   41.67    4.29
   4   4  23   -0.54    2.27
  -4   4 -23    4.96    3.02
   4   4  24    5.75    1.88
  -4   4 -24    9.40    2.52
  -4  -4 -25    4.49    6.79
  -4   4 -25    6.98    1.99
  -4   5  27   33.77    2.85
   4   5 -27   26.81    2.97
  -4   5  26   17.84    2.51
   4   5 -26   12.40    2.65
  -4   5  25   28.31    3.34
   4   5 -25   28.70    3.57
   4   5 -24   12.73    7.35
  -4   5  24   12.05    3.27
   4  -5 -24   11.13   10.00
   4   5 -24   16.14    3.45
   4   5 -23    7.43    8.05
  -4   5  23   -0.73    3.33
   4  -5 -23    0.44   10.06
   4   5 -23   -1.19    3.47
   4   5 -22   37.42    8.95
   4   5 -22   28.62    7.24
  -4   5  22   43.48    4.57
   4   5 -22   29.41    4.66
   4   5 -21   90.35   12.26
  -4   5  21  107.67    8.85
   4   5 -21   91.79   11.21
   4   5 -21  112.60    9.03
   4   5 -20   88.70   12.29
   4   5 -20   88.93   11.67
  -4   5  20  111.99    9.06
   4   5 -20  112.25    9.26
   4   5 -19  157.15   17.19
   4   5 -19  151.75   16.74
  -4   5  19  177.98   14.74
   4   5 -19  190.04   14.77
   4   5 -18  190.15   20.25
   4   5 -18  202.77   17.12
   4   5 -18  191.38   16.84
  -4   5  18  159.58   14.61
   4   5 -17   24.69   13.62
   4   5 -17   14.77    9.00
  -4   5  17   25.06    4.77
   4   5 -17   18.32    8.46
   4   5 -16   -8.93    8.10
   4   5 -16  -16.11    8.16
   4  -5 -16   -3.55    9.87
   4   5 -15   51.09    8.28
  -4   5  15   51.92    4.91
   4   5 -15   52.59    8.61
  -4   5  15   51.39    4.26
   4   5 -14   12.42    6.84
  -4   5  14    6.90    3.20
   4  -5 -14    3.66    7.84
   4   5 -14   12.86    3.55
  -4   5  14    9.15    2.49
   4   5 -13   96.90   12.40
  -4   5  13  101.78    7.38
   4  -5 -13   91.77    9.86
   4   5 -13   92.24    7.39
  -4   5  13   99.63    6.96
   4   5 -12    0.07    9.49
  -4   5  12    4.50    2.82
   4  -5 -12    3.94    6.65
  -4   5  12    2.61    2.33
   4   5 -12    2.80    2.98
   4   5 -11  174.14   14.77
   4   5 -11  170.35   13.17
  -4   5  11  173.15   11.88
  -4   5  11  173.11   11.70
   4  -5 -11  148.27   13.18
   4   5 -11  181.81   11.94
   4   5 -10   50.76    8.78
   4   5 -10   48.17    6.44
  -4   5  10   51.45    4.47
   4  -5 -10   41.89    6.78
  -4   5  10   57.45    4.32
   4   5 -10   53.03    4.59
   4   5  -9  381.95   28.26
   4   5  -9  406.61   27.78
  -4   5   9  416.32   27.14
  -4   5   9  404.54   27.02
   4   5  -9  422.10   27.18
   4   5  -8    9.59    7.16
   4   5  -8   11.75    5.19
   4  -5  -8    3.34    4.00
   4   5  -8   -1.90    7.14
  -4   5   8   41.68    3.18
  -4   5   8   23.16    2.96
   4   5  -8   26.50    3.09
   4   5  -7   33.32    6.89
   4  -5  -7   26.01    4.93
   4   5  -7   43.83    5.42
  -4   5   7   46.35    5.07
   4   5  -7   45.87    7.96
  -4   5   7   43.88    3.77
   4   5  -7   43.12    3.76
   4   5  -6    5.10    5.82
   4   5  -6    8.25    4.31
   4  -5  -6    7.92    3.84
   4  -5  -6   27.46   22.99
  -4   5   6   11.52    3.87
   4   5  -6    8.46    6.49
  -4   5   6   11.43    2.38
   4   5  -6    9.10    2.42
  -4   5   5  380.02   23.82
   4   5  -5  344.42   24.62
   4  -5  -5  345.85   25.09
   4   5  -5  351.51   24.41
   4  -5  -5  351.66   36.48
  -4   5   5  439.55   25.14
   4   5  -5  391.07   26.61
  -4   5   5  367.99   23.86
  -4   5   5  334.08   23.90
   4   5  -5  348.81   23.94
  -4   5   4    0.24    1.58
   4   5  -4   -0.26    5.06
  -4  -5   4    3.96    4.32
   4   5  -4    2.75    4.09
   4  -5  -4    1.83    3.71
   4  -5  -4    8.30   21.45
  -4   5   4    2.37    3.83
   4   5  -4    3.31    5.97
  -4   5   4    2.53    2.06
  -4   5   4   -0.24    1.88
   4   5  -4   -0.61    2.13
  -4   5   3   53.59    3.97
   4  -5  -3   51.87    5.84
   4   5  -3   52.26    5.48
   4  -5  -3   49.37   21.28
  -4   5   3   69.33    6.21
   4   5  -3   53.41    7.54
  -4  -5   3   52.47    6.29
  -4   5   3   53.58    4.12
   4   5  -3   49.01    4.28
  -4   5   2   10.98    1.90
  -4  -5   2    4.98    4.21
   4  -5  -2   15.95    4.28
   4  -5  -2    3.27   20.71
  -4  -5   2   -1.99    6.94
  -4   5   2    9.37    4.48
   4   5  -2   11.86    6.08
  -4   5   2    9.34    2.20
   4   5  -2    6.63    2.53
   4  -5  -1   12.88   21.65
  -4  -5   1   13.99    4.20
  -4  -5   1   13.09    7.49
   4  -5  -1   16.02    4.14
   4  -5  -1   26.03   19.34
  -4  -5   1    4.60    6.63
   4   5  -1   19.89    5.41
  -4   5   1   18.09    2.06
   4   5  -1   13.89    2.81
  -4   5   0   13.67    2.04
   4  -5   0   18.51   20.97
  -4  -5   0   17.38    4.14
   4  -5   0   14.80    4.21
   4   5   0   10.91    5.19
  -4   5  -1   44.50    3.58
  -4  -5  -1   54.65    5.02
   4  -5   1   42.39   21.56
   4  -5   1   45.14    5.53
  -4   5  -1   37.38    3.77
  -4   5  -2   24.02    2.61
   4   5   2   21.52    2.38
   4  -5   2   28.06   20.07
  -4   5  -2   10.00   17.53
  -4  -5  -2   25.81    3.75
  -4   5  -2   22.78    2.90
   4   5   2   22.26    2.14
  -4   5  -3  424.81   26.47
   4   5   3  387.62   26.27
  -4   5  -3  402.10   26.32
   4  -5   3  486.51   38.30
  -4   5  -3  296.49   35.60
  -4  -5  -3  351.06   27.26
   4  -5   3  395.46   27.65
   4   5   3  401.64   26.19
  -4   5  -4   32.36    3.62
   4   5   4   26.60    2.76
   4   5   4   23.92    2.33
  -4   5  -4   24.49    2.78
  -4   5  -4   24.32    2.77
  -4   5  -4   33.18   18.51
   4  -5   4   28.28    4.59
  -4   5  -5  101.03    7.49
   4   5   5   91.21    6.65
   4   5   5  105.69    6.91
   4  -5   5  105.96    8.41
  -4   5  -5   93.97    6.97
  -4   5  -5  104.62    9.10
   4   5   6    0.32    1.52
   4   5   6   -0.28    2.30
  -4   5  -6   -1.70    3.92
  -4   5  -6   -1.54    6.59
  -4   5  -6   -2.61    2.44
  -4   5  -7  514.12   32.33
  -4   5  -7  485.31   31.99
   4   5   7  528.24   31.92
   4   5   7  455.75   31.78
  -4   5  -7  482.19   32.75
  -4   5  -7  466.96   31.99
   4   5   8   -1.21    1.74
   4   5   8   -1.48    2.63
  -4   5  -8    2.17    4.87
  -4   5  -8    1.85    2.91
  -4   5  -8   -6.99    7.98
  -4   5  -8    1.34    2.77
   4   5   9  119.37    8.14
  -4   5  -9  139.28   10.01
   4   5   9  128.06    8.50
  -4   5  -9  129.30    8.82
  -4   5  -9  107.93   11.64
   4   5   9  102.57    8.32
  -4   5  -9  116.21    8.67
   4   5  10   46.31    3.76
   4   5  10   54.77    4.30
  -4   5 -10   54.50    7.21
  -4   5 -10   52.99    4.98
   4   5  10   38.08    4.10
  -4   5 -10   40.25    4.72
   4   5  11   35.76    3.25
   4   5  11   37.57    3.91
  -4   5 -11   37.69    7.40
  -4   5 -11   30.36    4.23
   4   5  11   30.89    3.66
  -4   5 -11   32.43    4.61
  -4   5 -12  115.21   10.95
   4   5  12  121.40    8.01
   4   5  12  111.41    7.75
  -4   5 -12  112.38    8.79
   4   5  12   93.14    8.00
  -4   5 -12  110.14    8.41
  -4   5 -13  388.66   22.82
  -4   5 -13  356.32   21.43
   4   5  13  315.67   20.64
   4   5  13  257.37   20.78
  -4   5 -13  320.66   21.07
  -4   5 -14   -2.75    8.99
   4   5  14    4.32    2.32
  -4   5 -14    0.54    4.79
   4   5  14    5.01    3.13
  -4   5 -14   -3.58    3.96
   4   5  15   47.49    3.85
  -4   5 -15   55.07   10.03
  -4   5 -15   46.29    6.05
   4   5  15   40.59    4.51
  -4   5 -15   32.40    5.12
   4   5  16   17.72    3.20
   4   5  16   14.14    2.49
  -4   5 -16   17.66    5.57
   4   5  16   11.83    3.44
  -4   5 -16    8.12    4.34
   4   5  17    9.06    2.28
  -4   5 -17   14.59    5.53
   4   5  17    6.62    3.25
  -4   5 -17    8.54    4.14
   4   5  18   -0.79    2.14
  -4   5 -18    5.56    5.38
   4   5  18    2.32    3.06
   4  -5  18    2.56    7.40
  -4   5 -18    0.41    4.01
   4   5  19    1.31    2.02
  -4   5 -19   -0.31    5.28
   4  -5  19    0.42    7.04
   4   5  19    3.25    2.84
  -4   5 -19   -2.12    3.77
   4   5  20   -0.47    1.91
   4   5  20   -0.79    2.62
   4  -5  20    1.38    6.19
  -4   5 -20    2.06    3.58
   4   5  21    3.49    1.70
   4  -5  21   -2.50    5.38
   4   5  21    4.06    2.34
  -4   5 -21    1.78    3.32
   4   5  22    0.88    1.51
   4   5  22    2.96    2.05
   4  -5  22    3.34    4.71
   4   5  23   12.43    1.94
   4  -5  23   22.90    3.90
  -4   5 -24    4.37    1.98
  -4   6  26    8.73    1.84
   4   6 -26    6.11    2.10
   4  -6 -26    7.09    5.53
  -4   6  25   21.81    2.67
   4   6 -25   19.01    2.89
   4  -6 -25   25.73    7.22
   4   6 -24   19.83    7.05
  -4   6  24   21.40    3.13
   4   6 -24   18.25    3.39
   4   6 -23   23.59    7.94
  -4   6  23   25.32    3.51
   4  -6 -23   38.50    9.29
   4   6 -23   23.56    3.77
   4   6 -22  103.13   11.83
   4   6 -22   84.61   10.64
  -4   6  22  126.99    8.78
   4   6 -22  104.94    8.84
   4   6 -21   79.92   10.79
  -4   6  21  100.01    7.55
   4   6 -21   79.50   10.08
  -4   6  20   60.51    8.04
   4   6 -20   71.13   11.03
   4   6 -19  112.49   13.17
  -4   6  19  136.95   10.29
   4   6 -19  125.44   12.95
   4   6 -18  107.57   16.70
   4   6 -18  108.57   13.02
   4   6 -18  130.77   12.85
  -4   6  18  138.11   10.09
   4   6 -18  125.73   10.22
   4   6 -17   15.38    8.61
  -4   6  17   26.83    4.19
   4   6 -17   20.20    8.22
   4   6 -17   21.57    4.51
   4   6 -16  598.60   42.43
  -4   6  16  627.26   41.21
   4   6 -16  688.88   42.71
   4   6 -16  600.72   41.29
   4  -6 -16  643.49   42.66
  -4   6  15   43.12    3.81
  -4   6  15   46.53    4.84
   4  -6 -15   47.14    8.87
   4   6 -15   54.61    5.07
   4   6 -14   28.63   11.96
  -4   6  14   34.50    3.15
   4   6 -14   30.33    4.30
   4  -6 -14   23.80    8.04
   4   6 -13   32.93   11.04
  -4   6  13   39.69    3.48
   4  -6 -13   31.49    7.77
   4   6 -13   44.79    4.56
   4   6 -12   99.52   13.14
   4   6 -12  111.34   10.85
  -4   6  12  121.07    8.36
   4   6 -12  125.49    8.89
   4   6 -11   17.75    9.24
   4   6 -11   11.44    6.23
  -4   6  11   12.32    2.31
   4   6 -11   13.34    3.33
   4   6 -10   95.69   11.34
   4   6 -10  100.38    9.40
  -4   6  10  111.06    7.47
   4   6 -10  101.42    7.84
   4   6  -9   11.93    8.23
   4   6  -9    4.09    5.33
  -4   6   9    3.80    2.11
   4   6  -9    5.03    2.89
   4   6  -8    6.82    7.29
   4   6  -8    6.73    5.09
  -4   6   8    7.13    2.14
   4   6  -8    8.40    2.75
   4   6  -7    5.86    6.73
   4   6  -7    1.99    4.89
  -4   6   7    1.89    2.10
   4   6  -7    4.76    2.63
   4   6  -6  173.09   13.79
   4   6  -6  173.63   13.19
   4  -6  -6  147.01   13.56
  -4   6   6  181.47   12.21
   4   6  -6  193.98   12.32
  -4   6   5    8.01    1.86
   4   6  -5   12.21    5.71
   4   6  -5    9.60    4.46
   4  -6  -5    9.93    4.05
  -4   6   5    9.26    2.25
   4   6  -5    7.82    2.45
   4   6  -4   19.09    5.64
  -4   6   4   22.14    2.40
   4   6  -4   19.34    4.69
   4  -6  -4   20.81    4.63
  -4   6   4   21.12    2.74
   4   6  -4   24.35    2.87
  -4   6   3   29.98    2.79
   4   6  -3   24.09    5.33
   4   6  -3   28.73    4.89
   4  -6  -3   31.92    5.00
  -4   6   3   33.07    3.08
   4   6  -3   29.01    3.33
  -4   6   2   12.90    2.09
   4  -6  -2   12.85    4.27
  -4   6   2   11.14    2.47
   4   6  -2    8.07    3.03
  -4   6   1   16.49    2.31
   4  -6  -1   13.49    4.35
  -4  -6   1   13.68    4.75
  -4   6   1   18.71    2.71
   4   6  -1   13.43    2.57
  -4   6   0   52.93    4.06
   4  -6   0   48.79    6.12
  -4  -6   0   38.49    6.66
  -4   6  -1   38.48    3.47
   4   6   2  195.73   13.23
  -4   6  -2  203.17   13.42
  -4   6  -3   63.95    5.73
   4   6   3   65.03    4.76
  -4   6  -3   65.07    5.08
   4   6   4   -0.51    1.99
  -4   6  -4    1.71    3.84
  -4   6  -4    0.94    2.49
  -4   6  -5  136.60    9.60
   4   6   5  132.87    8.57
   4   6   5  110.90    8.36
  -4   6  -5  137.49    8.90
  -4   6  -5  143.02   11.02
  -4   6  -6  162.87   11.01
   4   6   6  159.86   10.02
   4   6   6  144.18    9.80
  -4   6  -6  140.41   10.27
  -4   6  -6  169.25   12.44
  -4   6  -6  125.45   10.09
  -4   6  -7    2.06    5.13
   4   6   7    0.64    1.62
   4   6   7    0.18    2.32
  -4   6  -7    0.47    7.78
  -4   6  -7    1.79    2.56
  -4   6  -8  233.17   15.90
   4   6   8  202.23   14.52
   4   6   8  249.14   14.73
  -4   6  -8  239.26   17.09
  -4   6  -8  202.69   14.85
  -4   6  -9    2.90    6.36
   4   6   9   -0.46    1.75
   4   6   9   -0.22    2.51
  -4   6  -9   -3.06    3.79
  -4   6  -9    0.78    9.16
  -4   6  -9   -0.27    2.93
  -4   6 -10    1.86    6.76
   4   6  10    0.02    1.88
   4   6  10    0.12    2.61
  -4   6 -10    2.20    3.99
   4   6  10   -0.55    2.32
  -4   6 -10   -2.17    9.31
  -4   6 -10   -0.67    3.11
  -4   6 -11   -1.32    7.26
   4   6  11    0.90    1.99
   4   6  11    0.64    2.63
  -4   6 -11    3.29    4.27
   4   6  11   -2.57    2.40
  -4   6 -11   -0.86    3.21
   4   6  12  292.76   20.10
  -4   6 -12  331.57   22.10
   4   6  12  330.75   20.27
  -4   6 -12  337.05   20.91
  -4   6 -12  335.19   20.50
   4   6  12  254.98   20.17
  -4   6 -13  270.10   18.32
  -4   6 -13  250.78   16.60
   4   6  13  264.65   15.74
   4   6  13  231.22   15.51
  -4   6 -13  247.51   16.01
  -4   6 -14  124.08   11.89
   4   6  14  121.27    7.65
   4   6  14  106.23    7.29
  -4   6 -14  111.19    9.04
   4  -6  14  107.61   11.96
   4   6  14   85.03    7.51
  -4   6 -14   88.27    8.06
  -4   6 -15    6.43    9.32
   4   6  15    4.33    2.06
  -4   6 -15    7.27    5.18
   4   6  15    2.26    2.63
   4  -6  15    8.10    8.71
  -4   6 -15    0.61    3.67
   4   6  16   66.71    4.63
  -4   6 -16   58.57   10.69
  -4   6 -16   57.15    6.87
   4  -6  16   66.69    9.52
   4   6  16   50.78    4.92
  -4   6 -16   58.65    5.77
   4   6  17    4.19    2.04
   4  -6  17    9.15    7.83
   4   6  17    7.18    2.71
  -4   6 -17    5.04    3.80
   4   6  18  115.97    7.17
  -4   6 -18   96.87    9.06
   4  -6  18  129.57   10.51
   4   6  18   82.19    7.33
  -4   6 -18   99.84    7.97
   4   6  19    1.45    1.74
  -4   6 -19    7.02    5.24
   4   6  19    1.95    2.21
  -4   6 -19    2.82    3.35
   4   6  20   16.35    1.94
   4  -6  20   13.66    5.74
   4   6  20   10.12    2.34
  -4   6 -20   14.27    3.30
   4   6  21   -0.13    1.39
   4   6  21    3.73    1.80
   4  -6  21    2.47    4.73
  -4   6 -21   -1.73    2.67
   4  -6  22   51.48    5.06
  -4   6 -22   43.41    4.04
   4  -6  23    0.97    2.85
  -4   6 -23    3.86    1.99
  -4   7  25    7.64    1.66
   4   7 -24   -1.27    5.52
  -4   7  24    3.96    2.00
   4   7 -23    2.12    6.69
  -4   7  23    5.69    2.43
   4   7 -22   12.04    7.30
   4   7 -22   -3.43    5.87
   4   7 -22    3.32    3.17
   4   7 -21   49.58    8.86
   4   7 -21   48.51    8.15
   4   7 -21   54.78    5.19
   4   7 -20   11.59    8.19
   4   7 -20    6.02    7.18
   4   7 -20    5.93    3.49
   4  -7 -20   16.25    8.29
   4   7 -19   16.75    8.17
   4   7 -19    6.30    4.28
   4   7 -18  167.45   14.68
   4   7 -18  174.80   14.68
   4  -7 -18  184.54   14.78
   4   7 -18  169.55   12.24
   4   7 -17  227.61   19.40
   4   7 -17  258.15   19.59
   4   7 -17  238.74   17.47
   4   7 -16   -2.30   12.39
   4   7 -16    4.24    8.36
   4   7 -16    9.90    3.77
   4   7 -15  421.37   26.72
   4   7 -15  369.86   24.74
   4   7 -14   45.23    8.13
   4   7 -14   44.54   12.11
   4   7 -14   46.07    4.89
   4   7 -13   64.85   12.20
   4   7 -13   57.71    8.50
  -4   7  13   61.81    4.86
   4   7 -13   63.33    5.62
   4   7 -12  101.04   13.70
   4   7 -12  121.93   11.16
  -4   7  12  121.23    8.51
   4   7 -12  124.00    8.95
   4   7 -11  231.16   20.00
   4   7 -11  241.31   18.42
  -4   7  11  249.37   16.91
   4   7 -11  264.77   17.17
   4   7 -10  102.84   12.07
   4   7 -10  110.97   10.23
  -4   7  10  109.24    7.81
   4   7 -10  111.52    8.15
   4   7  -9   79.52   10.36
   4   7  -9   76.72    8.38
  -4   7   9   80.12    5.97
   4   7  -9   82.67    6.43
   4   7  -8   -5.38    7.95
   4   7  -8    2.72    5.92
  -4   7   8    9.26    2.62
   4   7  -8    7.64    3.10
   4   7  -7  103.44   11.16
   4   7  -7  122.82   10.17
  -4   7   7  122.63    8.55
  -4   7   7  116.44    8.66
   4   7  -7  125.11    8.66
   4   7  -6   -5.29    6.81
   4   7  -6   -2.71    5.32
  -4   7   6   -3.83    2.64
  -4   7   6   -7.42    3.19
   4   7  -6   -2.06    2.74
   4   7  -5  703.24   53.84
   4   7  -5  739.75   53.69
  -4   7   5  757.10   53.26
  -4   7   5  845.37   53.25
   4   7  -5  923.69   53.34
   4   7  -4   -0.68    6.05
  -4   7   4    3.25    2.05
   4   7  -4   -0.92    4.86
  -4   7   4    7.92    2.86
   4   7  -4    4.77    2.84
   4   7  -3   -4.43    5.68
  -4   7   3   -3.02    2.26
   4   7  -3   -3.83    4.76
  -4   7   3   -7.78    3.27
  -4   7   3   -5.06    2.98
   4   7  -3    1.15    2.91
  -4   7   2   79.62    5.87
  -4   7   2   78.10    6.14
  -4   7   1   59.06    4.74
  -4   7   0  149.59   10.28
  -4   7   0  137.85    9.88
  -4   7  -1   35.35    4.43
  -4   7  -1   37.01    3.71
  -4   7  -2  119.90    8.59
  -4   7  -3  168.15   11.69
   4   7   4   96.52    6.98
  -4   7  -4  107.79    7.58
  -4   7  -5   96.77    8.64
   4   7   5   94.43    6.90
  -4   7  -5  107.96    7.60
  -4   7  -6    2.40    3.61
   4   7   6    2.19    2.11
  -4   7  -6    0.30    5.35
  -4   7  -7   79.24    7.92
   4   7   7   81.10    5.48
  -4   7  -7   74.86    6.37
  -4   7  -7   88.25   10.15
  -4   7  -7   56.84    5.60
   4   7   8   27.66    2.58
  -4   7  -8   29.13    6.71
   4   7   8   33.49    3.15
  -4   7  -8   28.28    9.74
  -4   7  -8   22.48    3.42
   4   7   9   35.19    3.07
   4   7   9   43.72    3.63
  -4   7  -9   36.17    7.48
  -4   7  -9   33.04    9.94
  -4   7  -9   29.17    3.94
  -4   7 -10   36.37    5.08
  -4   7 -10   32.40    8.01
   4   7  10   27.53    2.61
  -4   7 -10   20.69    3.55
  -4   7 -11   -2.89    4.64
  -4   7 -11    0.80    7.64
   4   7  11    1.24    1.69
  -4   7 -11    0.99    3.03
  -4   7 -12   17.35    5.23
   4   7  12   12.32    2.03
  -4   7 -12   18.41    8.40
  -4   7 -12   15.29    3.36
  -4   7 -13  240.01   15.28
   4   7  13  199.49   13.89
  -4   7 -13  215.87   17.02
   4  -7  13  235.97   17.32
  -4   7 -13  205.53   14.40
  -4   7 -14    5.52    9.20
   4   7  14    1.43    1.77
  -4   7 -14    1.57    5.29
   4  -7  14    5.43    8.85
  -4   7 -14   -0.55    3.32
  -4   7 -15   11.64    9.50
   4   7  15    6.71    1.81
  -4   7 -15   10.01    5.27
   4  -7  15    9.78    8.34
  -4   7 -15    2.46    3.29
  -4   7 -16   30.11    9.97
   4   7  16   42.79    3.37
  -4   7 -16   48.07    6.37
   4  -7  16   51.42    8.54
  -4   7 -16   34.74    4.49
  -4   7 -17    9.17    9.11
   4   7  17    0.25    1.58
  -4   7 -17    2.81    5.33
   4  -7  17    4.70    6.98
  -4   7 -17   -1.05    3.20
   4   7  18    2.26    1.48
  -4   7 -18    0.51    5.26
   4  -7  18   -1.44    6.35
  -4   7 -18    0.92    2.97
   4   7  19   35.13    2.70
  -4   7 -19   26.49    5.55
   4  -7  19   38.58    6.10
  -4   7 -19   27.87    3.68
   4   7  20    5.36    1.29
  -4   7 -20    2.76    4.47
   4  -7  20   11.36    4.57
  -4   7 -20    6.71    2.47
   4  -7  21    8.09    3.72
  -4   7 -21    7.72    2.17
   4  -7  22    7.14    2.60
  -4   7 -22    8.48    1.74
   4   8 -24   -0.70    1.76
   4   8 -23    1.60    5.10
   4   8 -23    1.26    2.11
   4   8 -22   23.72    6.40
   4   8 -22   25.86    5.17
   4   8 -22   19.72    2.90
   4   8 -21    3.79    6.73
   4   8 -21    6.20    5.80
   4   8 -21    2.38    2.70
   4   8 -20   55.18    8.34
   4   8 -20   48.40    7.53
   4   8 -20   41.29    4.38
   4   8 -19    5.47    7.62
   4   8 -19    6.52    7.19
   4   8 -19    7.36    3.21
   4   8 -18   12.53    7.74
   4   8 -18    1.99    3.34
   4   8 -17    6.84   11.67
   4   8 -17    8.28    7.76
   4   8 -17   10.15    3.51
   4   8 -16  263.02   24.01
   4   8 -16  275.39   22.16
  -4   8  16  320.63   20.40
   4   8 -16  341.78   22.72
   4   8 -16  289.17   20.47
   4   8 -15    2.87   11.60
   4   8 -15    0.43    7.80
   4   8 -15    0.64    8.19
  -4   8  15   -4.55    3.42
   4   8 -15   -0.20    3.25
   4   8 -14   66.34   12.68
   4   8 -14   75.22    9.39
  -4   8  14   75.12    6.03
   4   8 -14   68.19    6.04
   4   8 -13   34.01   11.26
   4   8 -13   40.66    7.82
  -4   8  13   35.22    4.19
   4   8 -13   36.13    4.30
   4   8 -12   -3.75   10.29
   4   8 -12    6.98    7.11
  -4   8  12   10.42    3.34
  -4   8  12   10.76    2.53
   4   8 -12    7.59    3.28
   4   8 -11   38.28   10.96
   4   8 -11   43.41    7.98
  -4   8  11   57.65    4.99
  -4   8  11   52.66    4.46
   4   8 -11   48.90    4.92
   4   8 -10   -2.10    9.32
   4   8 -10    1.10    6.65
  -4   8  10    3.53    2.59
  -4   8  10    6.09    3.30
   4   8 -10    1.01    3.25
   4   8  -9   69.97   10.41
   4   8  -9   59.72    8.04
  -4   8   9   61.57    5.22
  -4   8   9   66.28    5.61
   4   8  -9   61.58    5.51
   4   8  -8   92.30   11.14
   4   8  -8   94.68    9.59
  -4   8   8   93.07    7.73
  -4   8   8  100.13    7.51
   4   8  -8  114.40    7.67
   4   8  -7   14.94    8.07
   4   8  -7   14.75    6.48
  -4   8   7   35.89    4.08
  -4   8   7   17.40    3.38
   4   8  -7   23.35    3.53
   4   8  -6   66.73    9.45
   4   8  -6   73.91    8.04
  -4   8   6   67.79    6.31
   4   8  -6   92.11    6.39
   4   8  -5  113.17   12.22
   4   8  -5  121.82   11.58
  -4   8   5  125.29   10.41
   4   8  -4  129.85   12.65
  -4   8   4  140.64   11.21
   4   8  -4  150.11   12.15
  -4   8   3   -3.46    2.68
  -4   8   3   -6.37    3.80
  -4   8   2  271.07   18.65
  -4   8   2  274.89   18.40
  -4   8   1   34.58    4.70
  -4   8   1   34.63    3.76
  -4   8   0   75.06    6.75
  -4   8   0   77.30    6.18
  -4   8  -1    0.50    3.11
  -4   8  -1   -2.17    4.38
  -4   8  -2    7.53    3.42
  -4   8  -2   13.78    4.85
  -4   8  -3    6.94    3.38
  -4   8  -4  115.43    8.79
  -4   8  -5  127.62    9.59
  -4   8  -6  442.86   28.77
  -4   8  -6  404.79   29.19
  -4   8  -7    4.20    4.12
  -4   8  -7    6.51    6.39
  -4   8  -8    8.29    4.47
  -4   8  -8    7.77    7.03
  -4   8  -9    1.26    4.56
  -4   8  -9   -2.19    7.56
  -4   8 -10   17.88    8.10
  -4   8 -10   15.22    3.04
  -4   8 -11   20.80    8.36
  -4   8 -11   15.88    3.04
  -4   8 -12   53.01    9.42
  -4   8 -12   42.18    4.54
  -4   8 -13    7.06    8.71
  -4   8 -13    7.99    5.22
   4  -8  13    4.32    8.48
  -4   8 -13    3.57    2.87
   4   8  14    3.06    1.40
  -4   8 -14    7.23    5.43
   4  -8  14   12.90    8.07
  -4   8 -14    1.22    2.80
   4   8  15    7.44    1.45
  -4   8 -15    7.30    9.02
  -4   8 -15    9.76    5.34
   4  -8  15   12.23    7.33
  -4   8 -15    8.82    2.92
   4   8  16   16.61    1.68
  -4   8 -16   17.40    8.86
  -4   8 -16   17.05    5.24
   4  -8  16   13.54    6.74
  -4   8 -16    8.38    2.84
  -4   8 -17   19.28    8.00
  -4   8 -17   22.19    5.30
   4  -8  17   22.36    6.13
  -4   8 -17   14.31    2.82
  -4   8 -18   15.35    5.00
   4  -8  18   24.25    5.15
  -4   8 -18   14.36    2.58
  -4   8 -19    7.08    4.40
   4  -8  19    2.80    4.19
  -4   8 -19    2.87    1.95
   4  -8  20    5.16    3.23
  -4   8 -20   -0.12    1.54
   4   9 -22    3.75    4.41
  -4   9  22   -2.09    1.59
   4   9 -21   15.47    5.63
   4   9 -21   18.08    4.62
  -4   9  21   22.48    2.33
   4   9 -21   11.99    2.55
   4   9 -20   19.63    6.13
   4   9 -20   12.68    5.40
  -4   9  20   16.81    2.41
   4   9 -20    5.88    2.53
   4   9 -19   28.23    6.45
  -4   9  19   38.33    3.33
   4   9 -18    2.82    6.87
   4   9 -18   -1.24    6.62
  -4   9  18    0.15    2.60
   4   9 -18    3.08    2.75
   4   9 -17  133.41   15.84
   4   9 -17  199.05   14.09
  -4   9  17  210.34   11.86
   4   9 -17  204.79   14.10
   4   9 -17  128.03   11.76
   4   9 -16   19.58   10.74
   4   9 -16   25.97    7.51
   4   9 -16   25.45    7.87
  -4   9  16   18.35    3.36
   4   9 -16   17.00    3.34
   4   9 -15   21.92   10.95
   4   9 -15   36.27    8.04
  -4   9  15   38.30    4.03
   4   9 -15   30.39    4.00
   4   9 -14   27.00   10.98
   4   9 -14   32.60    7.76
  -4   9  14   29.35    3.76
   4   9 -14   24.41    3.72
   4   9 -13   10.26   10.38
   4   9 -13    4.48    7.24
  -4   9  13    1.23    3.21
   4   9 -13    3.51    7.74
   4   9 -13   -1.35    3.19
   4   9 -12  109.01   13.67
   4   9 -12  127.70   11.49
  -4   9  12  126.67    9.13
   4   9 -12  140.48   12.38
   4   9 -12  121.96    9.12
  -4   9  11   18.85    3.24
   4   9 -11   21.28   10.00
   4   9 -11   22.26    7.26
  -4   9  11   13.74    3.59
   4   9 -11   14.87    3.49
  -4   9  10   15.28    3.33
   4   9 -10   10.08    9.71
   4   9 -10    6.93    6.86
  -4   9  10   19.89    3.78
   4   9 -10   12.58    3.43
  -4   9   9   29.00    3.70
   4   9  -9   22.05    9.15
   4   9  -9   14.64    6.74
  -4   9   9   21.20    3.92
   4   9  -9   23.25    3.74
  -4   9   8   65.90    5.59
   4   9  -8   41.01    9.62
   4   9  -8   48.29    7.87
  -4   9   8   66.20    5.85
   4   9  -8   67.86    5.76
  -4   9   7  307.80   20.17
   4   9  -7  259.63   21.95
  -4   9   7  311.77   20.24
   4   9  -7  273.01   21.16
  -4   9   6  263.01   16.50
   4   9  -6  205.19   18.09
   4   9  -6  214.69   17.46
  -4   9   5  847.43   50.56
   4   9  -5  675.98   51.22
   4   9  -5  702.11   51.00
  -4   9   4   54.32    5.56
   4   9  -4   33.61    7.85
  -4   9   3  143.25   10.68
  -4   9   2    0.43    4.41
   4   9  -2   10.30    5.42
  -4   9   2    3.43    3.09
  -4   9   1    8.06    4.71
  -4   9   1    6.33    3.34
  -4   9   0  836.28   56.89
  -4   9   0  878.32   56.70
  -4   9  -1  316.79   21.38
  -4   9  -1  302.12   21.78
  -4   9  -1  334.83   22.66
  -4   9  -2  125.62   10.37
  -4   9  -2  136.51    9.64
  -4   9  -2  105.87   11.96
  -4   9  -3  108.37    9.57
  -4   9  -3  112.84    8.54
  -4   9  -3  103.51   11.17
  -4   9  -4    9.51    6.07
  -4   9  -4    9.44    4.02
  -4   9  -5   85.03    7.36
  -4   9  -6   49.25    5.69
  -4   9  -7   71.50    6.97
  -4   9  -7   75.64    8.93
  -4   9  -8   -2.18    7.55
  -4   9  -8   -4.94    4.64
  -4   9  -9   52.63    6.23
  -4   9  -9   47.68    8.67
  -4   9 -10   -3.21    7.74
  -4   9 -10   -0.04    4.74
  -4   9 -11    0.29    8.16
  -4   9 -12   71.56    9.98
   4  -9  12   69.84    9.62
  -4   9 -13   26.92    8.63
   4  -9  13   30.76    7.85
  -4   9 -14    3.53    8.14
   4  -9  14   -5.86    6.71
  -4   9 -14    2.60    4.96
  -4   9 -15    2.74    7.82
   4  -9  15    3.89    5.91
  -4   9 -15    7.23    4.89
  -4   9 -16    3.02    7.28
   4  -9  16    2.84    5.17
  -4   9 -16    1.74    4.61
  -4   9 -17   45.17    5.41
   4  -9  17   50.66    5.53
  -4   9 -18    9.28    3.95
   4  -9  18   -1.60    3.43
   4  10 -19   12.62    5.07
   4  10 -19    7.05    4.33
   4  10 -18   35.68    6.01
  -4  10  18   28.43    2.83
   4  10 -18   30.96    5.51
   4  10 -17    3.95    5.93
  -4  10  17   -0.22    2.26
   4  10 -17    0.53    5.78
   4  10 -17   -0.91    2.36
   4  10 -16  102.71    8.91
  -4  10  16  113.19    6.31
   4  10 -15    1.43    9.07
   4  10 -15    7.74    6.36
  -4  10  15    5.52    2.75
   4  10 -15    2.93    2.92
   4  10 -14   26.77    9.78
   4  10 -14   42.40    7.39
  -4  10  14   40.33    3.90
   4  10 -14   40.59    7.53
   4  10 -14   36.02    4.19
   4  10 -13   18.40    9.62
   4  10 -13   21.76    6.86
  -4  10  13   18.45    3.18
   4  10 -13   15.05    6.88
   4  10 -13    9.30    3.09
   4  10 -12   57.50   10.64
   4  10 -12   68.62    8.17
  -4  10  12   68.56    5.35
   4  10 -12   75.00    8.67
   4  10 -12   51.27    5.20
   4  10 -11    3.99    9.30
  -4  10  11    7.83    3.31
   4  10 -11    6.36    7.13
   4  10 -11    4.37    6.64
   4  10 -10  116.48   12.82
   4  10 -10  137.71   11.74
   4  10 -10  121.72   11.13
   4  10  -9   -1.43    8.74
  -4  10   9    4.62    3.65
   4  10  -9    0.35    6.97
   4  10  -9    9.44    6.52
  -4  10   8   53.78    5.19
   4  10  -8   36.67    9.21
   4  10  -8   52.76    7.86
   4  10  -8   42.59    7.29
  -4  10   7   52.51    5.10
   4  10  -7   35.86    8.95
   4  10  -7   41.62    7.76
   4  10  -7   27.55    6.92
  -4  10   6  232.70   14.96
   4  10  -6  211.38   16.13
  -4  10   5   72.96    6.68
   4  10  -5   66.79    8.25
  -4  10   4   48.29    5.84
   4  10  -4   51.59    7.14
  -4  10   3    6.16    4.72
   4  10  -3    1.22    5.50
  -4  10   2   65.47    6.81
  -4  10   1   11.72    5.17
  -4  10   1   13.14    7.49
  -4  10   0    2.85    5.16
  -4  10   0    6.27    7.48
  -4  10   0    0.37    3.55
  -4  10  -1   33.93    6.06
  -4  10  -1   23.66    7.74
  -4  10  -1   34.47    4.50
  -4  10  -2  108.51    9.43
  -4  10  -2  105.25    8.21
  -4  10  -2   93.28   10.48
  -4  10  -3  218.41   15.46
  -4  10  -3  212.48   14.70
  -4  10  -3  183.04   16.07
  -4  10  -4   21.93    6.91
  -4  10  -4   12.32    8.76
  -4  10  -4   32.75    4.69
  -4  10  -5   10.58    6.57
  -4  10  -5   13.46    8.74
  -4  10  -5    4.35    4.23
  -4  10  -6   -4.23    8.48
  -4  10  -6    1.19    4.45
  -4  10  -7    8.57    4.57
  -4  10  -8  172.07   12.76
  -4  10  -9  -11.13    7.53
  -4  10  -9   -0.86    4.61
  -4  10 -10   38.87    8.18
  -4  10 -10   39.21    5.62
  -4  10 -11    7.12    7.61
   4 -10  11    1.83    6.99
  -4  10 -11    3.34    4.62
  -4  10 -12    2.98    7.37
   4 -10  12   -3.03    6.32
  -4  10 -12    0.59    4.48
  -4  10 -13   -4.25    7.28
   4 -10  13    1.84    5.74
  -4  10 -14   12.84    6.94
   4 -10  14   18.42    5.24
  -4  10 -15    4.08    6.16
   4 -10  15   -2.29    4.10
  -4  10 -15    3.75    4.04
   4 -10  16    5.98    3.14
  -4  10 -16    5.04    3.65
   4  11 -17   17.07    4.18
   4  11 -16    2.46    4.57
   4  11 -15   11.43    4.99
   4  11 -15    8.60    5.08
   4  11 -14   12.78    5.48
   4  11 -14    5.88    5.28
   4  11 -13   89.09    8.18
   4  11 -13   70.97    7.84
   4  11 -12   -5.63    7.51
   4  11 -12    2.46    5.66
   4  11 -12   -1.21    5.66
   4  11 -11    0.41    7.44
   4  11 -11    1.61    5.86
   4  11 -11   -0.87    5.78
   4  11 -10   36.44    8.30
   4  11 -10   50.78    7.06
   4  11 -10   42.61    6.67
   4  11  -9   21.41    7.79
   4  11  -9   38.46    6.72
   4  11  -9   30.39    6.17
   4  11  -8    3.88    7.20
   4  11  -8   -4.70    6.16
  -4  11   7  108.22    7.93
   4  11  -7   84.22    9.25
  -4  11   6   14.93    4.31
   4  11  -6   21.74    6.03
  -4  11   5   44.35    5.38
   4  11  -5   35.70    6.33
  -4  11   5   39.57    6.99
  -4  11   4  137.68   10.36
   4  11  -4  116.58   10.72
  -4  11   3    1.73    4.77
  -4  11   3   13.45    6.43
  -4  11   2    2.90    5.01
  -4  11   2   -0.85    6.46
  -4  11   1    0.83    5.12
  -4  11   1   -5.65    6.57
  -4  11   0    0.15    5.22
  -4  11   0   -0.69    6.61
  -4  11  -1   65.93    7.02
  -4  11  -1   44.21    7.99
  -4  11  -2   77.45    7.67
  -4  11  -2   64.48    8.49
  -4  11  -2   63.89    6.13
  -4  11  -3   29.60    6.70
  -4  11  -3   23.04    7.53
  -4  11  -3   34.19    4.58
  -4  11  -4    9.91    6.29
  -4  11  -4   12.48    7.31
  -4  11  -4   15.35    4.08
  -4  11  -5    3.35    6.31
  -4  11  -5    2.13    6.87
  -4  11  -5    0.27    3.97
  -4  11  -6    7.37    6.45
  -4  11  -6   10.68    4.11
  -4  11  -7   11.68    4.26
  -4  11  -8    5.54    4.17
  -4  11  -9  147.71   10.95
  -4  11 -10    6.84    6.61
   4 -11  10   -4.56    5.66
  -4  11 -10   -0.51    4.14
   4 -11  11   27.55    5.55
  -4  11 -11   35.16    4.57
  -4  11 -12   -4.70    5.95
   4 -11  12    4.70    4.19
  -4  11 -12    6.94    3.79
  -4  11 -13    5.05    5.34
  -4  11 -13   17.38    3.65
   4  12 -13   11.00    3.60
   4  12 -12   -0.62    3.70
   4  12 -11    2.74    4.19
   4  12 -10   15.34    4.47
   4  12  -9   29.87    5.14
  -4  12   9   45.89    4.56
   4  12  -8   36.38    5.04
  -4  12   8   36.41    4.73
   4  12  -7   12.80    4.35
  -4  12   7   23.44    4.48
  -4  12   6    7.94    4.49
  -4  12   5    5.36    4.84
  -4  12   4    9.37    4.36
  -4  12   4   -1.06    4.98
  -4  12   3    1.69    4.41
  -4  12   3   -8.43    5.29
  -4  12   2   47.67    5.66
  -4  12   2   40.27    6.28
  -4  12   1    1.81    4.74
  -4  12   1    7.23    5.54
  -4  12   0    3.41    4.98
  -4  12   0   13.41    5.65
  -4  12  -1    0.93    4.98
  -4  12  -1    0.04    5.53
  -4  12  -2   45.63    6.00
  -4  12  -2   32.36    6.11
  -4  12  -3    0.17    5.31
  -4  12  -4   -1.67    5.30
  -4  12  -5   -0.85    5.46
  -4  12  -6   23.01    5.48
  -4  12  -6   18.33    3.60
  -4  12  -7    4.25    5.27
  -4  12  -7    4.54    3.23
  -4  12  -8   16.54    5.35
  -4  12  -8   20.33    3.42
   4 -12   8    9.66    4.36
   5   0 -29   -2.59    4.33
   5   0 -28   20.75    6.21
   5   0 -27   -3.69    6.93
  -5   0  26   47.17    4.42
   5   0 -26   66.97    9.19
  -5   0  25    0.53    2.92
  -5   0  25    1.42    2.13
   5   0 -25   -7.68    8.80
  -5   0  24    5.05    3.32
   5   0 -24   38.09    9.81
  -5   0  23   -2.15    3.41
   5   0 -23   38.59   10.13
  -5   0  22    5.76    3.51
   5   0 -22   28.69   10.07
  -5   0  21   -1.84    3.42
   5   0 -21    1.45    9.78
  -5   0  20   29.09    4.35
   5   0 -20   82.28   11.16
  -5   0  19    2.67    3.26
   5   0 -19    3.90    9.19
   5   0 -19   -0.55    2.54
  -5   0  18   16.39    3.47
   5   0 -18   20.63    2.89
  -5   0  17   -0.69    3.01
   5   0 -17   -0.59    8.17
   5   0 -17   -1.45    2.37
   5   0 -16   93.56    6.57
   5   0 -16   64.02   10.27
   5   0 -15   -1.82    2.26
   5   0 -14  383.07   41.78
   5   0 -14  508.07   34.52
   5   0 -14  585.50   35.24
   5   0 -14  418.67   34.28
   5   0 -14  518.38   33.30
   5   0 -13    0.19    4.84
  -5   0  13    1.83    3.31
  -5   0  12   72.96    6.32
   5   0 -12   50.25   20.05
   5   0 -12   77.63    8.23
   5   0 -12   81.12    7.43
   5   0 -12   63.84    8.02
   5   0 -12   70.56    5.19
   5   0 -11    2.55    4.32
   5   0 -11  -17.62   19.58
  -5   0  11   -1.62    3.15
   5   0 -11  -14.41    6.53
   5   0 -11   -6.70    6.07
  -5   0  10  955.84   60.74
   5   0 -10  816.70   66.08
   5   0 -10  816.31   60.53
   5   0  -9    6.10    4.03
  -5   0   9   -2.23    3.16
   5   0  -8   33.01    4.66
   5   0  -8   43.79   18.95
  -5   0   8   33.41    4.29
   5   0  -7   -2.22    3.58
  -5   0   7    0.42    3.18
   5   0  -7  -17.55   17.85
   5   0  -6    8.10    3.60
  -5   0   6   13.24    3.41
   5   0  -6   26.65   16.73
  -5   0   5   -0.13    3.07
   5   0  -5  -18.34   15.86
   5   0  -4 1045.05   72.22
   5   0  -3   -0.55    2.87
  -5   0   3   13.34   20.58
   5   0  -2  654.61   47.59
  -5   0   2  763.23   54.22
  -5   0   2  768.22   47.67
   5   0  -2  863.59   52.10
   5   0  -1   -7.55   15.00
   5   0  -1   -0.80    2.98
  -5   0   1   -1.58    3.10
   5   0   0   -0.31   14.30
   5   0   0    4.17    2.74
  -5   0   0    8.34   19.29
  -5   0   0    2.08    3.04
   5   0   1   -0.56    2.79
  -5   0  -1    1.98   18.17
  -5   0  -1   -1.06    2.98
   5   0   2    8.43    2.80
  -5   0  -2   -3.43   17.38
  -5   0  -2    8.76    3.20
   5   0   3   -0.11    2.47
  -5   0  -3    2.24    2.98
   5   0   4  115.70    8.43
  -5   0  -4  112.09    8.58
  -5   0  -5   17.74   18.61
   5   0   5    1.92    2.25
  -5   0  -5    8.00    3.33
   5   0   6    1.24    1.71
  -5   0  -6   -6.58   18.37
   5   0   6    1.48    2.07
  -5   0  -6    0.75    3.22
   5   0   7   -0.02    1.68
  -5   0  -7    9.50   18.91
   5   0   7   -1.18    2.03
  -5   0  -7    0.15    3.37
   5   0   8  297.32   19.43
   5   0   8  284.26   20.07
  -5   0  -8  257.10   29.80
   5   0   9   -0.59    1.69
   5   0   9    0.72    4.15
  -5   0  -9    4.76   18.44
   5   0  10   -0.67    1.75
   5   0  10    0.39    4.41
   5   0  11   -0.44    1.77
   5   0  11    1.42    4.55
   5   0  12  158.72   10.64
   5   0  12  147.50   11.90
   5   0  13   -0.59    1.98
   5   0  13   -1.41    5.21
   5   0  14   10.38    2.30
   5   0  14    7.79    5.42
  -5   0 -14   13.18    4.77
   5   0  15   -1.11    2.27
   5   0  15    4.60    5.52
  -5   0 -15   -2.26    4.74
   5   0  16  212.67   14.22
   5   0  16  180.44   14.39
   5   0  16  228.38   15.73
   5   0  17   -1.27    2.80
   5   0  17    1.99    2.16
   5   0  17   -3.45    5.78
  -5   0 -17   -5.68    4.37
   5   0  18  124.45    8.50
   5   0  18  138.62   10.49
  -5   0 -18  145.21    9.73
   5   0  19   -0.25    2.36
   5   0  19    0.81    2.07
   5   0  19   -4.42    5.58
  -5   0 -19    1.74    4.27
   5   0  20   22.92    2.56
  -5   0 -20   22.41    4.51
   5   0  21    1.13    1.73
  -5   0 -21   -1.00    3.88
   5   0  22   20.90    2.15
  -5   0 -22   15.96    3.87
   5   0  23    0.06    1.34
  -5   0 -23   -1.45    3.01
   5   0  24  139.50    9.88
   5   0  25   -0.73    2.03
   5  -1 -29   15.03    5.11
  -5   1  28    1.89    1.86
   5  -1 -28    2.26    6.39
   5   1 -28    2.01    4.72
  -5   1  27   19.46    2.86
   5   1 -27   27.31    6.29
  -5   1  26    0.17    2.75
   5   1 -26    1.33    6.82
   5  -1 -26    3.88    8.55
  -5   1  25   37.07    4.19
   5  -1 -25   51.52   10.09
   5   1 -25   44.66    8.34
  -5  -1  24   10.85    3.20
  -5   1  24   11.21    3.51
   5   1 -24   28.75    8.64
   5  -1 -24   29.91   10.43
  -5  -1  23  179.80   14.32
  -5   1  23  193.16   14.44
  -5   1  23  232.08   13.99
   5  -1 -23  209.07   18.09
   5   1 -23  202.73   14.23
   5   1 -23  225.76   16.96
  -5  -1  22    8.45    3.42
  -5   1  22    7.37    3.56
   5   1 -22    8.12    3.05
   5  -1 -22   20.61   10.95
  -5   1  22    6.03    2.43
   5   1 -22   18.54    9.04
  -5  -1  21    3.14    3.49
  -5   1  21    9.85    3.85
   5   1 -21    6.77    3.11
  -5  -1  20    6.89    3.38
  -5   1  20   12.43    3.62
   5   1 -20    9.86    9.03
   5  -1 -20    2.13   10.10
   5   1 -20   12.96    3.09
   5   1 -19    6.14    8.31
  -5   1  19    4.02    3.49
   5   1 -19    2.54    3.01
   5  -1 -19   25.06   10.44
   5   1 -19    7.23    9.20
   5   1 -18   11.56    8.06
  -5   1  18   10.79    3.44
   5   1 -18   -0.61    8.52
   5  -1 -18    4.85    9.38
   5   1 -18   11.28    2.95
   5   1 -17  287.15   21.09
  -5   1  17  285.06   19.13
   5   1 -17  309.34   19.05
   5   1 -17  261.96   21.01
   5   1 -16   -0.45    7.09
  -5   1  16   -1.08    2.97
   5   1 -16   -4.79    7.75
   5   1 -16    2.13    2.59
   5   1 -15   64.34    8.73
   5   1 -15   50.58    8.13
   5   1 -15   53.09    7.42
  -5   1  15   52.51    4.62
   5   1 -15   56.15    4.44
   5   1 -15   31.42    8.12
   5   1 -14   78.49    8.75
   5   1 -14   93.61    9.04
   5  -1 -14   80.69    7.59
  -5   1  14   70.59    5.74
   5   1 -14   74.17    8.23
   5   1 -14   77.31    5.63
   5   1 -13   12.51    5.49
   5  -1 -13    7.59    4.50
   5   1 -13    7.69    6.38
   5   1 -13   10.92    6.09
  -5   1  13   10.12    2.55
   5   1 -13    6.55    2.35
   5   1 -12   -2.88    4.97
   5  -1 -12   -3.36    4.12
   5  -1 -12  -30.24   22.68
   5   1 -12  -25.32   18.13
  -5  -1  12    2.25    3.38
  -5   1  12    1.58    2.92
   5   1 -12   -9.27    6.40
   5   1 -12   -4.19    5.66
  -5   1  12   -6.29    2.49
   5   1 -12   -1.75    2.09
  -5  -1  11  785.53   48.45
   5   1 -11  632.12   52.88
  -5   1  11  801.20   48.28
   5  -1 -11  678.26   55.78
   5   1 -11  865.00   49.08
   5  -1 -11  847.75   48.65
   5   1 -11  747.92   48.34
   5   1 -11  737.46   48.37
   5   1 -11  611.90   48.11
   5   1 -11  710.58   47.58
   5  -1 -11  631.12   48.18
  -5  -1  10  567.27   35.66
  -5   1  10  550.83   35.50
   5  -1 -10  479.51   43.41
   5   1 -10  537.95   35.66
   5   1 -10  523.37   40.92
   5   1 -10  608.05   36.21
   5  -1 -10  552.02   35.69
   5   1 -10  533.38   35.62
   5   1 -10  488.48   35.42
   5  -1 -10  459.04   35.48
   5  -1  -9  366.45   25.43
  -5  -1   9  350.11   25.43
   5   1  -9  394.61   31.30
  -5   1   9  379.41   25.31
   5   1  -9  406.90   25.93
  -5  -1   9  328.46   28.07
  -5   1   9  390.86   27.99
   5  -1  -8  226.88   17.81
  -5   1   8  236.50   20.58
  -5  -1   8  215.13   20.88
  -5  -1   8  190.71   20.73
  -5   1   8  200.21   20.24
  -5  -1   8  294.14   17.93
   5   1  -8  231.67   23.63
   5  -1  -8  224.76   28.17
  -5   1   8  280.82   17.79
   5   1  -8  293.34   18.25
   5  -1  -7  550.16   35.76
  -5  -1   7  533.17   35.83
  -5   1   7  599.52   35.79
  -5   1   7  416.89   37.04
  -5  -1   7  432.00   37.31
   5   1  -7  580.36   39.45
   5  -1  -7  523.97   42.60
  -5  -1   7  430.30   37.50
   5   1  -7  638.61   36.20
  -5   1   7  439.38   37.24
   5  -1  -6   37.95    4.68
  -5  -1   6   42.66    4.85
  -5   1   6   63.98    9.99
  -5  -1   6   35.74   10.51
  -5   1   6   43.16    4.59
   5  -1  -6   24.39   19.40
   5   1  -6   53.11   13.90
  -5  -1   6   41.77   11.39
  -5   1   5  370.24   35.32
  -5  -1   5  363.51   35.49
   5  -1  -5  611.16   34.00
  -5   1   5  511.47   33.80
   5  -1  -5  505.40   40.62
   5   1  -5  512.55   37.16
   5   1  -4   13.57    3.34
  -5  -1   4    9.55    3.43
  -5   1   4    9.16    3.22
   5   1  -3  253.20   16.92
  -5  -1   3  241.35   16.88
  -5  -1   3  205.80   25.34
   5  -1  -3  261.40   25.37
  -5   1   3  192.61   29.20
   5   1  -2   -0.10   10.94
   5   1  -2   -0.92    2.85
   5  -1  -2   -0.63    2.97
  -5   1   2   20.65   22.69
  -5  -1   2    1.75    3.10
  -5  -1   2    9.35   17.22
   5   1  -1  143.29   11.61
  -5  -1   1  184.23   11.88
   5  -1  -1  168.55   11.86
  -5   1   1  220.20   25.68
  -5  -1   1  223.73   21.49
  -5   1   1  162.98   11.81
   5  -1  -1  180.53   22.72
   5   1   0  176.91   11.83
   5  -1   0  166.16   22.14
  -5  -1   0  169.26   11.99
  -5   1   0  153.58   24.69
   5  -1   0  168.95   11.97
  -5  -1   0  178.42   21.28
  -5   1   0  155.35   12.06
   5  -1   1    5.60   16.31
   5   1   1   11.14    2.66
   5  -1   1   13.93    3.32
  -5  -1  -1    8.88    3.15
  -5   1  -1   -2.29   20.40
  -5  -1  -1    6.49   16.82
  -5   1  -1   13.65    3.48
   5   1   2   21.27    2.94
   5  -1   2   26.32    3.51
  -5  -1  -2   20.46    3.30
  -5   1  -2   22.44   20.01
  -5   1  -2   20.11    3.75
   5   1   3  129.13    9.03
   5  -1   3  133.06    9.39
  -5  -1  -3  121.25    9.19
  -5   1  -3  124.41    9.57
  -5   1  -3  120.67   21.90
   5   1   4  199.78   14.38
   5  -1   4  241.30   14.79
  -5   1  -4  232.52   25.62
  -5  -1  -4  198.45   14.57
  -5   1  -4  218.56   14.98
  -5  -1  -4  216.46   23.59
   5   1   5   64.22    5.64
  -5  -1  -5   76.15   18.45
   5  -1   5   78.79    6.12
  -5  -1  -5   69.63    6.09
  -5   1  -5   64.52    6.56
   5   1   5   85.80    5.43
   5   1   6    9.50    1.94
  -5   1  -6   11.50   20.22
  -5  -1  -6   19.38   17.59
   5  -1   6    7.86    2.63
  -5  -1  -6    9.48    2.90
  -5   1  -6    5.14    3.78
   5  -1   7    0.91    1.58
   5   1   7    1.50    1.87
  -5  -1  -7    9.15   17.17
   5   1   7    0.77    1.71
   5  -1   7    2.38    2.28
  -5  -1  -7    0.75    2.83
  -5   1  -7   -0.45    3.93
   5   1   8   63.67    4.68
   5  -1   8   60.71    4.57
   5  -1   8   61.64    6.57
   5   1   8   67.80    5.64
  -5   1  -8   59.82   21.13
  -5  -1  -8   50.31   19.46
   5  -1   8   66.95    5.39
   5   1   9  251.02   16.21
   5  -1   9  237.16   16.15
   5  -1   9  225.18   17.22
   5   1   9  258.45   16.82
  -5  -1  -9  245.76   27.50
   5   1  10   20.67    2.43
   5  -1  10   21.39    2.28
   5  -1  10   24.33    5.41
   5   1  10   24.98    4.28
   5   1  11    4.12    1.97
   5  -1  11    2.76    1.72
   5   1  11    2.43    4.19
   5  -1  11    4.24    5.28
   5   1  12    3.33    2.12
   5  -1  12    6.33    1.90
   5   1  12    3.97    4.35
   5  -1  12    7.95    5.65
   5  -1  13  126.39    8.99
   5   1  13  132.24    9.10
   5  -1  13  138.42   10.98
   5   1  13  130.50   10.30
  -5   1 -13  140.48   10.28
   5   1  14   39.02    3.63
   5  -1  14   37.90    3.42
   5  -1  14   34.44    6.77
   5   1  14   42.38    5.76
  -5   1 -14   38.03    5.47
   5  -1  15   25.85    2.88
   5   1  15   24.70    3.76
   5   1  15   26.70    3.19
   5  -1  15   28.79    6.72
   5   1  15   30.61    5.57
  -5   1 -15   24.62    5.14
  -5  -1 -15   36.98    5.24
   5  -1  16   13.33    3.00
   5   1  16   11.23    3.32
   5   1  16   19.47    2.80
   5  -1  16   13.75    2.37
   5  -1  16   22.56    6.54
   5   1  16   13.14    5.17
  -5  -1 -16   22.33    4.87
  -5   1 -16   13.32    4.89
   5  -1  17  176.06   14.09
   5  -1  17  204.66   13.94
   5   1  17  199.91   14.26
   5   1  17  220.97   14.08
   5  -1  17  243.86   15.83
   5   1  17  239.97   15.32
  -5  -1 -17  226.57   14.95
  -5   1 -17  221.00   15.06
   5  -1  18    6.59    2.03
   5   1  18    9.92    2.89
   5   1  18    8.20    2.43
   5  -1  18   11.19    6.36
  -5   1 -18    6.29    4.64
  -5  -1 -18    3.98    4.26
   5   1  19   83.71    6.80
   5   1  19   95.91    6.69
   5  -1  19   87.84    6.51
   5  -1  19  113.87    9.13
  -5   1 -19  100.03    8.02
  -5  -1 -19  102.66    7.85
   5   1  20   16.85    2.45
   5  -1  20   15.71    2.08
   5   1  20   14.48    2.59
   5  -1  20   21.96    5.77
  -5  -1 -20   17.57    4.18
  -5   1 -20   16.76    4.49
   5   1  21   38.60    3.11
   5  -1  21   32.25    2.85
  -5   1 -21   34.42    4.77
  -5  -1 -21   28.16    4.48
   5  -1  22    6.78    1.44
   5   1  22    6.57    1.76
  -5  -1 -22    3.91    3.14
  -5   1 -22    6.25    3.58
   5   1  23   90.03    5.82
   5   1  23   70.01    6.59
  -5   1 -23   74.82    6.72
   5   1  24    4.26    2.57
  -5   1 -24    5.74    2.67
   5  -1  25    0.82    2.22
   5   1  25    2.18    1.95
   5  -2 -29    2.90    5.06
  -5   2  28   31.06    2.99
   5  -2 -28   61.85    7.41
  -5   2  27   11.43    2.48
   5  -2 -27   42.98    8.34
  -5   2  26   42.88    4.50
   5   2 -26   57.11    6.95
  -5   2  25    5.48    2.86
   5   2 -25    7.47    6.39
   5  -2 -25   -2.72    9.69
   5   2 -25    1.04    2.74
  -5   2  24  278.18   19.30
   5   2 -24  268.84   19.23
  -5   2  23    9.85    3.60
   5   2 -23   11.09    3.33
  -5   2  22  158.78   11.63
  -5   2  22  172.07   11.09
   5   2 -22  153.70   11.54
   5   2 -22  141.98   14.01
   5   2 -21   -0.49    8.64
  -5   2  21    2.14    3.53
  -5   2  21   -0.46    2.31
   5   2 -21    1.21    3.27
   5   2 -20   15.22    8.99
  -5   2  20   19.28    3.95
   5   2 -20   19.44    3.59
  -5   2  20   21.14    2.76
   5   2 -19    2.06    8.50
  -5   2  19    1.84    3.49
   5   2 -19    3.14    3.20
   5   2 -19   -1.76    8.17
  -5   2  19    0.84    2.38
   5   2 -18   71.79    9.96
   5   2 -18   57.86    9.14
  -5   2  18   77.46    6.31
  -5   2  18   77.94    5.61
   5   2 -18   79.97    6.14
   5   2 -17   11.37    8.19
   5   2 -17   14.05    7.17
  -5   2  17    8.97    3.24
   5  -2 -17   14.09    8.95
   5   2 -17    9.07    7.62
   5   2 -17    9.54    3.09
   5   2 -16  250.39   18.17
  -5   2  16  251.14   16.18
   5   2 -16  241.52   17.98
   5   2 -16  238.75   16.10
   5  -2 -16  194.37   18.17
   5   2 -16  209.07   17.65
   5   2 -15   13.29    7.13
   5   2 -15   11.45    6.54
  -5   2  15   12.44    3.00
   5  -2 -15    5.66    7.56
   5   2 -15   14.50    2.92
   5   2 -15    6.27    6.89
   5   2 -14  103.41    9.64
   5   2 -14   97.21   10.77
  -5   2  14   96.32    7.14
   5   2 -14  110.39    9.55
   5  -2 -14   81.30   10.07
   5   2 -14   99.74    7.08
   5   2 -14   83.58    9.33
   5   2 -13  155.48   12.11
   5   2 -13  163.46   13.48
   5  -2 -13  140.55   11.26
  -5   2  13  151.70   10.15
   5   2 -13  159.71   11.98
   5   2 -13  125.83   11.83
   5   2 -13  146.25   10.09
   5  -2 -13  118.11   12.21
   5   2 -12  260.19   17.53
   5  -2 -12  263.05   31.74
   5   2 -12  295.04   18.84
   5  -2 -12  261.27   17.25
  -5   2  12  231.57   16.15
   5   2 -12  255.89   17.43
   5   2 -12  209.97   17.22
   5  -2 -12  187.73   17.36
   5   2 -12  251.62   16.15
   5   2 -11   52.54    7.22
  -5   2  11   50.12    4.75
   5  -2 -11   67.12   23.63
   5   2 -11   52.53    6.91
   5  -2 -11   48.28    5.20
   5   2 -11   42.85    6.53
  -5   2  11   45.82    3.90
   5  -2 -11   43.49    6.82
   5   2 -11   46.47    3.92
   5   2 -11   34.70    6.29
   5  -2 -10  582.61   37.22
  -5  -2  10  546.04   37.31
   5  -2 -10  549.04   46.53
  -5   2  10  601.02   37.08
   5   2 -10  569.12   37.16
   5   2 -10  578.80   39.82
   5   2 -10  662.47   38.17
   5   2 -10  578.85   37.20
   5   2 -10  555.88   36.43
   5  -2 -10  468.94   37.01
   5   2 -10  496.43   36.93
   5   2  -9  917.17   68.96
   5  -2  -9 1016.50   68.86
  -5  -2   9 1213.56   69.21
   5  -2  -9 1022.44   75.82
   5   2  -9 1080.76   70.35
   5   2  -9 1043.20   68.72
  -5   2   9 1152.74   68.83
   5   2  -9 1049.30   69.41
   5   2  -9 1134.91   68.82
   5   2  -9 1046.80   68.20
   5  -2  -9  881.83   68.58
  -5  -2   8  164.46   18.42
  -5   2   8  210.81   17.78
   5  -2  -8  190.60   15.25
  -5  -2   8  237.85   15.59
  -5   2   8  232.29   15.24
   5   2  -8  235.14   17.96
   5  -2  -8  210.89   28.31
   5   2  -8  228.57   16.05
   5  -2  -7   -0.10    3.46
   5  -2  -7   -5.36   20.71
  -5   2   7   -7.36    8.91
  -5  -2   7    0.38    9.64
  -5  -2   7   -9.48   10.15
  -5   2   7  -15.85    9.31
  -5   2   7   -1.72    2.82
   5  -2  -6  430.89   35.09
  -5   2   6  822.68   37.57
   5  -2  -6  505.20   43.63
  -5   2   6  462.88   35.02
  -5   2   6  709.60   37.10
  -5  -2   6  604.01   37.27
  -5  -2   6  634.15   37.61
  -5   2   5  -17.07    9.02
   5   2  -5    6.95    3.93
  -5  -2   5   10.12    9.97
   5  -2  -5    1.98    3.49
   5  -2  -5   -9.04   21.65
  -5  -2   5    5.01    3.51
  -5   2   5    3.80    3.29
  -5  -2   4  266.19   18.55
   5  -2  -4  280.99   18.58
   5  -2  -4  296.27   28.83
  -5   2   4  290.54   18.59
   5   2  -4  299.46   18.79
  -5  -2   3  941.08   59.50
   5  -2  -3  990.48   65.45
   5  -2  -3  892.52   59.51
  -5   2   3  907.49   59.46
  -5  -2   3  773.06   61.87
   5   2  -3  877.15   59.54
   5   2  -2   22.52    4.08
  -5  -2   2   27.95    4.06
  -5  -2   2   19.56   15.09
   5  -2  -2   24.50   19.02
  -5  -2   1  290.01   21.03
   5  -2  -1  303.74   21.18
  -5   2   1  482.49   35.99
   5  -2  -1  368.74   32.03
  -5  -2   1  458.16   27.87
   5   2  -1  310.95   21.12
  -5  -2   0  181.92   19.88
  -5   2   0  173.79   11.81
  -5  -2   0  164.12   11.46
   5   2   0  197.98   11.62
   5  -2   0  184.64   23.43
   5  -2   1    1.03   18.36
   5   2   1    6.24    2.98
  -5  -2  -1    4.66    2.90
   5  -2   1    3.41    3.08
  -5   2  -1    4.22    3.64
   5  -2   2  194.98   22.95
  -5  -2  -2  158.72   11.06
   5  -2   2  153.88   11.22
  -5   2  -2  154.90   11.45
   5   2   2  150.14   11.03
   5  -2   3    1.46    2.76
  -5  -2  -3    0.04    2.69
  -5   2  -3   -0.12    3.59
   5   2   3    0.04    2.46
  -5  -2  -4  151.96   18.00
   5  -2   4  154.35   10.29
  -5  -2  -4  111.12    9.83
  -5   2  -4  140.99   10.68
  -5   2  -4  130.36   22.22
   5   2   4  148.62    9.48
   5  -2   5  202.51   12.40
  -5   2  -5  185.69   12.91
  -5   2  -5  125.43   23.30
   5   2   5  138.42   11.78
  -5  -2  -5  143.02   11.84
  -5  -2  -5  167.25   20.32
   5   2   5  195.73   11.55
  -5   2  -6  541.24   30.16
  -5   2  -6  445.65   39.30
   5  -2   6  562.18   30.99
  -5  -2  -6  387.56   30.32
  -5   2  -6  461.75   31.24
   5   2   6  364.29   30.27
  -5  -2  -6  490.19   37.31
  -5   2  -7  167.52   11.32
  -5  -2  -7  114.99   21.65
   5  -2   7  176.52   12.09
  -5   2  -7  105.17   22.12
  -5   2  -8  333.15   22.05
   5  -2   8  328.19   21.91
   5   2   8  339.02   22.31
   5  -2   8  346.78   22.77
  -5  -2  -8  324.15   31.51
   5  -2   9  122.41    8.29
  -5   2  -9  121.77    8.52
   5   2   9  125.31    8.99
  -5  -2  -9  104.24   21.51
   5  -2   9  120.76    9.12
   5  -2  10    4.89    1.62
   5  -2  10    2.66    5.58
   5   2  10    6.65    3.44
  -5   2 -10    5.02    2.57
   5   2  11   55.09    4.42
   5  -2  11   55.24    4.17
  -5   2 -11   57.99    4.91
   5   2  11   59.92    5.58
   5  -2  11   54.95    7.14
   5   2  12   30.46    3.01
  -5   2 -12   31.21    3.89
   5  -2  12   26.17    2.67
   5  -2  12   29.91    6.83
   5   2  12   28.36    4.43
   5  -2  13    0.86    1.76
   5   2  13    0.18    2.22
   5  -2  13    9.43    6.71
   5   2  13    4.06    4.24
   5   2  14   49.80    4.04
   5  -2  14   45.28    3.66
   5   2  14   45.47    4.58
   5  -2  14   49.03    7.53
  -5   2 -14   32.28    5.64
   5   2  15   48.59    4.88
   5  -2  15   47.62    3.89
   5   2  15   51.17    4.36
  -5   2 -15   45.42    5.98
   5  -2  15   56.31    7.92
  -5  -2 -15   63.87    6.17
   5   2  16   50.98    4.95
   5  -2  16   50.02    4.03
   5   2  16   52.11    4.45
  -5  -2 -16   60.71    6.00
  -5   2 -16   55.16    6.12
   5  -2  16   60.88    7.98
   5   2  17    3.43    2.99
   5   2  17    2.62    2.50
   5  -2  17    0.51    1.72
   5  -2  17    1.12    6.80
  -5  -2 -17    2.22    4.21
  -5   2 -17    2.52    4.59
   5  -2  18   88.97    6.57
   5   2  18   88.83    7.10
   5   2  18  102.98    6.92
  -5   2 -18  103.76    8.39
   5  -2  18  103.23    9.85
  -5  -2 -18   99.48    7.82
   5   2  19    2.23    2.30
   5   2  19    2.23    2.58
   5  -2  19    6.48    6.31
  -5   2 -19    0.61    4.50
  -5  -2 -19    3.67    3.86
   5   2  20   11.34    2.65
   5   2  20   15.54    2.43
   5  -2  20   14.76    6.07
  -5  -2 -20   12.77    3.65
  -5   2 -20   13.81    4.41
   5   2  21    1.23    1.98
   5   2  21    4.78    3.57
   5  -2  21    5.03    5.42
  -5   2 -21    4.24    3.92
   5   2  22    3.66    1.79
   5   2  22    1.15    3.12
  -5   2 -22    2.27    3.61
   5   2  23   42.42    3.07
   5   2  23   31.47    3.92
  -5   2 -23   31.30    4.16
   5   2  24   25.63    2.96
  -5   2 -24   28.28    3.36
   5  -2  25    1.37    2.02
  -5  -2 -25   -0.60    5.68
  -5   3  28    6.43    1.78
  -5   3  27   53.17    4.13
   5   3 -27   44.82    4.08
  -5   3  26    1.92    2.54
   5   3 -26   -0.67    2.53
  -5   3  25   19.82    3.25
   5   3 -25   12.39    3.26
  -5   3  24    8.73    3.22
   5   3 -24    4.06    3.17
   5  -3 -24   10.80   10.55
  -5   3  23   22.98    3.87
   5   3 -23   15.31    3.80
   5   3 -22   48.68   10.02
  -5   3  22   63.49    5.65
   5   3 -22   63.92    7.94
   5   3 -22   63.26    5.66
   5  -3 -22   60.24   12.58
   5   3 -21   88.44   12.40
  -5   3  21  103.87    8.50
   5  -3 -21  128.43   14.61
   5   3 -21  116.49    8.58
  -5   3  21  116.48    7.87
   5   3 -21  104.49   10.63
   5   3 -20   71.69   11.03
   5   3 -20   69.84    9.66
  -5   3  20   74.22    6.71
  -5   3  20   81.15    5.88
   5   3 -20   78.81    6.60
   5   3 -20   77.26    9.55
   5   3 -19   -5.21    8.93
   5   3 -19   -6.67    7.73
  -5   3  19   -5.23    3.63
   5   3 -19   -1.07    3.63
  -5   3  19   -4.16    2.50
   5   3 -19  -21.78    7.76
   5   3 -18    0.85    8.48
   5   3 -18    4.10    7.59
  -5   3  18   -3.32    3.42
   5  -3 -18   -3.97    9.85
   5   3 -18  -13.49    7.02
  -5   3  18    0.16    2.36
   5   3 -18   -1.79    3.47
   5   3 -17  235.72   18.37
  -5   3  17  239.15   16.24
   5   3 -17  235.60   18.12
   5   3 -17  235.20   17.63
   5   3 -17  257.14   16.30
  -5   3  17  233.17   15.88
   5  -3 -17  196.72   19.04
   5   3 -16   33.55    7.93
   5   3 -16   45.71    7.83
  -5   3  16   32.68    3.97
   5  -3 -16   26.69    9.29
   5   3 -16   27.35    6.84
  -5   3  16   31.61    3.24
   5   3 -16   35.43    4.10
   5   3 -15  543.39   36.15
  -5   3  15  513.35   35.01
   5   3 -15  549.50   36.22
   5   3 -15  464.35   35.69
   5   3 -15  538.83   35.03
  -5   3  15  552.86   34.80
   5  -3 -15  463.71   36.23
   5   3 -14   28.09    7.47
   5   3 -14   32.82    7.29
  -5   3  14   49.34    4.11
  -5   3  14   42.08    3.41
   5   3 -14   32.71    4.03
   5  -3 -14   32.18    9.22
   5   3 -13   42.56    7.18
   5   3 -13   34.02    6.76
  -5   3  13   33.45    3.60
   5   3 -13   37.17    3.72
   5  -3 -13   34.56    7.43
   5   3 -13   32.54    6.15
  -5   3  13   36.38    3.15
   5   3 -12   77.64   11.22
   5   3 -12   90.54    8.80
   5   3 -12   92.25   10.50
   5  -3 -12   89.19    7.60
  -5   3  12   91.67    6.49
   5   3 -12   97.08    8.51
   5   3 -12   72.36    8.08
   5  -3 -12   66.37    8.83
   5   3 -12   96.55    6.55
  -5   3  12   86.76    6.24
   5   3 -11  241.46   18.84
   5  -3 -11  249.45   17.40
   5   3 -11  254.19   17.63
   5   3 -11  301.18   19.54
  -5   3  11  239.77   16.51
   5   3 -11  264.08   17.78
   5   3 -11  228.72   17.27
  -5   3  11  237.24   16.35
   5   3 -11  271.24   16.56
   5  -3 -11  228.51   17.65
   5   3 -10   55.39    9.48
   5  -3 -10   63.56    6.22
   5  -3 -10   80.20   25.01
  -5   3  10   71.97    6.10
   5   3 -10   79.67    8.92
  -5   3  10   72.52    5.12
   5   3 -10   55.60    7.07
   5   3 -10   49.30    6.51
  -5   3  10   77.23    4.94
   5   3 -10   57.19    5.17
   5  -3 -10   64.56    7.36
   5   3  -9  148.75   13.21
   5  -3  -9  146.13   11.46
  -5   3   9  178.22   11.45
   5  -3  -9  186.70   27.97
   5   3  -9  197.64   13.39
  -5   3   9  155.92   10.59
   5   3  -9  171.49   11.98
   5   3  -9  154.24   11.41
   5  -3  -9  161.34   11.95
  -5   3   9  147.82   10.45
   5   3  -8   10.38    7.17
   5   3  -8   -0.89    7.08
   5  -3  -8   -1.02    3.33
   5  -3  -8    8.86   22.17
   5   3  -8    0.81    5.17
  -5   3   8    1.31    3.18
  -5   3   8   -2.27    2.05
  -5   3   8   -0.52    1.74
  -5  -3   7  155.12   16.57
  -5   3   7  181.76   16.07
   5  -3  -7  176.95   13.63
   5   3  -7  199.29   13.74
  -5   3   7  215.39   13.62
   5  -3  -7  205.32   26.64
   5   3  -7  232.63   14.65
   5   3  -7  148.73   14.14
   5   3  -7  229.31   13.87
  -5   3   7  181.21   12.55
  -5  -3   6  137.22   10.75
  -5  -3   6  220.63   15.43
  -5   3   6  284.85   14.74
  -5   3   6  344.60   15.12
  -5  -3   6  195.24   14.41
   5  -3  -6  112.31   10.56
  -5   3   6  147.80   10.57
   5  -3  -6  144.39   25.74
   5   3  -6  143.69   11.34
   5   3  -6  117.08   10.74
   5   3  -6  129.88    9.67
  -5  -3   5 1155.10   69.59
   5  -3  -5 1074.02   69.52
  -5  -3   5  822.41   70.20
  -5   3   5 1036.43   70.15
   5  -3  -5 1145.92   76.34
  -5   3   5 1258.01   69.53
  -5   3   5  844.22   69.88
  -5  -3   5  775.27   69.95
   5   3  -5 1274.79   70.06
  -5  -3   4  156.15   10.68
   5  -3  -4  163.34   10.73
  -5   3   4  166.19   10.55
  -5  -3   4   93.12   14.21
   5   3  -4   96.46   10.59
  -5   3   4  112.20   12.68
   5   3  -3    0.80    3.81
  -5  -3   3    1.62    3.54
   5  -3  -3   -1.80    3.45
  -5   3   3   -0.38    3.41
  -5  -3   2   36.08    4.25
   5   3  -2   32.94    4.72
   5  -3  -2   29.11    4.56
  -5   3   2   28.86    4.56
  -5  -3   1  872.66   58.06
  -5  -3   1  832.41   60.11
   5   3  -1  923.91   58.26
   5  -3  -1  904.91   64.98
   5  -3   0    5.53   20.08
   5   3   0   -0.62    3.25
  -5  -3   0   -2.44    3.34
  -5   3   0  -25.65   22.60
   5  -3   1   -8.09   19.67
   5   3   1    2.38    3.15
  -5  -3  -1    1.75    3.09
  -5   3  -1   -3.59   19.98
   5  -3   1    3.26    3.14
  -5   3  -1   -1.54    3.91
   5   3   2    3.47    3.01
   5  -3   2    6.03   18.66
  -5  -3  -2    0.67    2.84
  -5   3  -2  -22.04   18.82
   5  -3   2    0.53    3.00
  -5   3  -2    2.93    3.93
   5   3   3   10.50    3.04
   5  -3   3    6.88   18.82
  -5   3  -3    7.97   18.17
  -5  -3  -3    7.37    2.84
   5  -3   3   10.98    3.28
  -5   3  -3   13.48    4.37
  -5   3  -3   13.53    2.03
   5   3   3   10.86    2.17
  -5   3  -4  617.12   51.75
  -5   3  -4  694.09   44.85
   5  -3   4  700.11   44.54
  -5  -3  -4  694.10   47.89
  -5   3  -4  688.69   43.72
   5   3   4  706.87   43.72
   5   3   4  688.66   43.73
  -5   3  -5 1971.51  119.85
  -5   3  -5 1861.22  119.80
   5  -3   5 1843.80  120.55
  -5   3  -5 1607.84  125.98
  -5   3  -5 1887.00  120.97
   5   3   5 1401.60  120.09
  -5  -3  -5 1724.08  123.30
   5  -3   5 1985.63  120.53
   5   3   5 1686.02  119.80
   5   3   5 1997.38  119.80
  -5   3  -6  899.47   55.12
  -5   3  -6  766.44   54.99
   5  -3   6  846.08   55.79
  -5  -3  -6  743.28   59.87
  -5   3  -6  886.28   55.41
   5   3   6  860.83   54.97
  -5   3  -7  167.01   11.24
   5   3   7  159.49   10.62
  -5   3  -7  148.07   10.71
  -5   3  -7  172.60   12.59
   5  -3   7  151.22   11.48
   5  -3   8  147.74   11.73
   5   3   8  164.06   10.84
  -5   3  -8  148.22   10.95
  -5   3  -9   -2.80    2.61
   5  -3   9    2.67    2.61
   5   3   9    0.34    1.90
   5   3  10   22.32    2.68
  -5   3 -10   24.20    3.15
  -5   3 -10   26.33    4.33
   5   3  11    1.49    2.11
  -5   3 -11    1.83    3.04
   5  -3  11    2.62    6.67
  -5   3 -11    5.95    3.87
   5   3  12    9.82    2.45
  -5   3 -12   14.50    3.64
   5  -3  12    4.02    7.03
  -5   3 -12   14.27    4.11
   5   3  13  135.68    9.70
  -5   3 -13  141.28   10.02
   5  -3  13  151.10   12.31
  -5   3 -13  115.81   10.20
   5   3  14   -1.20    3.29
  -5   3 -14    0.10    4.01
   5  -3  14    3.26    7.45
  -5   3 -14   -0.45    4.20
   5   3  15   50.77    4.94
   5  -3  15   41.61    8.65
  -5  -3 -15   53.65    5.84
   5   3  16   -0.39    3.18
   5  -3  16    1.48    7.42
  -5  -3 -16   -2.82    4.03
   5   3  17   67.09    5.61
   5  -3  17   67.15    9.00
   5   3  18   22.21    3.30
   5  -3  18   17.12    7.56
   5   3  18   19.82    4.05
  -5   3 -18   18.97    4.76
   5   3  19   30.22    3.60
   5   3  19   36.74    3.35
   5   3  19   26.97    4.37
   5  -3  19   40.58    7.13
  -5   3 -19   38.49    5.14
   5   3  20   23.72    2.69
   5   3  20   15.92    3.74
   5  -3  20   28.92    6.63
  -5   3 -20   18.86    4.55
   5   3  21    3.41    1.99
   5  -3  21    4.86    5.37
   5   3  21    1.01    3.08
  -5   3 -21    1.88    3.76
   5   3  22   28.38    2.52
   5   3  22   18.71    3.20
   5  -3  22   27.23    5.26
  -5   3 -22   25.44    3.96
   5   3  23   24.96    3.28
  -5   3 -23   31.02    3.78
   5   3  24    5.50    1.75
  -5   3 -24   11.51    2.50
   5  -4 -28   18.95    5.81
  -5   4  27    3.46    1.97
   5  -4 -27    3.47    7.01
   5   4 -27    3.50    2.20
  -5   4  26   21.81    2.80
   5   4 -26   16.57    2.95
  -5   4  25   -0.18    2.67
   5  -4 -25    8.22    9.26
   5   4 -25   -0.89    2.87
  -5   4  24   92.43    7.40
   5   4 -24   89.90    7.47
   5   4 -23   40.57    9.17
  -5   4  23   34.33    4.45
   5   4 -22    8.26    8.95
   5   4 -22   -0.62    3.74
   5   4 -21   41.86    9.87
   5   4 -21   43.78    8.58
  -5   4  21   47.51    4.96
   5   4 -21   52.58    5.24
   5  -4 -21   69.77   11.99
   5   4 -20    0.75    8.73
   5   4 -20   -7.19    7.88
  -5   4  20    0.80    3.41
   5  -4 -20    5.99   10.48
   5   4 -20   -3.20    3.71
   5   4 -19   11.77    8.84
   5   4 -19    9.26    7.81
  -5   4  19    6.31    3.44
   5  -4 -19   -4.15   10.60
  -5   4  19    6.72    2.46
   5   4 -19    7.54    3.89
   5   4 -18  116.29   12.38
  -5   4  18  122.47    9.14
   5   4 -18  112.74   11.96
  -5   4  18  124.27    8.61
   5  -4 -18   93.29   13.38
   5   4 -18  132.88    9.27
   5   4 -17   -3.50    8.31
   5   4 -17   -4.71    7.96
  -5   4  17   -2.09    3.47
  -5   4  17    1.56    2.46
   5  -4 -17    0.20    9.33
   5   4 -17    0.26    3.55
   5   4 -16  880.61   57.72
  -5   4  16  879.34   56.61
   5   4 -16  851.89   57.75
  -5   4  16  857.09   56.37
   5   4 -16  868.10   56.65
   5  -4 -16  782.93   57.72
   5   4 -15   -7.07    7.44
   5   4 -15   -1.71    7.45
  -5   4  15   -3.53    3.25
  -5   4  15   -2.21    2.47
   5   4 -15   -2.44    3.46
   5   4 -14  195.51   19.74
   5   4 -14  247.31   18.05
  -5   4  14  238.94   16.36
   5   4 -14  260.11   18.08
   5   4 -14  254.50   16.42
  -5   4  14  242.14   16.13
   5  -4 -14  205.51   18.14
   5   4 -13   26.77   10.66
   5   4 -13   26.15    6.91
  -5   4  13   30.05    3.40
   5   4 -13   25.67    6.86
  -5   4  13   24.19    2.98
   5   4 -12  627.67   44.98
  -5   4  12  675.59   43.47
   5   4 -12  740.66   44.49
   5  -4 -12  603.77   44.21
  -5   4  12  654.13   43.31
   5   4 -11    1.85    8.61
  -5   4  11    4.35    2.46
   5   4 -11    6.65    6.06
  -5   4  11    5.19    2.15
   5  -4 -11    2.76    6.18
   5   4 -10   49.77    8.78
   5   4 -10   56.98    8.48
   5  -4 -10   33.53    4.79
   5   4 -10   42.52    6.40
  -5   4  10   39.95    3.68
   5   4 -10   40.48    3.77
  -5   4  10   41.89    3.50
   5  -4 -10   35.85    6.54
   5   4  -9   56.48    9.04
   5  -4  -9   65.01    6.45
   5   4  -9   68.95    7.34
  -5   4   9   85.21    6.49
  -5   4   9   68.11    5.24
   5   4  -9   69.22    5.36
  -5   4   9   68.05    5.07
   5  -4  -9   71.04    7.46
   5   4  -8  113.34   11.03
   5  -4  -8   93.84    9.30
   5   4  -8  123.72    9.87
  -5   4   8  150.00    9.49
   5   4  -8  153.70   11.76
  -5   4   8  115.14    8.28
   5   4  -8  127.18    8.37
   5  -4  -8  113.00    9.61
  -5   4   8  114.58    8.17
   5   4  -7   35.05    7.22
   5   4  -7   50.93    7.21
   5  -4  -7   32.26    4.83
  -5   4   7   42.65    4.78
   5   4  -7   36.53    5.70
  -5   4   7   34.39    3.31
  -5   4   7   36.30    3.20
   5   4  -7   35.49    3.46
   5   4  -6 1779.37  129.03
  -5   4   6 2459.82  130.02
   5   4  -6 1934.74  128.96
   5  -4  -6 1911.34  129.45
  -5   4   6 2485.15  129.61
   5   4  -6 2351.22  130.60
  -5  -4   6 1750.17  129.84
  -5   4   6 1930.88  128.59
   5   4  -6 1972.40  128.63
  -5   4   6 1932.32  128.52
   5   4  -5    9.41    5.33
  -5   4   5  -12.33    7.94
  -5  -4   5  -14.47    9.47
  -5  -4   5    6.63    4.10
   5  -4  -5    7.33    3.90
  -5  -4   5  -22.42   10.75
  -5   4   5  -16.66    8.41
   5   4  -5    0.51    4.81
   5  -4  -5  -22.18   21.56
  -5   4   5    4.72    3.81
  -5   4   5   -2.15    2.26
   5   4  -5    2.88    4.71
  -5   4   5    1.34    2.22
   5   4  -5   -0.34    2.36
  -5  -4   4  166.77   12.40
  -5   4   4  175.97   14.19
  -5  -4   4  153.20   15.45
  -5   4   4  100.62   13.22
  -5  -4   4  102.94   14.31
   5   4  -4  151.39   12.06
   5  -4  -4  158.45   12.38
  -5   4   4  204.55   12.49
   5  -4  -4  186.01   25.95
   5   4  -4  207.77   13.38
  -5   4   4  154.90   11.13
   5   4  -4  180.21   12.07
   5   4  -4  176.73   11.25
  -5  -4   3   75.48    6.70
   5  -4  -3   72.19    6.78
  -5  -4   3   36.71   10.52
  -5   4   3   82.77    6.74
   5  -4  -3   67.64   21.80
  -5   4   3   50.73    9.72
   5   4  -3   88.19    7.79
  -5   4   3   66.39    5.28
   5   4  -3   76.02    6.53
   5   4  -3   66.74    5.48
   5   4  -2    2.23    4.51
  -5  -4   2    1.05    3.48
   5  -4  -2    1.07    3.84
   5  -4  -2   -8.78   20.34
  -5   4   2    2.68    4.02
  -5   4   2    6.00    1.88
  -5   4   2    5.19    2.57
   5   4  -2    0.30    2.65
   5   4  -1    4.14    4.13
  -5  -4   1    0.12    3.55
  -5  -4   1    3.75    9.31
   5  -4  -1    1.96    3.76
  -5   4   1    3.65    3.87
  -5   4   1    0.70    1.86
   5   4  -1    2.42    2.30
  -5  -4   0  537.33   29.86
  -5   4   0  344.11   38.66
  -5   4   0  439.47   29.96
   5   4   0  508.13   30.35
  -5   4   0  440.86   28.83
   5   4   0  400.57   28.89
  -5   4  -1    4.58    1.93
   5   4   1    4.79    2.04
   5   4   1    7.93    3.89
  -5  -4  -1    7.70    3.42
  -5   4  -1    5.44    2.16
   5   4   1    4.95    2.03
  -5  -4  -2  291.13   22.19
  -5   4  -2  259.23   32.50
   5  -4   2  346.19   22.69
   5   4   2  307.80   22.68
  -5   4  -2  326.36   21.61
   5  -4   2  316.24   23.28
   5   4   2  316.28   21.58
   5   4   2  351.04   21.59
  -5   4  -3  423.96   42.68
   5  -4   3  530.01   34.36
  -5   4  -3  488.68   33.32
   5  -4   3  481.05   34.61
   5   4   3  515.26   33.26
   5   4   3  512.75   33.28
  -5   4  -4   97.27    7.27
  -5   4  -4   96.72    6.91
   5  -4   4   94.01    8.12
  -5   4  -4   93.95   21.43
   5  -4   4   86.45    9.86
   5   4   4   98.19    6.85
   5   4   4  102.54    6.89
  -5   4  -5  118.50    7.92
  -5   4  -5  117.13    7.56
   5  -4   5  114.47    8.69
  -5   4  -5  121.06    9.55
   5  -4   5  105.00   10.31
   5   4   5  103.86    7.46
   5   4   5  111.03    7.40
  -5   4  -6  519.22   32.01
   5   4   6  486.75   31.70
  -5   4  -6  469.78   31.80
   5  -4   6  470.27   32.80
  -5   4  -6  494.26   32.48
  -5   4  -6  456.88   31.92
  -5   4  -7   16.29    4.30
   5   4   7   15.07    2.15
  -5   4  -7   18.05    2.83
   5  -4   7   14.72    3.39
  -5   4  -7   14.87    7.42
  -5   4  -7   10.37    3.35
  -5   4  -8   21.42    4.85
   5   4   8   17.21    2.25
  -5   4  -8   14.76    2.84
  -5   4  -8   21.31    8.38
  -5   4  -8   10.55    3.45
  -5   4  -9    5.38    5.09
   5   4   9    5.71    2.01
  -5   4  -9    6.35    2.87
  -5   4  -9    6.62    7.87
  -5   4  -9    2.25    3.30
  -5   4 -10  119.11    9.33
   5   4  10  101.65    6.98
   5   4  10  101.68    7.34
  -5   4 -10  101.00    7.50
  -5   4 -10  107.38    7.59
   5   4  11   34.31    3.30
  -5   4 -11   40.54    7.10
  -5   4 -11   36.88    4.32
   5   4  11   29.15    3.66
  -5   4 -11   38.18    4.49
  -5   4 -12  140.01    9.66
   5   4  12  131.54    8.94
   5  -4  12  124.91   12.09
   5   4  12  109.36    9.17
  -5   4 -12  137.74    9.64
   5   4  13   58.28    4.76
  -5   4 -13   65.79    6.16
   5   4  13   52.70    5.23
   5  -4  13   66.55    9.34
  -5   4 -13   60.49    5.89
   5   4  14    1.39    2.47
   5   4  14   -0.23    3.18
  -5   4 -14    0.04    4.32
   5  -4  14    1.83    8.00
   5   4  14    1.68    3.16
  -5   4 -14   -0.71    4.20
   5   4  15    4.34    3.23
   5   4  15    2.69    2.49
  -5   4 -15    3.20    4.65
   5   4  15    2.12    3.25
   5  -4  15    4.17    7.91
  -5   4 -15    3.89    4.32
   5   4  16   66.82    5.29
   5   4  16   64.32    4.89
  -5   4 -16   63.86    6.70
   5   4  16   44.69    5.33
  -5   4 -16   54.02    6.26
   5  -4  16   73.57    9.48
   5   4  17    0.02    2.38
   5   4  17    3.33    2.91
   5  -4  17   -1.89    7.52
   5   4  17    3.12    3.30
  -5   4 -17    0.38    4.25
   5   4  18   13.74    2.95
   5   4  18   15.83    2.60
   5   4  18    8.81    3.33
   5  -4  18   15.82    7.37
   5   4  19   17.26    2.51
   5  -4  19   22.81    7.00
   5   4  19   14.43    3.26
   5  -4  20   -0.46    5.92
   5   4  20   -1.15    2.73
   5   4  21   -0.99    2.43
   5  -4  21    2.57    5.30
   5   4  22   18.79    2.63
  -5   4 -22   27.86    3.64
  -5   4 -23   -0.25    2.57
  -5   4 -24    4.73    2.03
  -5   5  27   30.52    2.75
   5   5 -27   28.60    3.03
  -5   5  26   10.27    2.24
   5   5 -26    7.37    2.47
  -5   5  25   -1.06    2.35
   5   5 -25   -0.23    2.69
  -5   5  24   18.02    3.15
   5   5 -24    4.76    3.36
   5   5 -23   11.58    8.43
  -5   5  23    9.57    3.20
   5  -5 -23   10.03    9.47
   5   5 -23    6.31    3.46
  -5   5  22   83.33    6.74
   5   5 -22   83.22    6.95
   5  -5 -22  105.05   11.98
   5   5 -21  221.93   19.31
  -5   5  21  253.82   16.98
   5   5 -21  204.37   18.85
   5   5 -21  247.72   17.09
   5   5 -20    4.78    8.76
   5   5 -20    1.69    8.32
  -5   5  20    0.55    3.60
   5  -5 -20   15.79   10.67
   5   5 -20    5.60    3.89
   5   5 -19  -10.97    9.15
   5   5 -19  -10.16    8.44
   5   5 -19   -6.30    4.25
   5  -5 -19  -20.91   11.52
   5   5 -18   14.15    8.80
   5   5 -18   26.56    8.42
  -5   5  18   13.31    3.77
   5  -5 -18    6.56    9.76
   5   5 -18   24.37    4.37
  -5   5  18   20.31    2.93
   5   5 -17  454.02   32.69
   5   5 -17  480.78   32.70
  -5   5  17  456.54   31.03
   5  -5 -17  481.55   32.88
  -5   5  17  468.74   30.75
   5   5 -16   -0.37    8.38
  -5   5  16   -4.14    3.48
   5   5 -16    4.78    7.77
  -5   5  16    2.13    2.70
   5  -5 -16   -8.96    9.01
   5   5 -15   71.98   14.20
   5   5 -15   77.78   10.78
  -5   5  15  106.08    7.80
   5   5 -15   95.45   10.85
  -5   5  15  111.95    7.30
   5   5 -14   -2.52   11.24
  -5   5  14    9.53    3.34
   5   5 -14   -0.51    7.16
   5  -5 -14   -4.24    7.83
  -5   5  14    5.57    2.63
   5   5 -13   31.73   11.61
  -5   5  13   38.38    3.56
   5   5 -13   10.58    7.38
   5   5 -13   10.04    3.76
  -5   5  13   15.26    3.08
   5   5 -12   10.16    9.82
   5   5 -12   14.23    6.46
  -5   5  12   13.46    3.11
   5   5 -12   10.24    6.76
   5  -5 -12   18.87    6.79
   5   5 -12   11.62    3.31
  -5   5  12   12.47    2.77
   5   5 -11   88.85   11.38
   5   5 -11  101.19    9.44
  -5   5  11   96.94    7.33
   5   5 -11  105.32    7.50
  -5   5  11  102.76    7.18
   5  -5 -11   88.47    9.33
   5   5 -10   23.13    6.22
  -5   5  10   12.81    2.91
   5  -5 -10   12.40    5.78
   5   5 -10   19.49    3.17
  -5   5  10   13.56    2.70
   5   5  -9  346.16   26.76
   5   5  -9  381.99   26.11
  -5   5   9  383.70   25.24
   5   5  -9  393.67   25.32
  -5   5   9  375.46   25.14
   5   5  -8   13.70    7.42
   5  -5  -8    9.21    4.06
   5   5  -8   14.60    5.54
  -5   5   8    6.96    2.66
  -5   5   8    8.61    2.61
   5   5  -8   15.49    2.72
   5   5  -7  163.23   13.59
   5  -5  -7  138.72   12.93
   5   5  -7  166.10   12.79
   5   5  -7  197.97   15.01
  -5   5   7  182.55   11.69
   5   5  -7  169.28   11.72
   5   5  -6    3.32    6.53
   5   5  -6    3.50    5.95
   5  -5  -6   -0.16    3.98
   5   5  -6    1.02    4.87
  -5   5   6    8.51    2.47
   5   5  -6    0.02    2.44
   5   5  -5   58.67    7.60
   5  -5  -5   60.66    6.78
   5   5  -5   68.03    6.87
   5   5  -5   81.47    8.57
  -5   5   5   62.13    5.09
   5   5  -5   71.68    5.21
   5   5  -4   -0.10    5.56
   5   5  -4    1.58    5.27
   5  -5  -4    0.81    3.70
   5   5  -4   -1.90    4.66
   5  -5  -4   13.22   20.66
  -5   5   4    4.12    2.42
  -5   5   4    1.21    1.94
   5   5  -4    4.29    2.55
   5   5  -3    0.68    5.29
   5  -5  -3    2.99    3.88
   5   5  -3    0.97    4.60
   5  -5  -3    3.28   19.89
  -5   5   3    5.95    2.51
   5   5  -3    2.21    4.38
   5   5  -3    2.12    2.85
  -5   5   2    2.26    1.71
   5   5  -2   -0.13    4.94
   5  -5  -2   11.67   21.55
  -5  -5   2    1.53    3.67
   5  -5  -2    3.01    4.00
   5   5  -2    3.08    4.42
   5  -5  -2   -6.81   19.51
  -5   5   2    0.55    2.69
   5   5  -2    4.52    4.11
   5   5  -2    1.18    2.62
   5   5  -1    2.49    1.78
  -5   5   1    2.07    1.80
   5  -5  -1    1.76   20.90
  -5  -5   1    2.83    3.67
   5  -5  -1    2.73    3.86
   5   5  -1    0.37    4.75
   5   5  -1    1.09    3.86
   5   5  -1    1.29    2.19
   5   5   0    5.15    1.80
  -5   5   0    5.12    1.92
  -5  -5   0    9.84    3.75
   5  -5   0    5.59    3.85
   5   5   0    5.93    4.84
  -5   5   0    5.65    2.29
   5   5   0    2.88    2.15
  -5   5  -1   60.61    4.32
   5   5   1   52.34    6.62
  -5   5  -1   57.01    4.52
   5   5   1   52.46    4.14
   5   5   1   51.82    4.33
  -5   5  -2   70.91    5.32
  -5   5  -2   71.59    5.52
   5  -5   2   69.16    9.87
   5   5   2   72.26    5.16
   5   5   2   73.51    5.28
  -5   5  -3   83.08    6.08
  -5   5  -3   86.07    6.46
   5  -5   3   86.04    7.68
   5  -5   3   76.49    9.99
   5   5   3   84.73    6.01
   5   5   3   82.50    5.88
  -5   5  -4  115.09    8.10
   5   5   4  106.17    7.66
  -5   5  -4   86.13    7.69
   5  -5   4  105.08   10.73
   5   5   4  108.64    7.47
   5   5   4  128.30    7.61
  -5   5  -5   74.78    6.15
   5   5   5   71.92    5.16
   5   5   5   76.01    5.44
   5  -5   5   65.92    8.85
  -5   5  -5   87.30    8.43
   5   5   5   81.07    5.33
  -5   5  -6    2.00    4.10
   5   5   6    1.61    2.43
   5   5   6    2.19    1.73
  -5   5  -6    2.23    2.57
  -5   5  -6   -0.72    7.02
  -5   5  -6    0.02    2.64
  -5   5  -7  311.58   19.46
   5   5   7  267.91   18.67
  -5   5  -7  294.35   18.92
   5   5   7  294.94   18.88
  -5   5  -7  257.15   18.92
  -5   5  -7  311.29   20.36
  -5   5  -8   77.11    7.00
  -5   5  -8   73.22    5.55
   5   5   8   70.70    5.37
   5   5   8   64.80    4.85
  -5   5  -8   50.49    5.51
  -5   5  -8   69.44    9.71
  -5   5  -9   12.19    5.81
   5   5   9   12.71    2.92
   5   5   9   10.37    2.15
  -5   5  -9    7.23    3.43
  -5   5  -9    1.37    3.24
  -5   5 -10    3.75    3.60
  -5   5 -10   -0.22    6.32
   5   5  10    0.99    2.94
   5   5  10    1.10    2.08
  -5   5 -10    0.44    3.31
  -5   5 -11    3.69    3.89
  -5   5 -11    3.67    6.87
   5   5  11    2.65    2.99
   5   5  11    2.39    2.21
  -5   5 -11    3.16    3.40
  -5   5 -12   13.69    7.80
   5   5  12   16.01    3.22
   5   5  12   12.43    2.45
  -5   5 -12   11.69    4.36
   5   5  12    6.96    2.70
  -5   5 -12    7.60    3.82
  -5   5 -13  504.75   32.56
   5   5  13  491.75   31.16
   5   5  13  468.68   30.99
  -5   5 -13  527.43   31.60
  -5   5 -13  540.06   31.40
   5   5  14   24.43    2.97
  -5   5 -14   32.06    8.84
  -5   5 -14   29.53    5.16
   5   5  14   16.61    3.24
  -5   5 -14   16.56    4.29
   5   5  15  167.68   10.46
  -5   5 -15  170.66   11.67
  -5   5 -15  145.09   11.23
   5   5  16    3.90    2.27
  -5   5 -16    5.72    4.95
   5   5  16    3.90    2.86
  -5   5 -16   -3.26    4.04
   5   5  17   21.09    3.17
   5   5  17   20.37    2.59
  -5   5 -17   12.84    5.20
   5   5  17   11.40    3.04
  -5   5 -17   14.95    4.28
   5   5  18   10.91    2.29
  -5   5 -18   13.96    5.23
   5   5  18   10.57    2.70
  -5   5 -18    7.14    3.89
   5   5  19    3.15    1.97
   5   5  19    2.57    2.28
  -5   5 -19    2.00    3.49
   5   5  20   -0.36    1.76
   5   5  20    0.24    2.09
  -5   5 -20    0.98    3.32
   5   5  21    7.23    1.64
  -5   5 -21    5.22    3.00
   5   5  22   -0.20    1.34
  -5   6  26    3.58    1.68
   5   6 -26    4.13    2.14
  -5   6  25   -0.76    2.01
   5   6 -25   -1.14    2.36
  -5   6  24  121.54    8.30
   5   6 -24  103.52    8.46
   5   6 -23    5.55    7.63
  -5   6  23    4.85    2.74
   5   6 -23    7.24    3.20
   5  -6 -23   19.82    8.28
   5   6 -22   14.33    8.62
   5   6 -22   11.85    6.89
  -5   6  22   12.27    3.54
   5   6 -22   12.25    3.88
   5   6 -21   -1.68    8.72
   5   6 -21    7.27    7.70
  -5   6  21   -2.60    3.25
   5  -6 -21    6.32    9.08
   5   6 -20   20.28    9.08
   5   6 -20   26.27    8.58
  -5   6  20   19.60    3.97
   5  -6 -20   18.17   10.27
   5   6 -19   32.00    9.12
   5   6 -19   26.48    8.75
  -5   6  19   20.93    3.87
   5  -6 -19    5.95    9.32
   5   6 -18   -0.40    8.69
   5   6 -18    6.50    8.29
  -5   6  18    1.84    3.53
   5  -6 -18   -1.00    8.94
   5   6 -17   58.33    9.45
   5   6 -17   70.04    9.59
  -5   6  17   50.65    4.33
  -5   6  17   53.62    5.24
   5   6 -17   61.33    5.62
   5  -6 -17   65.54    9.55
   5   6 -16   69.43   14.00
  -5   6  16   78.35    5.94
  -5   6  16   78.62    6.67
   5   6 -16   89.81   10.38
   5   6 -16   91.06    6.91
   5  -6 -16   72.33   10.21
   5   6 -15    7.91   11.96
  -5   6  15   -1.17    3.46
   5   6 -15    9.17    8.12
   5   6 -15    2.57    3.84
   5  -6 -15   -2.60    7.97
   5   6 -14    1.10   11.42
  -5   6  14    2.66    3.26
   5   6 -14   -2.02    8.10
   5  -6 -14   -2.82    7.27
   5   6 -14   -1.07    3.56
   5   6 -13  100.24   13.89
   5   6 -13  108.27   11.15
  -5   6  13  122.35    8.66
   5   6 -13  119.19   11.80
   5   6 -13  109.74    8.75
   5  -6 -13  138.79   11.18
   5   6 -12   -0.75   10.24
   5   6 -12    1.12    6.91
  -5   6  12    3.81    3.03
   5   6 -12    1.67    3.40
   5   6 -11   -7.66    6.98
   5   6 -11   -0.44    3.39
   5   6 -10   11.57    8.97
   5   6 -10    9.11    6.35
  -5   6  10    5.44    2.33
  -5   6  10   -1.04    3.13
   5   6 -10    7.30    3.08
   5   6  -9   12.03    8.82
   5   6  -9    9.49    6.11
  -5   6   9    6.78    2.92
  -5   6   9    8.87    2.37
   5   6  -9    9.38    2.99
   5   6  -8   86.25   10.84
   5   6  -8  102.70    9.71
  -5   6   8  112.51    7.73
  -5   6   8  102.70    7.85
   5   6  -8  119.05    7.99
   5   6  -7   97.74   10.49
   5   6  -7   96.58    9.27
  -5   6   7  112.89    7.53
  -5   6   7   95.32    7.67
   5   6  -7  113.60    7.78
  -5   6   6  179.40   11.85
   5   6  -6  154.86   13.85
   5   6  -6  164.48   13.22
  -5   6   6  183.24   11.98
  -5   6   6  164.82   12.09
   5   6  -6  184.37   12.17
  -5   6   5   29.67    2.81
   5   6  -5   21.09    6.81
   5   6  -5   27.87    5.54
  -5   6   5   34.39    3.23
  -5   6   5   24.58    3.63
   5   6  -5   31.80    3.64
  -5   6   4    7.37    1.98
   5   6  -4    5.96    5.06
  -5   6   4    9.94    2.93
  -5   6   4   11.35    2.48
   5   6  -4    8.93    3.12
  -5   6   3   12.56    2.16
   5   6  -3    9.25    4.98
  -5   6   3   13.90    2.65
  -5   6   3   10.24    2.98
   5   6  -3   15.32    3.18
  -5   6   2    2.64    2.06
  -5   6   2    3.19    2.52
   5   6  -2    3.66    4.66
   5   6  -2    4.16    2.54
  -5   6   1   43.51    3.72
   5   6  -1   41.57    5.35
   5   6  -1   43.59    3.88
  -5   6   0  330.07   21.58
   5   6   0  319.89   21.57
  -5   6  -1   44.39    3.87
   5   6   1   41.67    3.60
  -5   6  -2  410.47   25.77
   5   6   2  371.09   25.42
  -5   6  -2  394.53   25.56
   5  -6   2  369.20   27.41
  -5   6  -3   42.78    4.69
  -5   6  -3   42.74    3.88
   5   6   3   38.86    3.22
   5   6   3   42.58    3.50
   5  -6   3   35.48    8.85
   5   6   4   41.98    3.59
  -5   6  -4   53.27    5.27
  -5   6  -4   49.32    4.27
   5   6   4   51.82    3.97
  -5   6  -5   40.99    4.89
   5   6   5   29.41    2.82
   5   6   5   33.94    3.25
  -5   6  -5   32.70    3.66
  -5   6  -5   43.64    7.67
  -5   6  -6  125.14    9.05
   5   6   6  105.07    7.33
   5   6   6  123.94    7.63
  -5   6  -6  125.98   10.76
  -5   6  -7    3.23    5.30
   5   6   7    2.12    1.80
   5   6   7    2.31    2.53
  -5   6  -7   -7.96    8.44
  -5   6  -7    2.08    2.51
   5   6   8   32.28    3.37
   5   6   8   28.78    2.84
  -5   6  -8   30.64    6.20
  -5   6  -8   31.12    4.21
  -5   6  -8   23.27    3.67
  -5   6  -8   39.41    9.55
  -5   6  -9    0.58    6.28
   5   6   9    1.78    1.86
   5   6   9    0.92    2.64
  -5   6  -9    1.27    3.91
  -5   6  -9    4.25    9.20
  -5   6  -9   -2.49    3.07
  -5   6 -10  214.83   13.58
  -5   6 -10  223.51   14.91
   5   6  10  198.64   12.97
   5   6  10  178.05   12.73
  -5   6 -10  171.34   13.16
  -5   6 -11   31.29    4.96
  -5   6 -11   27.98    8.00
   5   6  11   32.49    3.13
   5   6  11   32.65    3.60
  -5   6 -11   28.96    4.14
  -5   6 -12    9.48    4.63
  -5   6 -12    8.26    7.88
   5   6  12   10.07    2.29
   5   6  12   10.28    2.87
  -5   6 -12    9.08    3.52
  -5   6 -13   19.79    5.11
  -5   6 -13   28.38    8.57
   5   6  13   22.36    2.79
   5   6  13   27.64    3.34
  -5   6 -13   23.30    3.96
   5   6  14   85.34    6.26
   5   6  14   76.33    5.84
  -5   6 -14   83.60   10.52
  -5   6 -14   82.53    7.68
  -5   6 -14   76.08    6.69
  -5   6 -15    8.32    5.12
   5   6  15    8.39    2.94
  -5   6 -15    4.66    8.85
   5   6  15    9.64    2.24
  -5   6 -15    8.05    3.64
  -5   6 -16  187.87   14.31
   5   6  16  192.10   13.00
  -5   6 -16  197.93   13.53
  -5   6 -17    5.76    5.25
   5   6  17    3.58    1.94
  -5   6 -17   -1.39    3.53
  -5   6 -18    1.37    4.98
   5   6  18   -0.01    1.72
  -5   6 -18   -0.15    3.20
   5   6  19   14.01    1.88
  -5   6 -19    8.50    3.23
   5   6  20   11.26    1.69
   5  -6  20    9.87    5.09
  -5   6 -20    8.95    2.86
   5   6  21   -1.59    1.23
  -5   6 -21    0.09    2.37
   5  -6  22   65.11    5.14
  -5   6 -22   50.46    4.31
  -5   7  25   14.98    1.83
   5   7 -25    7.34    2.28
  -5   7  24    2.60    1.86
   5   7 -23    2.34    6.58
  -5   7  23    2.61    2.32
   5   7 -22    3.10    7.15
   5   7 -22    1.55    5.94
  -5   7  22    1.74    2.51
   5   7 -21   36.23    8.70
   5   7 -21   30.71    7.41
  -5   7  21   34.49    3.76
   5   7 -21   31.21    4.01
   5   7 -20    2.41    8.39
   5   7 -20    4.38    7.35
  -5   7  20    3.25    3.08
   5  -7 -20    4.23    7.28
   5   7 -20    1.20    3.48
   5   7 -19    6.94    8.58
   5   7 -19   19.07    8.03
  -5   7  19   12.89    3.39
   5   7 -19   10.89    3.75
   5   7 -18  101.12   11.32
  -5   7  18   95.02    7.61
   5   7 -18  104.17   11.12
   5   7 -18  102.33    7.81
  -5   7  17  111.39    8.27
   5   7 -17  109.61   11.77
   5   7 -17  112.40    8.50
   5   7 -16   98.47   14.82
  -5   7  16  112.38    8.49
   5   7 -16  120.64   11.97
   5   7 -16  114.95    8.69
   5   7 -15  217.47   18.68
  -5   7  15  240.20   16.58
  -5   7  15  239.46   16.26
   5   7 -15  262.97   19.07
   5   7 -15  264.44   16.72
   5   7 -14  216.74   22.08
   5   7 -14  243.04   20.48
  -5   7  14  268.70   18.18
  -5   7  14  284.66   18.47
   5   7 -14  283.33   20.85
   5   7 -14  278.95   18.55
   5   7 -13   14.26   11.14
   5   7 -13    8.70    8.18
  -5   7  13   32.96    3.80
  -5   7  13   12.59    2.70
   5   7 -13    6.78    3.78
   5   7 -12  120.01   14.86
   5   7 -12  141.91   12.67
  -5   7  12  146.15    9.97
  -5   7  12  135.13   10.25
   5   7 -12  151.23   10.39
   5   7 -11  238.00   21.35
   5   7 -11  257.49   19.94
  -5   7  11  262.59   18.33
   5   7 -11  303.45   18.60
   5   7 -10   42.05    9.86
   5   7 -10   34.39    7.17
   5   7 -10   26.04    3.70
   5   7  -9  332.55   28.14
   5   7  -9  360.35   27.38
  -5   7   9  395.57   26.30
   5   7  -9  429.92   26.50
   5   7  -8   88.93   10.82
   5   7  -8   97.07    9.47
  -5   7   8   93.90    7.06
   5   7  -8   98.61    7.36
   5   7  -7  294.36   26.68
   5   7  -7  336.14   26.22
  -5   7   7  386.52   25.31
   5   7  -7  422.25   25.47
   5   7  -6   13.59    7.41
   5   7  -6    9.44    6.01
  -5   7   6    9.00    3.01
   5   7  -6   19.20    3.48
   5   7  -5    2.38    6.79
  -5   7   5    2.03    1.99
   5   7  -5    0.91    5.74
  -5   7   5    2.42    2.90
   5   7  -5    2.48    3.32
  -5   7   4   90.29    6.92
   5   7  -4   84.91    8.74
  -5   7   4   92.85    7.21
  -5   7   3  171.14   11.38
  -5   7   3  160.21   11.55
   5   7  -3  169.78   12.79
   5   7  -3  165.97   11.60
[truncated: 447,897 more chars]
