# Supplementary material for: {5,15-Bis[3,5-bis­(6′-methyl-2,2′-bipyridyl-6-yl)phen­yl]-10,20-di­phenyl­porphyrin}zinc(II) 1,2-di­meth­oxy­ethane 0.296-solvate
Source: IUCrdata. 2026 Mar 17;11(Pt 3):x260259. doi: 10.1107/S2414314626002592 (PMC13055972; doi:10.1107/S2414314626002592)
Supplement: Supplementary file 2 [file x-11-x260259-Isup3.hkl]

data_I                                                                          
_shelx_title ' exp_5550_auto_a.res in P2(1)/c'                                  
_shelx_refln_list_code          4                                               
_shelx_F_calc_maximum      261.82                                               
_exptl_crystal_F_000      1433.51                                               
_reflns_d_resolution_high  0.8038                                               
                                                                                
loop_                                                                           
 _space_group_symop_operation_xyz                                               
 'x, y, z'                                                                      
 '-x, y+1/2, -z+1/2'                                                            
 '-x, -y, -z'                                                                   
 'x, -y-1/2, z-1/2'                                                             
                                                                                
_cell_length_a    14.3759                                                       
_cell_length_b    10.9721                                                       
_cell_length_c    24.1950                                                       
_cell_angle_alpha  90.000                                                       
_cell_angle_beta  104.427                                                       
_cell_angle_gamma  90.000                                                       
                                                                                
_shelx_F_squared_multiplier     1.000                                           
                                                                                
loop_                                                                           
 _refln_index_h                                                                 
 _refln_index_k                                                                 
 _refln_index_l                                                                 
 _refln_F_squared_calc                                                          
 _refln_F_squared_meas                                                          
 _refln_F_squared_sigma                                                         
 _refln_observed_status                                                         
   1   0   0      49826.90      40435.17      1829.39 o                         
   2   0   0      17769.62      20092.84       638.35 o                         
   3   0   0      25287.49      25888.67       814.69 o                         
   4   0   0         17.38         -5.23        31.32 o                         
   5   0   0         20.35         22.69        14.18 o                         
   6   0   0        454.86        391.57        36.72 o                         
   7   0   0        285.80        242.82        15.57 o                         
   8   0   0        678.02        668.43        29.18 o                         
   9   0   0         34.50         43.14        11.90 o                         
  10   0   0        284.79        296.75        34.10 o                         
  11   0   0       1355.81       1385.13        96.98 o                         
  12   0   0        424.81        469.99        41.52 o                         
  13   0   0        425.92        478.76        40.46 o                         
  14   0   0          2.17          5.38        18.46 o                         
  15   0   0        439.11        437.22        24.33 o                         
  16   0   0          4.34          2.33        10.54 o                         
   1   1   0      16695.66      18554.89       781.33 o                         
   2   1   0       6821.04       5685.90       874.61 o                         
   3   1   0        422.95        291.57        20.39 o                         
   4   1   0        501.49        570.37        21.64 o                         
   5   1   0       1460.27       1188.66        38.45 o                         
   6   1   0       5091.59       4278.76       112.66 o                         
   7   1   0       1060.34        884.62        30.42 o                         
   8   1   0        527.54        505.71        14.64 o                         
   9   1   0        219.33        207.07        11.33 o                         
  10   1   0         40.50         23.56        11.74 o                         
  11   1   0        315.13        383.52        20.31 o                         
  12   1   0          0.69        -14.13        14.13 o                         
  13   1   0         30.12         37.79        15.81 o                         
  14   1   0          9.74         -0.16        10.81 o                         
  15   1   0          8.92          8.82         8.77 o                         
  16   1   0         14.41         10.54         6.97 o                         
   0   2   0      28989.66      38295.41      1983.12 o                         
   1   2   0        112.64        249.37        16.38 o                         
   2   2   0       4321.19       4378.36       148.28 o                         
   3   2   0       2820.02       2673.19       110.74 o                         
   4   2   0         15.69         20.66        12.18 o                         
   5   2   0       1460.33       1275.11        43.42 o                         
   6   2   0          7.46         -3.23        11.23 o                         
   7   2   0       3241.82       2647.63        73.35 o                         
   8   2   0       1316.83       1224.38        36.98 o                         
   9   2   0        735.46        690.70        22.42 o                         
  10   2   0        619.66        647.97        36.24 o                         
  11   2   0        862.73        955.53        46.87 o                         
  12   2   0        131.73        144.16        22.57 o                         
  13   2   0          0.77         16.09        13.69 o                         
  14   2   0          0.21          3.95         9.77 o                         
  15   2   0          3.06         12.12         7.98 o                         
  16   2   0          2.57         18.63         8.99 o                         
   1   3   0         94.97        128.89        24.76 o                         
   2   3   0       4277.33       5472.09       314.43 o                         
   3   3   0       7656.84       7972.31       243.35 o                         
   4   3   0       4679.66       4890.04       227.84 o                         
   5   3   0          0.07        -17.97        33.90 o                         
   6   3   0        976.58        966.67        27.92 o                         
   7   3   0        203.39        189.30         9.05 o                         
   8   3   0         11.34          6.84         8.02 o                         
   9   3   0        151.64        162.23         9.91 o                         
  10   3   0          3.65         -0.20         8.90 o                         
  11   3   0         18.34         10.67        10.67 o                         
  12   3   0         36.37         44.56        13.60 o                         
  13   3   0          0.94         -9.35        15.08 o                         
  14   3   0         67.72         68.19        19.95 o                         
  15   3   0          0.63        -12.45        17.12 o                         
  16   3   0        102.20         99.03        15.99 o                         
   0   4   0        469.00        534.12        39.11 o                         
   1   4   0        758.43        847.76        32.21 o                         
   2   4   0       2435.43       2935.52       105.13 o                         
   3   4   0       4874.39       4913.69       198.14 o                         
   4   4   0       1260.83       1459.18        50.41 o                         
   5   4   0       3501.30       3248.43       178.68 o                         
   6   4   0       1485.78       1425.04        42.80 o                         
   7   4   0       1733.14       1633.00        43.67 o                         
   8   4   0        246.91        169.90        10.67 o                         
   9   4   0        273.46        258.06        12.99 o                         
  10   4   0        358.07        361.43        19.05 o                         
  11   4   0        848.46        855.26        36.20 o                         
  12   4   0         62.63         82.62        15.65 o                         
  13   4   0        312.50        390.59        24.21 o                         
  14   4   0         41.17         55.96        13.02 o                         
  15   4   0        165.27        142.68        12.87 o                         
  16   4   0        157.61        129.33        26.88 o                         
   1   5   0       1028.85       1398.26        49.65 o                         
   2   5   0          8.71         68.56        19.93 o                         
   3   5   0       2562.66       3002.39       138.86 o                         
   4   5   0         69.60        101.29        11.26 o                         
   5   5   0         50.06         38.19         6.54 o                         
   6   5   0         18.93         15.88         7.39 o                         
   7   5   0         91.62         92.29         9.25 o                         
   8   5   0        270.28        262.43        13.07 o                         
   9   5   0          1.03         -3.87        11.55 o                         
  10   5   0         15.12         -2.93        22.47 o                         
  11   5   0         16.32          9.50        12.81 o                         
  12   5   0         29.31         39.27        12.30 o                         
  13   5   0         22.33         21.10        12.99 o                         
  14   5   0        200.24        205.50        15.64 o                         
  15   5   0         81.00         83.00         9.88 o                         
   0   6   0        338.21        620.77        35.13 o                         
   1   6   0       2698.68       3544.08        71.33 o                         
   2   6   0       1637.55       1674.34        40.81 o                         
   3   6   0        929.97        947.50        39.98 o                         
   4   6   0        381.37        350.86        25.43 o                         
   5   6   0       2303.64       2299.40       107.92 o                         
   6   6   0       3912.60       3647.98       118.50 o                         
   7   6   0        268.15        232.87        12.10 o                         
   8   6   0        685.94        616.18        26.43 o                         
   9   6   0       1277.00       1408.63        61.34 o                         
  10   6   0        244.75        246.92        13.16 o                         
  11   6   0        204.94        195.82        17.87 o                         
  12   6   0        311.24        319.04        21.73 o                         
  13   6   0        138.90        139.50        17.05 o                         
  14   6   0         78.70         66.06         9.82 o                         
  15   6   0         23.67         26.75        11.39 o                         
   1   7   0         63.25         98.55        11.44 o                         
   2   7   0        827.87        890.21        37.64 o                         
   3   7   0         24.65         17.41        13.29 o                         
   4   7   0       1007.70       1016.70        50.39 o                         
   5   7   0         53.93         37.21        18.11 o                         
   6   7   0         48.21         53.84        12.45 o                         
   7   7   0         36.69         37.55        11.98 o                         
   8   7   0       1779.09       1824.52        64.43 o                         
   9   7   0          5.14        -10.51        10.51 o                         
  10   7   0         26.12          5.33         9.11 o                         
  11   7   0         18.54          9.68         9.69 o                         
  12   7   0          3.73          6.50         9.23 o                         
  13   7   0          0.63         -9.83         9.83 o                         
   0   8   0       2390.41       3464.20       230.96 o                         
   1   8   0       2729.27       3236.95       124.21 o                         
   2   8   0        158.30        170.09        17.26 o                         
   3   8   0          2.09         10.04        17.36 o                         
   4   8   0        497.21        539.70        32.24 o                         
   5   8   0        125.69        133.60        18.86 o                         
   6   8   0       1534.08       1795.51        94.44 o                         
   7   8   0          0.60         -4.99        20.69 o                         
   8   8   0        341.51        375.51        22.10 o                         
   9   8   0        205.28        203.93        14.52 o                         
  10   8   0        252.02        255.40        20.89 o                         
  11   8   0        109.53        102.92        16.89 o                         
  12   8   0        245.39        259.68        20.58 o                         
  13   8   0        126.37        135.96        19.88 o                         
   1   9   0         46.30         41.81        20.95 o                         
   2   9   0        989.12       1159.24        59.67 o                         
   3   9   0       2773.61       2867.01       136.85 o                         
   4   9   0       5458.87       6068.54       284.08 o                         
   5   9   0         64.92        100.52        20.60 o                         
   6   9   0         37.72         -4.56        27.52 o                         
   7   9   0         94.21        123.95        23.39 o                         
   8   9   0         65.12         56.36        18.43 o                         
   9   9   0         13.34         16.20        17.39 o                         
  10   9   0          0.17         -4.19        16.34 o                         
  11   9   0         59.53         74.07        14.83 o                         
  12   9   0        116.89        119.11        15.10 o                         
   0  10   0       2769.20       4577.31       621.54 o                         
   1  10   0       2725.26       4094.20       226.71 o                         
   2  10   0        368.36        490.49        95.53 o                         
   3  10   0          3.53         -2.49        19.30 o                         
   4  10   0          1.22         17.36        19.27 o                         
   5  10   0        255.33        316.25        24.53 o                         
   6  10   0        170.69        202.88        23.45 o                         
   7  10   0         25.92         -3.61        23.91 o                         
   8  10   0        596.48        642.75        39.94 o                         
   9  10   0        163.88        148.20        18.23 o                         
  10  10   0        150.04        159.21        21.85 o                         
  11  10   0        284.37        312.12        20.82 o                         
   1  11   0        234.07        355.47        72.51 o                         
   2  11   0         50.48        136.44        31.66 o                         
   3  11   0          0.09        -18.74        29.84 o                         
   4  11   0          8.53         -1.56        28.98 o                         
   5  11   0         18.26         30.05        28.60 o                         
   6  11   0          0.72          9.50        27.68 o                         
   7  11   0         36.11          9.12        17.77 o                         
   8  11   0          2.94          3.86        16.75 o                         
   9  11   0        215.89        177.77        15.16 o                         
  10  11   0        191.58        144.16        24.62 o                         
   1  12   0       1899.36       2355.89       114.01 o                         
   2  12   0        322.60        328.89        31.90 o                         
   3  12   0         65.51         89.59        27.67 o                         
   4  12   0         30.60         57.26        35.37 o                         
   5  12   0         28.87         35.51        32.50 o                         
   6  12   0         41.39         74.95        23.24 o                         
   7  12   0         91.63         58.71        28.37 o                         
   8  12   0          4.41        -13.30        22.42 o                         
 -17   1   1          7.99          3.32         7.36 o                         
 -16   1   1         37.86         32.99         7.09 o                         
 -15   1   1         26.52         14.41         9.46 o                         
 -14   1   1        838.28        936.20       120.82 o                         
 -13   1   1         50.28         71.66        16.52 o                         
 -12   1   1       1500.34       1933.28        84.14 o                         
 -11   1   1         50.01         47.46        15.06 o                         
 -10   1   1       1017.74       1034.37        33.73 o                         
  -9   1   1         70.42         68.50         8.46 o                         
  -8   1   1         38.01         22.30         9.14 o                         
  -7   1   1       4008.20       3189.68        73.00 o                         
  -6   1   1       1082.21       1141.44        47.27 o                         
  -5   1   1       1741.78       1234.56        65.74 o                         
  -4   1   1        473.45        467.82        21.09 o                         
  -3   1   1       1463.54       2134.07        64.27 o                         
  -2   1   1        948.54        555.53        29.62 o                         
  -1   1   1      12550.89      13159.33       566.03 o                         
   0   1   1      32049.91      46813.01      1885.04 o                         
   1   1   1       7483.37       7300.57       313.44 o                         
   2   1   1       4070.84       2946.73        88.44 o                         
   3   1   1      16831.33      15224.25       401.70 o                         
   4   1   1      20390.23      18858.07       852.51 o                         
   5   1   1        111.20         79.30        12.95 o                         
   6   1   1        455.38        370.78        37.82 o                         
   7   1   1        682.57        498.29        14.99 o                         
   8   1   1       1811.43       1587.73        94.93 o                         
   9   1   1       2738.17       2725.59        75.81 o                         
  10   1   1       3933.25       4463.62       145.90 o                         
  11   1   1        780.73        891.50        41.76 o                         
  12   1   1          5.82         -0.85        15.45 o                         
  13   1   1         17.25         16.55        13.91 o                         
  14   1   1         99.43         89.57        10.92 o                         
  15   1   1        238.47        230.75        12.81 o                         
  16   1   1          0.11          4.36         6.25 o                         
 -17   2   1         24.77         18.82         7.43 o                         
 -16   2   1         87.96         72.75        10.40 o                         
 -15   2   1          2.68          9.92         8.56 o                         
 -14   2   1         35.33         27.55        14.10 o                         
 -13   2   1         12.58          4.03        18.32 o                         
 -12   2   1         21.78         20.11        15.97 o                         
 -11   2   1          0.77         16.68        16.55 o                         
 -10   2   1         73.34         83.38        12.09 o                         
  -9   2   1         51.71         63.87         8.28 o                         
  -8   2   1          4.66          7.62         8.32 o                         
  -7   2   1       1174.28       1048.29        40.02 o                         
  -6   2   1        584.32        522.43        28.29 o                         
  -5   2   1       2203.41       2522.28       213.37 o                         
  -4   2   1        295.65        291.83        22.96 o                         
  -3   2   1        131.26        206.09        16.22 o                         
  -2   2   1       2327.42       2626.38        78.20 o                         
  -1   2   1       2305.82       2920.06        91.90 o                         
   0   2   1       3434.56       4385.61       275.90 o                         
   1   2   1       2279.16       2410.98        80.62 o                         
   2   2   1       7089.75       6122.67       236.50 o                         
   3   2   1        885.23        986.18        55.20 o                         
   4   2   1       3856.95       3908.19       118.96 o                         
   5   2   1         43.64         31.93        10.98 o                         
   6   2   1        340.80        267.19        15.16 o                         
   7   2   1       1071.10       1033.13        24.60 o                         
   8   2   1         10.33         -1.35         7.00 o                         
   9   2   1          1.86        -11.14        11.14 o                         
  10   2   1         10.52         13.38        14.15 o                         
  11   2   1          4.27         -5.09        19.31 o                         
  12   2   1         15.54          9.69        18.32 o                         
  13   2   1        107.00        116.44        12.15 o                         
  14   2   1        124.44        110.46        10.70 o                         
  15   2   1         59.22         54.26        11.82 o                         
  16   2   1          0.21          0.64         9.97 o                         
 -16   3   1          0.54         -1.84        13.79 o                         
 -15   3   1         14.93         19.74        17.76 o                         
 -14   3   1         16.21          8.35        18.89 o                         
 -13   3   1        174.21        218.61        19.24 o                         
 -12   3   1        333.77        304.10        51.64 o                         
 -11   3   1        506.23        534.69        18.23 o                         
 -10   3   1        383.17        410.44        17.64 o                         
  -9   3   1        258.99        243.86        10.37 o                         
  -8   3   1         25.31         41.63         7.84 o                         
  -7   3   1       7926.56       7154.83       200.53 o                         
  -6   3   1       1246.93       1368.83        93.75 o                         
  -5   3   1       6401.71       6257.07       212.81 o                         
  -4   3   1        312.00        381.62        18.65 o                         
  -3   3   1       2286.00       2350.91       102.30 o                         
  -2   3   1       2257.55       2306.76        96.71 o                         
  -1   3   1       3397.93       4147.35       127.11 o                         
   0   3   1        818.61       1097.75        53.20 o                         
   1   3   1         63.47         44.52        13.41 o                         
   2   3   1        911.57        926.70        64.76 o                         
   3   3   1        516.88        583.12        32.81 o                         
   4   3   1        173.78        120.43        13.88 o                         
   5   3   1         10.07          7.39        11.51 o                         
   6   3   1       6402.80       5547.58       119.17 o                         
   7   3   1        173.88        113.25         7.57 o                         
   8   3   1       1725.77       1666.73        47.89 o                         
   9   3   1         28.53         11.42         9.52 o                         
  10   3   1        492.93        518.96        20.49 o                         
  11   3   1        446.16        401.85        44.71 o                         
  12   3   1        184.28        196.94        19.88 o                         
  13   3   1        190.49        209.03        26.03 o                         
  14   3   1        205.14        251.76        26.95 o                         
  15   3   1         47.93         83.54        18.32 o                         
  16   3   1          7.40         -2.26        12.95 o                         
 -16   4   1          3.75          2.19         7.44 o                         
 -15   4   1         73.55         63.86        15.95 o                         
 -14   4   1        397.42        465.06        26.47 o                         
 -13   4   1          5.49          2.63        14.33 o                         
 -12   4   1          5.37          9.39        12.66 o                         
 -11   4   1         75.76         66.05        13.23 o                         
 -10   4   1         52.23         36.45        10.71 o                         
  -9   4   1          0.02         12.55        10.40 o                         
  -8   4   1         32.87         37.40        10.61 o                         
  -7   4   1          3.13          4.45         7.91 o                         
  -6   4   1         30.18         45.53         8.92 o                         
  -5   4   1         27.27         14.40         8.09 o                         
  -4   4   1          3.87         23.68        13.62 o                         
  -3   4   1        135.29        154.30        15.45 o                         
  -2   4   1          0.74         22.36        15.12 o                         
  -1   4   1        672.77        851.98        33.02 o                         
   0   4   1        338.41        412.10        21.57 o                         
   1   4   1         52.53         24.73        17.68 o                         
   2   4   1        372.83        492.63        29.26 o                         
   3   4   1       2300.40       2278.01        74.16 o                         
   4   4   1        922.27       1074.63        33.17 o                         
   5   4   1         53.32         39.31         6.69 o                         
   6   4   1         50.05         43.67         7.11 o                         
   7   4   1         71.75         70.04         8.46 o                         
   8   4   1        295.07        308.53        13.21 o                         
   9   4   1        139.63        156.86        11.39 o                         
  10   4   1          2.49         -1.13        12.09 o                         
  11   4   1         42.82         40.07        12.93 o                         
  12   4   1         81.55         61.70        15.28 o                         
  13   4   1         55.74         49.65        14.30 o                         
  14   4   1         31.82         36.15        12.34 o                         
  15   4   1          0.89          9.25         9.50 o                         
  16   4   1         16.64         23.27         8.35 o                         
 -16   5   1        120.96         74.73        14.78 o                         
 -15   5   1        273.14        274.94        32.33 o                         
 -14   5   1         30.87         32.41        11.66 o                         
 -13   5   1        273.21        269.44        19.39 o                         
 -12   5   1        114.69        139.88        17.22 o                         
 -11   5   1        777.35        775.58        37.54 o                         
 -10   5   1       1036.88       1064.93        35.45 o                         
  -9   5   1        929.65        940.42        31.68 o                         
  -8   5   1        143.90        114.99        10.34 o                         
  -7   5   1          8.42         86.04         9.52 o                         
  -6   5   1        215.50        212.19        10.14 o                         
  -5   5   1         24.27         13.65         6.78 o                         
  -4   5   1        151.69        113.97        10.52 o                         
  -3   5   1       3610.63       4001.48       166.71 o                         
  -2   5   1       5149.49       5786.59       206.11 o                         
  -1   5   1       4208.71       5591.96       181.86 o                         
   0   5   1        469.03        968.67        36.75 o                         
   1   5   1       3205.73       3604.52       100.49 o                         
   2   5   1       3013.87       3180.13       109.61 o                         
   3   5   1       1803.95       1790.59       109.96 o                         
   4   5   1        436.24        317.60        14.98 o                         
   5   5   1        498.45        391.28        14.53 o                         
   6   5   1       2187.48       1952.28        59.93 o                         
   7   5   1       1042.65        941.68        31.18 o                         
   8   5   1        899.33        848.71        32.87 o                         
   9   5   1        485.30        506.82        24.60 o                         
  10   5   1        410.56        491.96        22.91 o                         
  11   5   1          2.22         -0.54        12.41 o                         
  12   5   1        570.29        670.28        35.27 o                         
  13   5   1        139.55        173.57        15.75 o                         
  14   5   1        840.65        904.06        53.41 o                         
  15   5   1         66.44         72.32         9.30 o                         
 -15   6   1         38.76         23.35         6.97 o                         
 -14   6   1          1.72         -0.99        10.89 o                         
 -13   6   1         22.77          8.61        12.12 o                         
 -12   6   1         93.82         74.72        14.35 o                         
 -11   6   1        182.40        141.27        11.41 o                         
 -10   6   1        166.50        140.16        12.53 o                         
  -9   6   1          2.92         49.40        23.99 o                         
  -8   6   1        214.95        226.81        12.62 o                         
  -7   6   1         46.76         67.54         9.14 o                         
  -6   6   1         10.73          8.90         9.64 o                         
  -5   6   1        348.88        305.34        16.98 o                         
  -4   6   1        135.61        113.13         9.35 o                         
  -3   6   1        470.12        448.21        16.84 o                         
  -2   6   1         56.07         32.78         8.45 o                         
  -1   6   1       2612.12       3650.23        78.42 o                         
   0   6   1        645.91        972.07        30.22 o                         
   1   6   1        317.15        436.70        20.78 o                         
   2   6   1        642.35        767.84        26.31 o                         
   3   6   1         91.00         79.43        10.98 o                         
   4   6   1        318.46        272.20        24.55 o                         
   5   6   1        360.04        304.00        18.65 o                         
   6   6   1          4.45         -6.34        11.34 o                         
   7   6   1       1130.95       1102.30        40.75 o                         
   8   6   1        237.25        235.61        12.95 o                         
   9   6   1          0.82        -11.95        11.95 o                         
  10   6   1        259.51        233.72        14.88 o                         
  11   6   1         10.81          9.40        13.68 o                         
  12   6   1          2.06         -4.00        13.08 o                         
  13   6   1        126.17         91.02        21.86 o                         
  14   6   1         16.33         13.96         8.70 o                         
  15   6   1          3.74          6.22        13.37 o                         
 -13   7   1        332.19        361.78        20.51 o                         
 -12   7   1        321.17        361.15        33.25 o                         
 -11   7   1        553.26        547.94        23.03 o                         
 -10   7   1       1270.89       1274.80        37.30 o                         
  -9   7   1        258.43        255.29        13.16 o                         
  -8   7   1        274.32        280.83        19.52 o                         
  -7   7   1        216.09        200.14        16.58 o                         
  -6   7   1        747.34        757.49        38.51 o                         
  -5   7   1       2650.02       2563.59        99.94 o                         
  -4   7   1        444.08        417.78        33.53 o                         
  -3   7   1         70.12         70.66        12.92 o                         
  -2   7   1        228.80        201.43        12.15 o                         
  -1   7   1          7.69         25.66         8.89 o                         
   0   7   1       1143.94       1709.55        74.82 o                         
   1   7   1       3618.39       4408.26       197.90 o                         
   2   7   1        113.35        100.93        15.93 o                         
   3   7   1          3.84         -9.55        14.37 o                         
   4   7   1        275.98        257.09        20.12 o                         
   5   7   1        811.97        709.93        52.13 o                         
   6   7   1       1763.38       1691.29        97.74 o                         
   7   7   1         55.02         59.69        12.08 o                         
   8   7   1         80.04         47.54         9.47 o                         
   9   7   1        405.09        409.26        16.30 o                         
  10   7   1        208.77        186.60        13.41 o                         
  11   7   1        393.77        371.05        32.05 o                         
  12   7   1        256.40        227.83        29.85 o                         
  13   7   1         95.49         63.31        10.68 o                         
  14   7   1         92.22         95.07        16.91 o                         
 -14   8   1         11.34          7.78        11.95 o                         
 -13   8   1          9.19         -2.85        12.92 o                         
 -12   8   1          2.73          5.49        21.93 o                         
 -11   8   1         33.78         29.68        15.43 o                         
 -10   8   1        191.94        166.65        20.39 o                         
  -9   8   1         11.71         12.31        11.84 o                         
  -8   8   1        879.35        891.49        37.82 o                         
  -7   8   1        260.14        285.22        20.81 o                         
  -6   8   1       1916.28       1957.09        94.28 o                         
  -5   8   1         82.31        123.42        27.48 o                         
  -4   8   1        303.06        244.83        20.77 o                         
  -3   8   1        764.95        886.17        46.13 o                         
  -2   8   1        100.12        212.43        21.75 o                         
  -1   8   1          7.11         48.42        35.58 o                         
   0   8   1        727.33       1147.30        66.59 o                         
   1   8   1        638.55        728.07        33.27 o                         
   2   8   1       1010.83       1087.93        55.92 o                         
   3   8   1       2452.62       2332.55       142.57 o                         
   4   8   1          1.53         -4.31        17.94 o                         
   5   8   1          0.52        -17.90        21.79 o                         
   6   8   1        177.19        167.65        26.24 o                         
   7   8   1         92.29         87.29        17.69 o                         
   8   8   1          0.14        -16.84        16.84 o                         
   9   8   1        389.33        452.98        25.26 o                         
  10   8   1          5.26         30.89        17.55 o                         
  11   8   1         25.68         11.93        15.85 o                         
  12   8   1          6.66          8.10        15.77 o                         
  13   8   1         31.90         57.44        16.76 o                         
 -12   9   1        210.44        197.46        37.28 o                         
 -11   9   1        205.59        211.40        17.52 o                         
 -10   9   1        253.11        265.13        20.17 o                         
  -9   9   1        190.71        186.27        18.07 o                         
  -8   9   1       1083.76       1069.85        51.04 o                         
  -7   9   1        945.40       1014.41        58.95 o                         
  -6   9   1       1716.99       1838.12        89.82 o                         
  -5   9   1         60.95        107.40        20.20 o                         
  -4   9   1         65.97         49.85        19.27 o                         
  -3   9   1        167.58        176.53        21.58 o                         
  -2   9   1         14.43         20.27        25.71 o                         
  -1   9   1         25.51         45.01        21.02 o                         
   0   9   1         22.57         38.10        21.14 o                         
   1   9   1         57.27         67.92        15.77 o                         
   2   9   1          7.34         41.08        26.06 o                         
   3   9   1          0.70        -12.53        19.98 o                         
   4   9   1       1994.61       2249.56        89.53 o                         
   5   9   1        617.19        609.86        37.56 o                         
   6   9   1        262.26        327.09        34.03 o                         
   7   9   1        256.42        245.89        41.31 o                         
   8   9   1        595.31        636.33        34.02 o                         
   9   9   1       1199.77       1285.81        69.21 o                         
  10   9   1        227.31        259.01        28.37 o                         
  11   9   1        153.62        172.07        18.48 o                         
  12   9   1         81.52         70.56        16.23 o                         
 -11  10   1         54.80         45.50        13.29 o                         
 -10  10   1          0.33        -12.12        14.33 o                         
  -9  10   1         61.15        101.95        16.56 o                         
  -8  10   1         11.60         -8.63        21.58 o                         
  -7  10   1        148.71        143.20        21.59 o                         
  -6  10   1        139.02        170.06        26.14 o                         
  -5  10   1          0.06         91.52        52.35 o                         
  -4  10   1         72.90         87.01        30.10 o                         
  -3  10   1        113.96        181.62        30.86 o                         
  -2  10   1        700.20       1042.72       161.92 o                         
  -1  10   1          2.77        116.70        29.23 o                         
   0  10   1        590.59       1509.49       210.92 o                         
   1  10   1       2039.88       2858.65       450.96 o                         
   2  10   1         16.85          0.60        20.53 o                         
   3  10   1         83.42         82.34        20.83 o                         
   4  10   1        192.15        232.67        23.16 o                         
   5  10   1         25.24         15.27        20.13 o                         
   6  10   1        375.05        459.08        32.39 o                         
   7  10   1          8.06        -24.48        24.48 o                         
   8  10   1         14.74          5.71        17.74 o                         
   9  10   1         57.46         65.18        16.81 o                         
  10  10   1         52.64         31.69        14.35 o                         
  11  10   1         52.19         36.86        12.96 o                         
 -10  11   1         19.41         21.86        21.86 o                         
  -9  11   1          3.06          4.81        33.25 o                         
  -8  11   1         79.98         95.29        24.35 o                         
  -7  11   1        515.33        653.91        55.88 o                         
  -6  11   1        340.30        382.56        33.93 o                         
  -5  11   1          5.83         28.44        27.45 o                         
  -4  11   1          0.59        -14.21        28.57 o                         
  -3  11   1         62.74         78.59        29.38 o                         
  -2  11   1        473.18        791.42       117.60 o                         
  -1  11   1       3202.04       4103.66       327.98 o                         
   0  11   1        828.48       1831.66       194.07 o                         
   1  11   1        746.10        973.18        96.95 o                         
   2  11   1        302.38        278.68        34.47 o                         
   3  11   1        254.67        274.54        34.83 o                         
   4  11   1        335.64        413.97        76.82 o                         
   5  11   1         85.42         60.47        20.34 o                         
   6  11   1          0.77        -19.66        19.66 o                         
   7  11   1         91.29        111.17        19.42 o                         
   8  11   1        511.63        485.82        37.42 o                         
   9  11   1        495.51        424.87        25.74 o                         
  -8  12   1        145.34        115.16        23.98 o                         
  -7  12   1         25.79         28.72        27.52 o                         
  -6  12   1          3.92         16.77        28.19 o                         
  -5  12   1          1.97         22.17        24.62 o                         
  -4  12   1         11.10         30.48        25.48 o                         
  -3  12   1          0.09         62.80        63.42 o                         
  -2  12   1          7.33         31.98        41.59 o                         
   1  12   1         21.10        155.17        98.15 o                         
   2  12   1         74.96         66.72        27.78 o                         
   3  12   1        186.50        165.56        28.62 o                         
   4  12   1         18.26          3.60        26.18 o                         
   5  12   1          8.62         28.43        25.30 o                         
   6  12   1        110.57        126.34        26.95 o                         
   7  12   1        394.73        370.88        38.27 o                         
 -17   0   2         64.51         44.28         8.35 o                         
 -16   0   2        123.73         98.07        11.20 o                         
 -15   0   2         14.24          2.26        17.83 o                         
 -14   0   2        829.70        924.90        66.49 o                         
 -13   0   2        399.32        401.86        38.41 o                         
 -12   0   2        956.69        890.03        67.63 o                         
 -11   0   2        790.58        787.53        62.11 o                         
 -10   0   2        202.30        128.54        17.68 o                         
  -9   0   2         38.64         44.81         9.55 o                         
  -8   0   2        398.32        294.65        13.85 o                         
  -7   0   2       1677.83       1312.83        35.83 o                         
  -6   0   2       2648.90       2541.90        95.65 o                         
  -5   0   2       7359.40       5412.00       218.47 o                         
  -4   0   2      14208.56      12261.83       459.85 o                         
  -3   0   2       6625.96       5390.29       408.76 o                         
  -2   0   2       5779.64       7739.53       366.97 o                         
  -1   0   2      51990.67      39348.62      2567.45 o                         
   0   0   2       3742.48       1345.56        62.77 o                         
   1   0   2      37032.98      30395.84      1983.43 o                         
   2   0   2       7263.81       4439.61       171.86 o                         
   3   0   2      27934.23      23855.63       888.01 o                         
   4   0   2      15564.09      14047.26       942.31 o                         
   5   0   2         70.78         54.01        21.65 o                         
   6   0   2         29.71          5.38        14.21 o                         
   7   0   2          0.73        -10.53        12.47 o                         
   8   0   2       2498.30       2078.68       236.05 o                         
   9   0   2        118.08        107.81        23.20 o                         
  10   0   2         88.95         83.12        22.78 o                         
  11   0   2        805.13        828.56        60.91 o                         
  12   0   2         57.00         64.73        21.79 o                         
  13   0   2        796.67        894.98        45.14 o                         
  14   0   2        118.93        118.56        18.89 o                         
  15   0   2        140.47        131.86        16.06 o                         
  16   0   2         28.48         17.97         8.98 o                         
 -17   1   2         10.79          8.06         8.21 o                         
 -16   1   2          0.01         -1.89         7.48 o                         
 -15   1   2         18.03          3.29         9.90 o                         
 -14   1   2        110.66        112.66        16.07 o                         
 -13   1   2        108.26        118.87        15.13 o                         
 -12   1   2         12.94          0.73        15.83 o                         
 -11   1   2        520.69        517.00        21.35 o                         
 -10   1   2         25.51         33.85        10.25 o                         
  -9   1   2         32.61         35.54         7.20 o                         
  -8   1   2         13.36         47.36         6.79 o                         
  -7   1   2        363.77        360.62        13.89 o                         
  -6   1   2        548.30        531.46        21.19 o                         
  -5   1   2          9.31          8.66        17.61 o                         
  -4   1   2       2252.86       1865.55        62.52 o                         
  -3   1   2       2654.86       2647.42       103.08 o                         
  -2   1   2       9674.06       8906.72       489.90 o                         
  -1   1   2          0.47         77.12        20.21 o                         
   0   1   2        479.02        417.33        17.32 o                         
   1   1   2       3753.56       3302.35       141.96 o                         
   2   1   2      43265.07      42503.41      1365.14 o                         
   3   1   2      36096.20      37525.00       968.30 o                         
   4   1   2       8303.62       7939.44       210.40 o                         
   5   1   2        203.11        157.29        11.75 o                         
   6   1   2       1580.18       1498.46        52.94 o                         
   7   1   2        799.06        799.19        41.03 o                         
   8   1   2        235.51        223.27        16.35 o                         
   9   1   2         72.30         84.06        12.44 o                         
  10   1   2       1377.17       1542.69        57.65 o                         
  11   1   2        129.29        157.59        17.49 o                         
  12   1   2        391.32        404.60        28.58 o                         
  13   1   2        117.35        129.75        12.33 o                         
  14   1   2         75.44         75.17        10.40 o                         
  15   1   2         10.87         12.87         8.51 o                         
  16   1   2          0.00         -4.17         9.48 o                         
 -17   2   2        134.49        115.59        11.81 o                         
 -16   2   2         53.72         49.68        10.70 o                         
 -15   2   2         64.81         73.90        12.06 o                         
 -14   2   2        263.86        245.46        24.76 o                         
 -13   2   2         21.13         20.81        15.17 o                         
 -12   2   2          0.63          6.37        14.03 o                         
 -11   2   2        145.62        143.86        11.90 o                         
 -10   2   2         79.82         77.51         9.23 o                         
  -9   2   2        702.19        615.63        21.90 o                         
  -8   2   2       1976.30       1823.24        49.68 o                         
  -7   2   2       9355.01       8130.69       239.91 o                         
  -6   2   2       4817.65       4303.30       152.58 o                         
  -5   2   2        182.86        177.86        19.78 o                         
  -4   2   2       8838.12       8135.49       287.84 o                         
  -3   2   2      10883.48      11521.31       340.13 o                         
  -2   2   2       1879.54       2118.24        71.56 o                         
  -1   2   2       9281.33      11366.07       586.80 o                         
   0   2   2       6456.21       9201.96       458.97 o                         
   1   2   2      12406.22      12857.94       474.42 o                         
   2   2   2        326.72        420.38        22.39 o                         
   3   2   2      30461.76      30911.15       902.68 o                         
   4   2   2      20165.89      18747.56       466.21 o                         
   5   2   2       1168.55       1112.63        38.44 o                         
   6   2   2       1155.04       1000.87        30.39 o                         
   7   2   2         11.74         10.52         9.63 o                         
   8   2   2        624.09        617.88        25.46 o                         
   9   2   2         38.43         25.88        11.02 o                         
  10   2   2       1226.75       1147.52        79.09 o                         
  11   2   2        150.05        142.89        21.29 o                         
  12   2   2          0.31         11.28        10.96 o                         
  13   2   2        295.88        354.71        21.28 o                         
  14   2   2         44.06         54.10        10.52 o                         
  15   2   2         43.16         50.42        11.14 o                         
  16   2   2          0.34          6.05         7.96 o                         
 -16   3   2         13.97        -11.95        14.78 o                         
 -15   3   2        174.62        158.45        21.58 o                         
 -14   3   2         51.27         64.95        14.84 o                         
 -13   3   2        275.92        271.00        56.77 o                         
 -12   3   2          7.89          6.15        10.58 o                         
 -11   3   2         11.86         10.37        10.83 o                         
 -10   3   2         38.92         36.22         8.46 o                         
  -9   3   2         29.94         42.99         8.06 o                         
  -8   3   2        160.87        176.15        13.81 o                         
  -7   3   2       1824.08       1722.73        58.15 o                         
  -6   3   2        848.96        954.96        63.79 o                         
  -5   3   2        204.75        227.65        15.96 o                         
  -4   3   2        746.69        652.76        26.70 o                         
  -3   3   2         35.39         20.87        13.11 o                         
  -2   3   2        127.16        109.54        25.08 o                         
  -1   3   2        414.34        514.78        24.57 o                         
   0   3   2         16.20         28.10        13.91 o                         
   1   3   2        428.48        491.81        28.01 o                         
   2   3   2       1458.62       1490.82        76.85 o                         
   3   3   2        253.75        327.87        38.52 o                         
   4   3   2        809.57        759.35        27.80 o                         
   5   3   2          7.83          7.51        17.54 o                         
   6   3   2        180.46        158.21         9.24 o                         
   7   3   2        181.53        191.94         8.99 o                         
   8   3   2         49.23         44.43         9.07 o                         
   9   3   2          0.58          3.73        11.16 o                         
  10   3   2         15.22         23.49        22.28 o                         
  11   3   2          3.41         -2.67        14.92 o                         
  12   3   2        102.19        112.54        22.57 o                         
  13   3   2         54.10         75.62        21.50 o                         
  14   3   2          2.28         -3.25        18.96 o                         
  15   3   2          9.87         -5.73        15.99 o                         
  16   3   2          3.76          3.18         8.63 o                         
 -16   4   2         57.82         45.47         8.55 o                         
 -15   4   2        197.42        221.65        16.00 o                         
 -14   4   2         23.59          8.75        13.27 o                         
 -13   4   2          0.27         -9.74        14.53 o                         
 -12   4   2        401.59        421.69        18.31 o                         
 -11   4   2        730.67        850.38        27.56 o                         
 -10   4   2       1920.53       2076.67        54.64 o                         
  -9   4   2       2118.92       2082.71        54.85 o                         
  -8   4   2       2122.05       1926.78        51.58 o                         
  -7   4   2        731.77        592.26        17.45 o                         
  -6   4   2       3020.77       2818.85        66.24 o                         
  -5   4   2         28.57         20.16         8.03 o                         
  -4   4   2       3618.81       3691.09       115.23 o                         
  -3   4   2        305.57        303.58        33.20 o                         
  -2   4   2       1799.73       1951.61        65.73 o                         
  -1   4   2       1381.58       1602.68        59.62 o                         
   0   4   2       2278.25       3054.04       145.74 o                         
   1   4   2       3406.40       4090.22       135.02 o                         
   2   4   2       9597.20      10794.18       504.01 o                         
   3   4   2       5392.13       6224.41       306.37 o                         
   4   4   2       3348.12       3081.05       124.50 o                         
   5   4   2       2701.72       2265.72        57.99 o                         
   6   4   2         19.53         24.38         7.78 o                         
   7   4   2        167.45        224.63        11.39 o                         
   8   4   2          7.61          4.78         8.96 o                         
   9   4   2         67.76         46.46        11.49 o                         
  10   4   2        489.72        605.62        27.45 o                         
  11   4   2         56.98         76.48        15.46 o                         
  12   4   2         65.57         78.98        17.15 o                         
  13   4   2          2.81         -2.66        13.40 o                         
  14   4   2         54.65         56.38        12.31 o                         
  15   4   2         26.63         18.94         9.25 o                         
  16   4   2         34.42         24.26         7.50 o                         
 -16   5   2          1.47          8.01         6.29 o                         
 -15   5   2         50.59         54.77         9.88 o                         
 -14   5   2        212.26        251.83        25.04 o                         
 -13   5   2        218.09        258.62        19.87 o                         
 -12   5   2         54.06         36.20        15.20 o                         
 -11   5   2         61.26         81.92        11.15 o                         
 -10   5   2          0.00         -7.38        10.45 o                         
  -9   5   2         12.19         20.15         9.88 o                         
  -8   5   2         98.29        151.25        13.53 o                         
  -7   5   2        197.18        194.97        12.30 o                         
  -6   5   2          0.03          4.55         8.33 o                         
  -5   5   2         24.26         13.74         7.38 o                         
  -4   5   2         73.06         66.00         9.80 o                         
  -3   5   2        437.51        371.81        19.08 o                         
  -2   5   2       1751.46       1806.56        72.34 o                         
  -1   5   2        300.24        536.85        26.19 o                         
   0   5   2       3022.58       4538.04       196.00 o                         
   1   5   2       1120.40       1410.68        74.05 o                         
   2   5   2       1121.29       1255.68        50.75 o                         
   3   5   2        249.87        217.41        13.06 o                         
   4   5   2        181.90        161.65         9.98 o                         
   5   5   2        548.33        508.65        18.15 o                         
   6   5   2         35.93         34.95         7.79 o                         
   7   5   2        544.17        515.76        47.85 o                         
   8   5   2        932.57       1042.05        46.08 o                         
   9   5   2          1.38         -0.35        11.70 o                         
  10   5   2         12.63         12.05        12.22 o                         
  11   5   2          1.00         -5.76        13.90 o                         
  12   5   2         22.65          7.08        13.85 o                         
  13   5   2          8.27         12.00         9.61 o                         
  14   5   2        123.80        123.70        12.45 o                         
  15   5   2         10.90         19.53        10.08 o                         
 -15   6   2        381.96        243.27        18.75 o                         
 -14   6   2        175.83        143.95        15.42 o                         
 -13   6   2        125.20        118.35        11.76 o                         
 -12   6   2          5.38          3.48         9.94 o                         
 -11   6   2        360.01        377.29        17.36 o                         
 -10   6   2        176.81        171.60        11.89 o                         
  -9   6   2       1332.75       1406.06        44.81 o                         
  -8   6   2       2449.16       2356.72        72.02 o                         
  -7   6   2       1542.03       1506.20        65.10 o                         
  -6   6   2        473.64        404.28        20.93 o                         
  -5   6   2         11.39         23.59         9.18 o                         
  -4   6   2         55.07         82.48         9.48 o                         
  -3   6   2        126.62        134.27        11.26 o                         
  -2   6   2        346.66        356.68        16.92 o                         
  -1   6   2       1912.50       2726.22       169.41 o                         
   0   6   2       6335.79       8888.61       243.50 o                         
   1   6   2       1688.29       1916.90        50.63 o                         
   2   6   2       5456.44       5900.82       173.03 o                         
   3   6   2        410.60        404.27        21.89 o                         
   4   6   2       1581.17       1410.99        66.65 o                         
   5   6   2       3015.62       2741.19        91.98 o                         
   6   6   2        615.22        556.13        17.95 o                         
   7   6   2        939.19        871.16        26.24 o                         
   8   6   2        264.61        244.99        11.27 o                         
   9   6   2         83.65         78.44        10.67 o                         
  10   6   2        325.47        279.21        22.65 o                         
  11   6   2        166.81        191.82        14.66 o                         
  12   6   2        300.28        306.72        19.82 o                         
  13   6   2        207.92        221.42        20.16 o                         
  14   6   2         84.09         69.09         9.83 o                         
  15   6   2          7.07         20.02        12.87 o                         
 -15   7   2          5.33         20.94        11.74 o                         
 -14   7   2         40.17         38.62        15.35 o                         
 -13   7   2        116.93        102.28        16.41 o                         
 -12   7   2         94.55         93.38        19.52 o                         
 -11   7   2          7.75          4.53         9.01 o                         
 -10   7   2          7.16          5.21         9.12 o                         
  -9   7   2         21.16         36.40        13.81 o                         
  -8   7   2        119.19        119.19        13.07 o                         
  -7   7   2        254.50        260.29        31.30 o                         
  -6   7   2         47.02          9.70        11.87 o                         
  -5   7   2        427.40        416.08        18.27 o                         
  -4   7   2        575.77        558.14        30.01 o                         
  -3   7   2        452.66        539.82        42.48 o                         
  -2   7   2         81.48        168.18        25.67 o                         
  -1   7   2        205.61        339.56        17.83 o                         
   0   7   2        919.26       1440.24        58.79 o                         
   1   7   2        579.43        586.13        36.99 o                         
   2   7   2         33.15         42.68        16.40 o                         
   3   7   2        119.61         93.60        16.01 o                         
   4   7   2        884.09        848.15        60.76 o                         
   5   7   2        218.49        207.90        24.90 o                         
   6   7   2         98.79         63.10        16.75 o                         
   7   7   2        559.74        556.01        28.94 o                         
   8   7   2        222.57        201.43        12.02 o                         
   9   7   2        183.78        172.86        12.83 o                         
  10   7   2         27.70         13.58        10.27 o                         
  11   7   2         37.62         32.04        17.44 o                         
  12   7   2          0.84          1.96        10.17 o                         
  13   7   2          4.15          7.58         8.10 o                         
  14   7   2         14.76         29.07        15.42 o                         
 -14   8   2         13.06          0.92        12.52 o                         
 -13   8   2         49.76         49.51        13.36 o                         
 -12   8   2         25.88         32.88        14.76 o                         
 -11   8   2        203.81        212.52        18.07 o                         
 -10   8   2        582.59        601.84        24.22 o                         
  -9   8   2        387.06        382.28        19.51 o                         
  -8   8   2        606.55        609.17        30.80 o                         
  -7   8   2        142.10        145.64        15.88 o                         
  -6   8   2       4320.78       4381.93       215.42 o                         
  -5   8   2       1867.87       1923.77        77.59 o                         
  -4   8   2       1937.07       1931.29        92.65 o                         
  -3   8   2       2008.45       2187.29        86.57 o                         
  -2   8   2       4189.40       4799.53       183.88 o                         
  -1   8   2       1955.23       2251.65        83.08 o                         
   0   8   2        822.12       1203.82       115.20 o                         
   1   8   2          5.22         27.30        13.11 o                         
   2   8   2          0.87        -19.62        19.62 o                         
   3   8   2         33.39         11.14        19.23 o                         
   4   8   2         70.06         71.55        22.11 o                         
   5   8   2       3691.78       4005.42       265.48 o                         
   6   8   2       5536.98       5974.99       228.58 o                         
   7   8   2          6.57         17.65        18.26 o                         
   8   8   2        547.73        568.72        28.69 o                         
   9   8   2        985.44       1171.91        50.91 o                         
  10   8   2         30.79         28.08        17.36 o                         
  11   8   2         45.91         35.84        17.78 o                         
  12   8   2         69.80         67.54        16.30 o                         
 -12   9   2          3.29         -4.69        13.56 o                         
 -11   9   2          0.46          6.90        14.35 o                         
 -10   9   2         11.26        -14.85        14.85 o                         
  -9   9   2         21.21         26.01        22.28 o                         
  -8   9   2         44.16         24.53        45.20 o                         
  -7   9   2        158.07        224.47        21.38 o                         
  -6   9   2       1044.35       1069.70        48.97 o                         
  -5   9   2       1386.82       1468.33        72.89 o                         
  -4   9   2         14.32         29.92        17.79 o                         
  -3   9   2        258.67        263.36        37.56 o                         
  -2   9   2        865.41        935.93        52.87 o                         
  -1   9   2       1015.06       1228.26        73.16 o                         
   0   9   2        247.41        392.07        25.90 o                         
   1   9   2         10.29         37.81        20.63 o                         
   2   9   2         47.32         37.08        20.36 o                         
   3   9   2         26.38        -23.06        23.06 o                         
   4   9   2        955.66        891.50        51.77 o                         
   5   9   2          7.58          7.76        21.07 o                         
   6   9   2          9.91          8.98        24.40 o                         
   7   9   2        328.81        301.62        24.64 o                         
   8   9   2          7.55         12.86        19.03 o                         
   9   9   2          0.00        -16.39        18.05 o                         
  10   9   2          6.09          4.16        16.68 o                         
  11   9   2        114.94        112.33        17.47 o                         
  12   9   2         17.66         41.95        16.76 o                         
 -11  10   2          0.77        -11.58        11.58 o                         
 -10  10   2         60.15         84.25        14.68 o                         
  -9  10   2         66.60         94.03        18.85 o                         
  -8  10   2        483.51        493.78        31.10 o                         
  -7  10   2       2354.30       2606.10       123.34 o                         
  -6  10   2       1706.85       1991.29        96.49 o                         
  -5  10   2        199.74        236.55        39.83 o                         
  -4  10   2        401.45        463.12        48.17 o                         
  -3  10   2        668.16        925.75        72.79 o                         
  -2  10   2        530.58        651.16        93.98 o                         
  -1  10   2         17.82         85.53        26.03 o                         
   0  10   2         32.03         99.06        24.04 o                         
   1  10   2        149.19        101.80        37.17 o                         
   2  10   2        457.63        469.07        29.94 o                         
   3  10   2       1071.89       1200.09        57.24 o                         
   4  10   2        719.65        732.47        37.71 o                         
   5  10   2        597.34        831.54        47.63 o                         
   6  10   2         94.33         99.10        27.80 o                         
   7  10   2        303.83        345.25        33.32 o                         
   8  10   2         76.46         78.36        18.68 o                         
   9  10   2        365.85        400.82        32.20 o                         
  10  10   2         46.74         41.79        15.71 o                         
  11  10   2         77.05         63.59        15.99 o                         
 -10  11   2          0.40         41.66        22.21 o                         
  -9  11   2         24.45         40.53        33.95 o                         
  -8  11   2        109.53        105.19        30.77 o                         
  -7  11   2         82.87        105.97        32.47 o                         
  -6  11   2         54.39         89.15        43.43 o                         
  -5  11   2          3.06          8.35        27.67 o                         
  -4  11   2          2.89          8.93        28.00 o                         
  -3  11   2        198.25        261.06        30.94 o                         
  -2  11   2        461.41        635.26        41.87 o                         
  -1  11   2         49.82         81.83        23.63 o                         
   0  11   2         72.66        453.75       133.70 o                         
   1  11   2          5.96        101.81        64.87 o                         
   2  11   2        145.85        100.64        33.18 o                         
   3  11   2         56.44        183.80        23.03 o                         
   4  11   2        492.59        485.19        29.50 o                         
   5  11   2         65.04         56.79        20.00 o                         
   6  11   2          1.51         -7.42        19.82 o                         
   7  11   2         65.66         68.12        22.78 o                         
   8  11   2         27.78         21.24        15.05 o                         
   9  11   2          0.69         12.36        15.24 o                         
  -8  12   2        196.26        201.67        26.88 o                         
  -7  12   2         52.05         48.42        20.65 o                         
  -6  12   2        291.27        313.91        27.96 o                         
  -5  12   2        162.58        157.48        44.88 o                         
  -4  12   2        269.37        315.91        29.74 o                         
  -3  12   2        402.44        498.80        35.53 o                         
  -2  12   2        557.71        747.00        62.04 o                         
   0  12   2         76.78         54.96        39.68 o                         
   1  12   2        187.00        124.57        41.45 o                         
   2  12   2       1006.02        967.89       109.68 o                         
   3  12   2        609.80        556.51        78.20 o                         
   4  12   2        297.82        284.66        46.93 o                         
   5  12   2         46.94         86.30        26.07 o                         
   6  12   2          5.20          4.17        31.41 o                         
   7  12   2          8.80         -3.75        27.94 o                         
 -17   1   3        178.65        122.12         9.73 o                         
 -16   1   3        185.68        179.32         9.74 o                         
 -15   1   3        152.46        136.06        16.02 o                         
 -14   1   3        297.89        397.42        38.18 o                         
 -13   1   3        847.06        956.66        35.84 o                         
 -12   1   3        488.73        547.18        22.42 o                         
 -11   1   3        707.15        614.76        24.18 o                         
 -10   1   3        108.65        107.80         9.56 o                         
  -9   1   3        902.59        748.14        25.05 o                         
  -8   1   3       2999.57       2727.92        57.19 o                         
  -7   1   3         17.57          2.67        10.57 o                         
  -6   1   3        236.13        236.92        32.29 o                         
  -5   1   3       1806.98       1697.31        83.19 o                         
  -4   1   3       3013.16       2464.93        76.79 o                         
  -3   1   3       2155.13       2706.54       115.20 o                         
  -2   1   3       3770.33       3235.52       117.33 o                         
  -1   1   3       1858.47       1700.75        69.69 o                         
   0   1   3        416.95        485.53        45.48 o                         
   1   1   3      12711.26      11849.52       775.01 o                         
   2   1   3      30080.03      30474.23      1008.62 o                         
   3   1   3      65094.91      59172.96      1677.37 o                         
   4   1   3       6299.24       6177.87       213.89 o                         
   5   1   3       1201.33        897.40        32.14 o                         
   6   1   3       2123.92       1989.58        55.08 o                         
   7   1   3       1453.22       1170.78        53.42 o                         
   8   1   3       1923.01       1938.47       125.88 o                         
   9   1   3        567.11        549.03        41.66 o                         
  10   1   3          0.46         12.02        14.33 o                         
  11   1   3        189.14        198.18        17.93 o                         
  12   1   3          0.29         11.21        11.18 o                         
  13   1   3        214.68        266.71        24.12 o                         
  14   1   3        355.19        449.96        23.77 o                         
  15   1   3          1.62          4.31         7.75 o                         
  16   1   3        144.66        131.22        12.73 o                         
 -17   2   3          7.88          2.11         7.02 o                         
 -16   2   3          0.20         -3.98        10.33 o                         
 -15   2   3         78.36         70.91        10.26 o                         
 -14   2   3         27.25         20.23        18.39 o                         
 -13   2   3         67.32         61.77        16.54 o                         
 -12   2   3        149.60        142.23        15.75 o                         
 -11   2   3         38.67         31.92         9.60 o                         
 -10   2   3         31.58         28.95        10.37 o                         
  -9   2   3          8.02         16.93         8.78 o                         
  -8   2   3       1860.06       1771.17        45.23 o                         
  -7   2   3          2.78         -7.36        15.09 o                         
  -6   2   3        128.11         66.58        25.26 o                         
  -5   2   3       7220.07       6369.31       175.51 o                         
  -4   2   3        352.04        267.85        15.44 o                         
  -3   2   3         55.37        113.39        12.05 o                         
  -2   2   3        299.01        372.06        20.61 o                         
  -1   2   3       1918.12       2746.76       145.22 o                         
   0   2   3       1429.86       1885.83        82.72 o                         
   1   2   3       2225.59       2673.50       104.69 o                         
   2   2   3      25464.26      26395.77       777.62 o                         
   3   2   3      34218.79      33904.02      1118.22 o                         
   4   2   3       2662.76       2756.27        81.20 o                         
   5   2   3         11.18          2.63         9.88 o                         
   6   2   3       2951.07       2578.95        81.30 o                         
   7   2   3         11.30          0.01         7.50 o                         
   8   2   3        378.41        389.78        28.58 o                         
   9   2   3        122.40        124.08        18.89 o                         
  10   2   3         68.49        106.18        18.82 o                         
  11   2   3         32.78         35.63        11.33 o                         
  12   2   3         95.92         96.45        11.68 o                         
  13   2   3          0.06         -3.99         9.70 o                         
  14   2   3          2.19         -5.65        12.48 o                         
  15   2   3         57.34         55.25        13.23 o                         
  16   2   3         13.86          3.01         7.31 o                         
 -16   3   3        201.15        183.14        20.87 o                         
 -15   3   3         97.61        104.46        13.70 o                         
 -14   3   3         17.68         27.95        14.65 o                         
 -13   3   3         21.49         32.28        12.39 o                         
 -12   3   3        192.10        204.11        15.80 o                         
 -11   3   3        599.30        602.71        23.40 o                         
 -10   3   3        224.04        204.87        11.69 o                         
  -9   3   3        119.25         79.59         9.84 o                         
  -8   3   3       2505.05       2238.04        88.72 o                         
  -7   3   3       1988.93       1775.76        55.79 o                         
  -6   3   3       8499.04       8630.40       187.36 o                         
  -5   3   3          8.31          0.22        12.53 o                         
  -4   3   3       4372.51       4653.18       154.46 o                         
  -3   3   3       2405.74       2319.27        97.29 o                         
  -2   3   3       2544.36       2805.44        89.25 o                         
  -1   3   3       1561.20       1894.06       160.23 o                         
   0   3   3       4304.54       5821.68       334.70 o                         
   1   3   3          4.84        -14.76        18.07 o                         
   2   3   3        195.74        103.14        13.61 o                         
   3   3   3       4279.01       4210.72       132.50 o                         
   4   3   3       4889.89       4542.94       139.53 o                         
   5   3   3        115.77         80.80         7.73 o                         
   6   3   3       4972.88       4478.51       145.30 o                         
   7   3   3        544.84        568.91        20.97 o                         
   8   3   3         91.11         82.71        13.94 o                         
   9   3   3         25.20         17.82        13.40 o                         
  10   3   3         88.88         76.88        14.99 o                         
  11   3   3        405.52        440.26        26.44 o                         
  12   3   3        518.01        630.70        48.24 o                         
  13   3   3        407.22        592.65        46.05 o                         
  14   3   3        155.86        160.36        22.49 o                         
  15   3   3          0.38         -5.38        15.00 o                         
  16   3   3         48.84         36.43         8.56 o                         
 -16   4   3         32.64         34.17        13.26 o                         
 -15   4   3         11.83         15.87        11.46 o                         
 -14   4   3        139.64        153.67        15.93 o                         
 -13   4   3        413.31        434.85        18.81 o                         
 -12   4   3         37.16         37.80        11.34 o                         
 -11   4   3        182.07        217.62        12.15 o                         
 -10   4   3         38.17         73.55        10.09 o                         
  -9   4   3         39.72         42.47         8.95 o                         
  -8   4   3         79.14         80.48        10.24 o                         
  -7   4   3        163.98        185.27        13.46 o                         
  -6   4   3        517.75        438.86        14.66 o                         
  -5   4   3        504.07        513.21        25.27 o                         
  -4   4   3        143.23        147.54        19.11 o                         
  -3   4   3        240.26        270.88        18.19 o                         
  -2   4   3        200.38        304.51        19.86 o                         
  -1   4   3       1064.87       1379.83        91.88 o                         
   0   4   3        397.86        523.88        35.43 o                         
   1   4   3         34.96         58.76        37.07 o                         
   2   4   3        337.21        255.48        22.82 o                         
   3   4   3        169.59        180.59        16.16 o                         
   4   4   3        864.52        888.96        49.48 o                         
   5   4   3       3815.07       3525.93       100.66 o                         
   6   4   3       1585.73       1671.31        47.46 o                         
   7   4   3        129.56         94.84        18.25 o                         
   8   4   3          0.19          8.58         9.91 o                         
   9   4   3         74.58         65.01        16.74 o                         
  10   4   3         71.48         68.06        13.04 o                         
  11   4   3        192.43        222.74        19.67 o                         
  12   4   3         41.67         51.20        14.64 o                         
  13   4   3        133.66        147.90        14.96 o                         
  14   4   3         80.95         83.38         9.95 o                         
  15   4   3          0.20         -1.42         6.86 o                         
 -16   5   3         21.77         21.84         6.76 o                         
 -15   5   3        149.51        143.46        16.38 o                         
 -14   5   3         11.52         23.98        15.63 o                         
 -13   5   3          9.78         12.63        14.60 o                         
 -12   5   3         44.54         37.45        10.64 o                         
 -11   5   3        101.62        111.52        11.68 o                         
 -10   5   3         96.78        111.50        10.98 o                         
  -9   5   3        955.33        907.55        31.21 o                         
  -8   5   3       2430.71       2373.23        91.44 o                         
  -7   5   3       1849.27       1517.92        62.77 o                         
  -6   5   3         92.01         65.23        10.82 o                         
  -5   5   3         29.09         20.46        10.15 o                         
  -4   5   3        458.65        382.83        12.69 o                         
  -3   5   3        857.06        826.15        26.72 o                         
  -2   5   3       4725.04       5125.63       228.91 o                         
  -1   5   3        524.25        678.29        32.16 o                         
   0   5   3       9634.88      11740.98       569.13 o                         
   1   5   3        720.80        883.43        39.84 o                         
   2   5   3       1745.69       1531.83        49.66 o                         
   3   5   3        241.23        237.06        14.74 o                         
   4   5   3       3145.45       2810.03        95.06 o                         
   5   5   3        665.41        592.67        19.28 o                         
   6   5   3        298.90        286.47        17.50 o                         
   7   5   3         94.30         68.86        10.46 o                         
   8   5   3        621.19        616.26        21.33 o                         
   9   5   3       1468.66       1569.76        54.31 o                         
  10   5   3       1185.59       1343.67        53.89 o                         
  11   5   3       1411.90       1651.96        79.55 o                         
  12   5   3        122.55        144.24        13.47 o                         
  13   5   3        392.53        445.90        22.85 o                         
  14   5   3         49.34         70.40        10.84 o                         
  15   5   3         77.98         70.28        10.12 o                         
 -15   6   3         15.57         17.61         8.35 o                         
 -14   6   3         51.00         42.12        10.93 o                         
 -13   6   3         65.36         63.15        10.82 o                         
 -12   6   3         82.88         95.34        10.90 o                         
 -11   6   3         68.76         72.59        10.43 o                         
 -10   6   3        463.10        484.53        19.34 o                         
  -9   6   3         26.37         47.24         9.93 o                         
  -8   6   3         45.54         48.05        10.29 o                         
  -7   6   3          7.10         97.64        34.66 o                         
  -6   6   3        182.10        181.51        13.69 o                         
  -5   6   3         95.26         90.78         9.07 o                         
  -4   6   3        256.95        214.32        10.65 o                         
  -3   6   3        173.74        157.47         8.02 o                         
  -2   6   3        329.41        368.49        11.85 o                         
  -1   6   3         32.05         90.01        17.97 o                         
   0   6   3       1175.25       1635.70        77.49 o                         
   1   6   3       1965.77       2516.19        74.15 o                         
   2   6   3          9.25         21.55        10.84 o                         
   3   6   3        436.67        449.20        27.53 o                         
   4   6   3        485.75        458.08        21.01 o                         
   5   6   3        351.39        291.94        12.86 o                         
   6   6   3          0.03          3.84         6.97 o                         
   7   6   3        181.92        158.54         9.58 o                         
   8   6   3        113.30        102.49        10.06 o                         
   9   6   3        112.24        108.44        12.00 o                         
  10   6   3         53.33         35.44         9.64 o                         
  11   6   3          8.21         15.59         9.43 o                         
  12   6   3          3.20          0.50        11.54 o                         
  13   6   3          0.03          3.78        10.08 o                         
  14   6   3          2.12          2.83         8.21 o                         
 -15   7   3         24.18         20.94        12.10 o                         
 -14   7   3         15.27         14.64        14.86 o                         
 -13   7   3         19.99         18.44         8.16 o                         
 -12   7   3        115.36         92.33        12.67 o                         
 -11   7   3        260.57        278.71        12.99 o                         
 -10   7   3        433.24        414.02        24.43 o                         
  -9   7   3        535.42        583.97        25.64 o                         
  -8   7   3         37.24         53.97        12.04 o                         
  -7   7   3       2307.92       2173.64       139.44 o                         
  -6   7   3          4.52         12.76        10.71 o                         
  -5   7   3       1329.67       1179.75        41.71 o                         
  -4   7   3          0.93         -9.17         9.17 o                         
  -3   7   3       1458.36       1411.23        43.89 o                         
  -2   7   3       4175.07       4740.43       169.27 o                         
  -1   7   3       3314.95       3699.28       117.01 o                         
   0   7   3       1665.48       2311.92       174.31 o                         
   1   7   3       1259.03       1392.34        89.02 o                         
   2   7   3       1290.35       1305.75        51.65 o                         
   3   7   3        814.24        811.18        43.36 o                         
   4   7   3       1239.42       1189.47        82.69 o                         
   5   7   3          4.24         -1.95        10.19 o                         
   6   7   3        895.19        845.78        49.32 o                         
   7   7   3         89.31         65.06        14.27 o                         
   8   7   3        347.00        319.21        16.50 o                         
   9   7   3        297.59        311.22        23.09 o                         
  10   7   3        107.49         88.80        13.40 o                         
  11   7   3        214.34        209.80        51.78 o                         
  12   7   3        291.15        280.20        65.40 o                         
  13   7   3        194.30        158.26        31.66 o                         
  14   7   3        164.41        166.80        18.82 o                         
 -14   8   3         16.42         -0.28        12.73 o                         
 -13   8   3         22.18         24.91        13.02 o                         
 -12   8   3          0.35          5.00        14.08 o                         
 -11   8   3         11.28          5.85        10.89 o                         
 -10   8   3          8.19         15.93        11.84 o                         
  -9   8   3          9.50         27.50        14.04 o                         
  -8   8   3          7.58          0.02        19.66 o                         
  -7   8   3        381.31        609.09       122.02 o                         
  -6   8   3         59.64         54.02        11.65 o                         
  -5   8   3         22.15         -9.72        16.99 o                         
  -4   8   3          0.48        -15.49        15.49 o                         
  -3   8   3        823.13        857.14        45.93 o                         
  -2   8   3         12.79          4.26        13.00 o                         
  -1   8   3        145.11        152.03        13.32 o                         
   0   8   3          0.00         -7.95        11.53 o                         
   1   8   3         26.38         19.90        12.44 o                         
   2   8   3         36.00         68.34        19.53 o                         
   3   8   3         46.54         37.39        18.71 o                         
   4   8   3         58.85         49.09        23.91 o                         
   5   8   3        556.92        635.30        51.36 o                         
   6   8   3        376.91        355.82        26.25 o                         
   7   8   3          1.87          9.86        19.08 o                         
   8   8   3        133.73        124.41        20.41 o                         
   9   8   3          8.16         -7.99        18.87 o                         
  10   8   3         81.29         86.23        18.36 o                         
  11   8   3          7.22         12.12        20.27 o                         
  12   8   3         20.99        -12.59        25.82 o                         
 -12   9   3        166.69        226.78        17.85 o                         
 -11   9   3         11.81         24.08        14.16 o                         
 -10   9   3        131.77        141.69        16.22 o                         
  -9   9   3        505.90        547.62        32.30 o                         
  -8   9   3        260.85        243.71        33.64 o                         
  -7   9   3       1873.63       1933.29        80.58 o                         
  -6   9   3        333.19        434.37        27.41 o                         
  -5   9   3       1246.03       1383.92        76.43 o                         
  -4   9   3       1078.64       1013.33        75.55 o                         
  -3   9   3        115.62        147.32        26.95 o                         
  -2   9   3        227.22        290.95        25.75 o                         
  -1   9   3        287.33        425.61        28.22 o                         
   0   9   3        712.97        890.14        60.85 o                         
   1   9   3        691.38        876.86        41.92 o                         
   2   9   3       1219.59       1217.25        53.43 o                         
   3   9   3       1363.67       1398.61        63.75 o                         
   4   9   3        787.30        772.32        39.15 o                         
   5   9   3       1182.49       1285.60        91.46 o                         
   6   9   3        133.96        172.11        29.78 o                         
   7   9   3         44.98         46.73        20.24 o                         
   8   9   3        444.20        535.69        34.17 o                         
   9   9   3        173.44        229.91        31.30 o                         
  10   9   3          7.32         23.19        18.00 o                         
  11   9   3         25.14         20.41        16.00 o                         
  12   9   3         32.89         35.51        15.77 o                         
 -11  10   3         67.36         61.88        11.78 o                         
 -10  10   3         10.74         28.75        13.76 o                         
  -9  10   3         19.29         56.44        18.00 o                         
  -8  10   3         32.79         40.15        15.86 o                         
  -7  10   3         89.21        117.67        19.27 o                         
  -6  10   3         51.74        266.75        40.04 o                         
  -5  10   3        335.13        374.06        44.35 o                         
  -4  10   3          9.19         27.44        25.34 o                         
  -3  10   3        583.29        640.54        55.81 o                         
  -2  10   3        598.13        616.22       156.76 o                         
  -1  10   3       1119.85       1518.42        86.22 o                         
   0  10   3        592.68        801.77        59.61 o                         
   1  10   3        193.23        221.75        25.44 o                         
   2  10   3         16.23        -10.56        22.02 o                         
   3  10   3        609.83        722.89        56.31 o                         
   4  10   3       1358.40       1461.11        68.86 o                         
   5  10   3        324.24        344.53        30.31 o                         
   6  10   3        265.03        247.58        32.47 o                         
   7  10   3         20.65         43.32        19.63 o                         
   8  10   3        311.84        308.96        39.09 o                         
   9  10   3         66.16         58.63        16.83 o                         
  10  10   3         29.86         31.81        16.09 o                         
 -10  11   3         90.08         46.26        25.75 o                         
  -9  11   3        302.93        377.86        27.93 o                         
  -8  11   3        123.13        146.64        30.56 o                         
  -7  11   3        131.18        212.57        35.44 o                         
  -6  11   3        437.88        454.89        34.74 o                         
  -5  11   3        354.30        391.65        33.82 o                         
  -4  11   3         18.00         47.55        41.45 o                         
  -3  11   3        116.82        200.21        47.85 o                         
  -2  11   3         60.41         52.37        27.18 o                         
  -1  11   3        581.50        915.14       137.37 o                         
   0  11   3        402.58        486.04        40.58 o                         
   1  11   3        197.21        202.05        34.84 o                         
   2  11   3       2547.05       2841.99       112.25 o                         
   3  11   3        886.93        999.76        46.54 o                         
   4  11   3        214.37        222.02        23.90 o                         
   5  11   3        159.86        163.52        21.80 o                         
   6  11   3        271.02        296.21        26.80 o                         
   7  11   3         88.81         71.52        22.92 o                         
   8  11   3         76.29         68.31        17.08 o                         
   9  11   3        136.49        154.56        28.86 o                         
  -8  12   3         23.23          7.99        21.50 o                         
  -7  12   3        136.78        122.67        20.69 o                         
  -6  12   3         13.94          2.47        28.65 o                         
  -5  12   3         24.77         12.24        26.14 o                         
  -4  12   3         14.61        -20.59        35.79 o                         
  -3  12   3          1.08         -3.64        27.06 o                         
  -2  12   3          2.24         69.39        34.87 o                         
   0  12   3         28.93        -13.30        41.81 o                         
   1  12   3        197.11        158.10        44.49 o                         
   2  12   3        442.19        321.72        47.18 o                         
   3  12   3         91.58         69.96        40.46 o                         
   4  12   3          4.51          1.20        37.56 o                         
   5  12   3          0.06         21.65        34.52 o                         
   6  12   3          0.80        -17.40        30.77 o                         
 -17   0   4          1.05          6.57         7.30 o                         
 -16   0   4         40.40         31.55        15.21 o                         
 -15   0   4        283.33        351.15        32.47 o                         
 -14   0   4        308.13        333.60        34.73 o                         
 -13   0   4       1755.09       1934.20       132.85 o                         
 -12   0   4         35.50         15.77        32.61 o                         
 -11   0   4       1063.34       1066.54        54.99 o                         
 -10   0   4          1.21         -5.97        11.69 o                         
  -9   0   4          1.58          5.54         8.19 o                         
  -8   0   4        642.10        539.93        20.13 o                         
  -7   0   4       2386.12       2184.67        70.68 o                         
  -6   0   4      11653.20      10143.88       667.20 o                         
  -5   0   4       7886.30       7392.51       510.87 o                         
  -4   0   4      10562.96      10940.46       517.60 o                         
  -3   0   4      11678.62      12733.44       495.42 o                         
  -2   0   4      20399.80      16924.17       782.03 o                         
  -1   0   4      23782.94      19564.07       898.93 o                         
   0   0   4       9949.20       8524.13       423.23 o                         
   1   0   4        644.73       1282.20        89.77 o                         
   2   0   4      12925.11      12718.61       831.60 o                         
   3   0   4       3976.91       2808.51       139.62 o                         
   4   0   4        119.21        124.97        14.88 o                         
   5   0   4        834.30        806.10        42.54 o                         
   6   0   4         95.04         66.36        10.77 o                         
   7   0   4        767.50        545.33        31.08 o                         
   8   0   4         44.58         40.08        21.43 o                         
   9   0   4       2089.58       2096.19       140.42 o                         
  10   0   4       2600.80       2577.14       171.75 o                         
  11   0   4         53.75         51.14        20.02 o                         
  12   0   4       2779.49       3257.71       215.68 o                         
  13   0   4          6.60          6.86        16.48 o                         
  14   0   4       1024.97       1006.96        69.04 o                         
  15   0   4        187.09        149.97        15.42 o                         
 -17   1   4         98.06         89.35        13.54 o                         
 -16   1   4         37.31         28.31         8.61 o                         
 -15   1   4        186.48        205.04        34.59 o                         
 -14   1   4          7.68         31.96        14.02 o                         
 -13   1   4         86.65         98.11        16.77 o                         
 -12   1   4        599.21        601.13        23.80 o                         
 -11   1   4        227.27        209.29        14.93 o                         
 -10   1   4        949.42        874.55        26.94 o                         
  -9   1   4         56.29         61.53         7.17 o                         
  -8   1   4        313.31        315.86        10.64 o                         
  -7   1   4          0.26         -3.02        10.33 o                         
  -6   1   4        344.26        279.92        29.53 o                         
  -5   1   4         61.98         78.15        13.59 o                         
  -4   1   4         84.95         41.43        21.88 o                         
  -3   1   4        260.64        170.00        40.76 o                         
  -2   1   4       2578.44       2288.93       129.48 o                         
  -1   1   4       2893.13       2804.10        96.16 o                         
   0   1   4         66.93         33.53        28.65 o                         
   1   1   4       9506.26       8483.89       412.97 o                         
   2   1   4       1096.41       1298.77        43.55 o                         
   3   1   4      24628.94      23079.48       740.09 o                         
   4   1   4       1486.94       1218.25        44.57 o                         
   5   1   4       1935.71       1534.48        47.81 o                         
   6   1   4        591.69        489.72        38.05 o                         
   7   1   4        146.06         94.19         8.94 o                         
   8   1   4        127.41        144.14        20.32 o                         
   9   1   4        622.31        636.47        33.56 o                         
  10   1   4         43.39         39.42        13.98 o                         
  11   1   4         24.50         27.75        11.25 o                         
  12   1   4         99.09        126.24        12.22 o                         
  13   1   4          0.03         -6.09         9.98 o                         
  14   1   4         95.98        107.20        30.06 o                         
  15   1   4         31.41         18.39         7.17 o                         
  16   1   4         63.87         37.78        31.97 o                         
 -17   2   4        129.86         86.03         8.92 o                         
 -16   2   4         61.81         53.19         8.62 o                         
 -15   2   4         60.63         41.17        16.20 o                         
 -14   2   4          2.00          8.02        14.88 o                         
 -13   2   4        844.41        838.06        38.94 o                         
 -12   2   4        700.46        793.94        26.79 o                         
 -11   2   4        674.77        629.32        22.61 o                         
 -10   2   4        426.30        423.15        17.03 o                         
  -9   2   4        144.06        112.64         9.90 o                         
  -8   2   4       1797.07       1787.85        50.74 o                         
  -7   2   4        194.07         82.62         8.36 o                         
  -6   2   4       1691.53       1585.31        53.81 o                         
  -5   2   4       2005.77       2022.13        62.69 o                         
  -4   2   4       4184.03       3364.53       163.65 o                         
  -3   2   4        944.86        909.86        53.05 o                         
  -2   2   4        362.83        322.91        22.69 o                         
  -1   2   4        458.30        668.97        57.73 o                         
   0   2   4       1251.48       1595.58        94.84 o                         
   1   2   4      15119.96      15115.78       465.64 o                         
   2   2   4      16723.73      16143.84       693.79 o                         
   3   2   4       7254.84       6090.30       237.63 o                         
   4   2   4       1679.40       1503.96        61.13 o                         
   5   2   4       1065.81        997.43        38.20 o                         
   6   2   4       2882.62       2477.05       117.03 o                         
   7   2   4       6405.98       6067.36       275.72 o                         
   8   2   4          9.76          1.70        14.78 o                         
   9   2   4        430.00        420.88        39.61 o                         
  10   2   4          2.98         -3.52        10.47 o                         
  11   2   4         70.48         64.38        11.16 o                         
  12   2   4        108.47        123.40        11.65 o                         
  13   2   4          0.23         -5.48         8.99 o                         
  14   2   4        211.12        284.80        18.66 o                         
  15   2   4         44.53         26.16        24.09 o                         
  16   2   4         78.29         58.07        10.54 o                         
 -17   3   4         50.81         32.26        11.39 o                         
 -16   3   4         85.99         80.97        11.22 o                         
 -15   3   4          7.36         12.13        12.85 o                         
 -14   3   4        140.20        104.27        27.23 o                         
 -13   3   4        112.36        117.40        10.66 o                         
 -12   3   4         30.04         32.41        11.27 o                         
 -11   3   4        247.04        277.22        14.53 o                         
 -10   3   4        114.05         99.89        12.52 o                         
  -9   3   4         27.66         33.14        21.08 o                         
  -8   3   4         34.06         69.90        24.30 o                         
  -7   3   4        188.97        200.61        13.33 o                         
  -6   3   4       2672.03       2691.05        86.07 o                         
  -5   3   4       1021.35       1008.14        96.96 o                         
  -4   3   4       3713.77       3742.52       198.37 o                         
  -3   3   4        525.30        649.70        33.74 o                         
  -2   3   4         35.96         16.52        11.97 o                         
  -1   3   4        100.11        176.03        15.10 o                         
   0   3   4         55.40         61.62        14.74 o                         
   1   3   4          0.38         -7.40         9.84 o                         
   2   3   4       5611.36       5714.49       191.61 o                         
   3   3   4       2078.25       2079.66        67.16 o                         
   4   3   4       3094.31       2644.62        98.97 o                         
   5   3   4       5253.82       4864.83       121.68 o                         
   6   3   4        436.45        396.24        15.69 o                         
   7   3   4         25.06         36.80         7.92 o                         
   8   3   4         20.60         11.32        12.36 o                         
   9   3   4        129.07        139.37        15.74 o                         
  10   3   4          1.67         -5.61        14.10 o                         
  11   3   4         41.72         47.54        20.80 o                         
  12   3   4        114.20        156.12        23.84 o                         
  13   3   4          1.04          9.97        19.74 o                         
  14   3   4         20.25         10.79        30.52 o                         
  15   3   4         24.19         11.19        10.44 o                         
  16   3   4         15.52          7.64         6.93 o                         
 -16   4   4        379.98        345.77        25.93 o                         
 -15   4   4        177.77        194.13        15.74 o                         
 -14   4   4        100.33        129.57        15.76 o                         
 -13   4   4        217.75        232.02        20.90 o                         
 -12   4   4        548.02        623.32        21.80 o                         
 -11   4   4       1670.06       1886.25        60.28 o                         
 -10   4   4       2618.40       2737.50        77.43 o                         
  -9   4   4        714.04        649.70        37.30 o                         
  -8   4   4       1646.49       1550.83        75.38 o                         
  -7   4   4        374.98        298.25        15.34 o                         
  -6   4   4          4.15         18.91         9.08 o                         
  -5   4   4       1309.51       1192.65        48.94 o                         
  -4   4   4       6254.81       6248.89       284.34 o                         
  -3   4   4       8784.20      10237.59       308.84 o                         
  -2   4   4       1539.15       1672.16        57.83 o                         
  -1   4   4       6367.60       8063.83       577.14 o                         
   0   4   4       4276.42       5891.72       329.97 o                         
   1   4   4       4135.37       4778.15       220.96 o                         
   2   4   4       1145.94       1257.81        48.11 o                         
   3   4   4         10.36         25.15        10.43 o                         
   4   4   4         13.48         14.73         7.90 o                         
   5   4   4        590.14        686.24        21.34 o                         
   6   4   4        199.11        210.68        12.87 o                         
   7   4   4       1674.93       1663.73        46.82 o                         
   8   4   4        255.31        251.53        14.88 o                         
   9   4   4        512.61        499.04        23.79 o                         
  10   4   4        266.35        297.25        21.11 o                         
  11   4   4         21.18         18.71        14.57 o                         
  12   4   4         29.52         23.63        12.02 o                         
  13   4   4        180.82        201.33        15.28 o                         
  14   4   4        129.96        133.21        15.46 o                         
  15   4   4        171.74        167.66        11.28 o                         
 -16   5   4          3.33         -1.52         6.66 o                         
 -15   5   4         52.57         40.82        12.52 o                         
 -14   5   4         14.15          6.27        13.03 o                         
 -13   5   4         94.57         89.59        12.44 o                         
 -12   5   4        270.23        242.84        13.93 o                         
 -11   5   4        321.94        329.26        13.43 o                         
 -10   5   4          8.29         14.82         9.35 o                         
  -9   5   4         39.42         25.23        12.05 o                         
  -8   5   4        164.31        231.04        29.83 o                         
  -7   5   4        154.13        109.15        15.41 o                         
  -6   5   4        602.51        613.74        42.59 o                         
  -5   5   4          1.18         15.08         8.12 o                         
  -4   5   4         12.46          9.11         5.85 o                         
  -3   5   4         11.68         -4.95         7.70 o                         
  -2   5   4        408.44        407.80        19.96 o                         
  -1   5   4       2331.24       3242.60       121.30 o                         
   0   5   4       1378.73       1781.41        53.53 o                         
   1   5   4       3782.16       4601.89       132.86 o                         
   2   5   4         59.18         54.52         8.16 o                         
   3   5   4        119.74         91.69         9.13 o                         
   4   5   4        193.97        184.99         8.89 o                         
   5   5   4        886.80        778.57        30.31 o                         
   6   5   4        566.68        593.27        21.22 o                         
   7   5   4         18.10          8.60         8.16 o                         
   8   5   4        293.96        335.61        20.94 o                         
   9   5   4        322.63        308.65        16.35 o                         
  10   5   4         41.39         27.17        13.18 o                         
  11   5   4         80.56         81.38        14.63 o                         
  12   5   4          2.80         -6.11        10.83 o                         
  13   5   4          0.00          7.18         9.26 o                         
  14   5   4          0.45          3.79         9.16 o                         
  15   5   4        174.31        112.12        11.25 o                         
 -15   6   4          0.21          0.29         7.16 o                         
 -14   6   4          3.96          4.31         8.77 o                         
 -13   6   4         11.24         30.94         9.41 o                         
 -12   6   4        512.79        466.61        22.09 o                         
 -11   6   4         34.19         47.88        10.37 o                         
 -10   6   4        599.11        570.74        22.69 o                         
  -9   6   4         77.96         86.91        10.45 o                         
  -8   6   4        807.71        695.59        31.66 o                         
  -7   6   4       2676.26       2630.38       105.30 o                         
  -6   6   4        468.72        405.95        15.44 o                         
  -5   6   4         69.81         64.20         8.60 o                         
  -4   6   4        169.74        155.49         9.52 o                         
  -3   6   4       1343.62       1287.80        40.42 o                         
  -2   6   4       2258.82       2493.47        53.88 o                         
  -1   6   4        172.86        236.76        39.41 o                         
   0   6   4        709.35        850.95        35.94 o                         
   1   6   4       5081.17       5315.33       138.30 o                         
   2   6   4        719.22        764.85        27.50 o                         
   3   6   4        859.68        744.12        37.39 o                         
   4   6   4          2.20          3.44        10.19 o                         
   5   6   4        352.18        343.74        15.56 o                         
   6   6   4         34.16         42.50         7.46 o                         
   7   6   4       1144.57       1105.84        59.74 o                         
   8   6   4       4182.42       4336.56       203.25 o                         
   9   6   4        132.16        154.10        11.51 o                         
  10   6   4        262.06        267.71        14.41 o                         
  11   6   4          2.88          1.98         9.99 o                         
  12   6   4         48.37         55.36         9.53 o                         
  13   6   4        272.54        289.58        26.14 o                         
  14   6   4        161.17        144.53        32.65 o                         
 -15   7   4          0.33          7.14        11.67 o                         
 -14   7   4          5.66         -0.32        11.80 o                         
 -13   7   4          8.81         -0.30        13.80 o                         
 -12   7   4         11.80         13.25         8.38 o                         
 -11   7   4         73.93         56.99         9.93 o                         
 -10   7   4          4.68          0.22        12.00 o                         
  -9   7   4        163.42        160.60        13.93 o                         
  -8   7   4        109.89         98.21        14.03 o                         
  -7   7   4          1.39         10.77        12.89 o                         
  -6   7   4          2.84         41.08        26.36 o                         
  -5   7   4        676.52        636.61        30.67 o                         
  -4   7   4         15.41         25.98        10.41 o                         
  -3   7   4        539.96        578.13        27.27 o                         
  -2   7   4        708.77        784.10        33.95 o                         
  -1   7   4        427.75        545.68        23.02 o                         
   0   7   4        412.00        531.28        27.70 o                         
   1   7   4        295.35        376.11        20.56 o                         
   2   7   4        330.74        367.18        20.25 o                         
   3   7   4          8.17          0.71        20.80 o                         
   4   7   4        745.40        721.54        39.86 o                         
   5   7   4        369.73        323.98        17.31 o                         
   6   7   4        608.72        568.81        24.68 o                         
   7   7   4        637.42        585.56        28.83 o                         
   8   7   4        261.21        232.70        20.30 o                         
   9   7   4        797.85        691.49        53.60 o                         
  10   7   4         87.82         68.55        12.76 o                         
  11   7   4         26.28         18.22        10.41 o                         
  12   7   4        191.50        179.14        13.98 o                         
  13   7   4         53.83         41.56        16.02 o                         
 -14   8   4         97.66         79.93        13.94 o                         
 -13   8   4        281.99        301.80        23.38 o                         
 -12   8   4        310.00        307.38        27.16 o                         
 -11   8   4        237.07        224.56        18.32 o                         
 -10   8   4        495.09        449.96        21.41 o                         
  -9   8   4       1231.64       1275.29        55.06 o                         
  -8   8   4        175.77        154.95        14.64 o                         
  -7   8   4       4843.19       4763.19       259.85 o                         
  -6   8   4         12.12         11.33        12.30 o                         
  -5   8   4       5070.91       5533.76       213.21 o                         
  -4   8   4       1055.56        996.96        48.84 o                         
  -3   8   4       4433.86       4686.38       188.56 o                         
  -2   8   4       2453.90       2762.66        88.84 o                         
  -1   8   4        528.01        737.48        72.02 o                         
   0   8   4         23.38         65.94        16.85 o                         
   1   8   4          2.66          2.55        12.49 o                         
   2   8   4        463.64        515.58        23.45 o                         
   3   8   4        773.37        855.52        40.42 o                         
   4   8   4        765.57        816.53        62.18 o                         
   5   8   4        391.07        357.03        41.84 o                         
   6   8   4        284.51        342.12        26.47 o                         
   7   8   4        594.92        647.60        34.75 o                         
   8   8   4       1902.67       2208.10        88.60 o                         
   9   8   4         47.25         51.78        20.28 o                         
  10   8   4        336.41        403.65        25.94 o                         
  11   8   4         18.08         49.30        32.04 o                         
  12   8   4         54.40         20.30        24.40 o                         
  13   8   4         90.80         99.39        16.76 o                         
 -12   9   4          7.24          2.74        12.96 o                         
 -11   9   4        220.83        254.74        21.56 o                         
 -10   9   4          0.40         -3.57        10.28 o                         
  -9   9   4         34.79         27.55        17.83 o                         
  -8   9   4          1.47          6.52        11.24 o                         
  -7   9   4         77.03         77.45        19.90 o                         
  -6   9   4        965.02       1009.77        49.86 o                         
  -5   9   4        448.62        441.69        35.83 o                         
  -4   9   4        309.85        349.55        73.25 o                         
  -3   9   4         20.64          1.78        27.41 o                         
  -2   9   4        363.32        385.71        27.41 o                         
  -1   9   4         56.08        119.87        18.64 o                         
   0   9   4         13.90          8.68        15.06 o                         
   1   9   4        324.12        383.47        34.33 o                         
   2   9   4         91.21         76.02        25.87 o                         
   3   9   4          3.68          5.25        22.76 o                         
   4   9   4         52.72         66.97        23.71 o                         
   5   9   4         24.54         33.11        27.38 o                         
   6   9   4        114.66        112.26        28.84 o                         
   7   9   4        192.88        241.13        24.17 o                         
   8   9   4        201.00        181.19        22.21 o                         
   9   9   4         22.42         25.08        19.00 o                         
  10   9   4        162.76        151.90        20.60 o                         
  11   9   4          0.44         10.62        13.57 o                         
  12   9   4          0.74         -1.70        14.71 o                         
 -11  10   4         85.00         87.27        18.80 o                         
 -10  10   4        311.60        334.81        23.93 o                         
  -9  10   4        343.84        450.94        39.94 o                         
  -8  10   4          8.11         36.86        26.63 o                         
  -7  10   4        599.96        672.34        72.19 o                         
  -6  10   4       3369.76       3653.42       327.66 o                         
  -5  10   4       3232.58       3460.09       500.37 o                         
  -4  10   4        322.40        351.33        31.98 o                         
  -3  10   4          1.75        -20.77        25.96 o                         
  -2  10   4         19.00         11.98        26.06 o                         
  -1  10   4        456.84        518.56        33.67 o                         
   0  10   4        210.61        317.98        33.25 o                         
   1  10   4        888.06        984.75        47.16 o                         
   2  10   4        551.83        588.52        35.27 o                         
   3  10   4        107.94        105.01        23.66 o                         
   4  10   4        198.27        194.72        43.39 o                         
   5  10   4        160.71        244.05        34.59 o                         
   6  10   4        403.16        479.96        44.14 o                         
   7  10   4        239.23        276.30        26.99 o                         
   8  10   4        239.40        243.81        22.12 o                         
   9  10   4        107.05        127.69        19.77 o                         
  10  10   4        159.08        160.10        17.80 o                         
 -10  11   4         75.08         34.52        26.60 o                         
  -9  11   4        449.90        450.64        41.17 o                         
  -8  11   4         75.45        125.98        29.43 o                         
  -7  11   4        634.99        694.86        56.94 o                         
  -6  11   4        292.18        407.88        33.06 o                         
  -5  11   4         79.69         91.16        49.62 o                         
  -4  11   4        958.07        908.01        74.63 o                         
  -3  11   4          8.29         23.56        21.81 o                         
  -2  11   4          0.84         -9.23        23.18 o                         
  -1  11   4        566.99       1070.28       296.71 o                         
   0  11   4        650.33        676.19        68.19 o                         
   1  11   4         37.66        115.83        30.24 o                         
   2  11   4         48.18        -36.13        36.13 o                         
   3  11   4         70.46         48.62        22.61 o                         
   4  11   4         96.11         93.84        21.93 o                         
   5  11   4          0.60          3.01        22.81 o                         
   6  11   4         25.72         29.64        24.40 o                         
   7  11   4         49.68         60.10        19.41 o                         
   8  11   4         46.22         54.57        17.19 o                         
   9  11   4         34.20         20.80        24.33 o                         
  -8  12   4        118.95         89.20        22.28 o                         
  -7  12   4         10.02         35.47        19.31 o                         
  -6  12   4         28.18         39.50        21.29 o                         
  -5  12   4          3.56         23.76        33.07 o                         
  -4  12   4         43.94         31.84        36.89 o                         
  -3  12   4        179.15        344.35        41.10 o                         
  -2  12   4        301.18        424.15        43.43 o                         
  -1  12   4        551.71        545.61        66.78 o                         
   0  12   4        221.79        235.63        46.97 o                         
   1  12   4        837.11        793.97        71.02 o                         
   2  12   4        321.88        326.53        49.45 o                         
   3  12   4        217.16        220.77        44.21 o                         
   4  12   4          3.97        -11.81        37.49 o                         
   5  12   4         73.86         47.32        34.59 o                         
   6  12   4        170.21        166.02        34.24 o                         
 -17   1   5         43.72         23.82         6.51 o                         
 -16   1   5         22.68         15.53        10.64 o                         
 -15   1   5        263.97        273.46        28.22 o                         
 -14   1   5         25.29         50.10        14.90 o                         
 -13   1   5        591.35        595.17        27.14 o                         
 -12   1   5        629.85        664.83        25.74 o                         
 -11   1   5        357.37        337.09        17.57 o                         
 -10   1   5         32.64         13.15         8.30 o                         
  -9   1   5        230.66        252.03         9.65 o                         
  -8   1   5        511.99        531.30        15.65 o                         
  -7   1   5        119.59        184.30        14.58 o                         
  -6   1   5       1022.80       1019.25        54.35 o                         
  -5   1   5       4533.50       3512.64       218.12 o                         
  -4   1   5       9798.37       8758.32       386.37 o                         
  -3   1   5      17080.99      14775.72       325.74 o                         
  -2   1   5      23107.25      22815.59      1239.24 o                         
  -1   1   5       4009.38       3620.86       204.70 o                         
   0   1   5       2803.58       3002.49       151.28 o                         
   1   1   5      21987.39      24744.21      1152.50 o                         
   2   1   5      25245.82      23621.74       892.13 o                         
   3   1   5       5482.51       4477.24       131.50 o                         
   4   1   5       2758.53       2597.75        84.04 o                         
   5   1   5        690.14        525.28        22.34 o                         
   6   1   5        903.45        777.51        23.43 o                         
   7   1   5        407.86        289.97        15.64 o                         
   8   1   5         48.07         62.90        12.10 o                         
   9   1   5        652.20        663.01        31.93 o                         
  10   1   5        400.81        446.79        21.69 o                         
  11   1   5         23.27         26.58        10.73 o                         
  12   1   5        217.49        290.25        16.89 o                         
  13   1   5        275.27        280.44        34.17 o                         
  14   1   5        223.48        229.78        37.63 o                         
  15   1   5         81.80         84.39        12.38 o                         
  16   1   5         37.15          5.73        15.63 o                         
 -17   2   5        103.09         93.37         9.56 o                         
 -16   2   5          1.59          1.64         7.96 o                         
 -15   2   5          0.73         -2.62        16.84 o                         
 -14   2   5         30.73         28.36        15.78 o                         
 -13   2   5         40.14         41.43        14.84 o                         
 -12   2   5         28.97         34.35        10.43 o                         
 -11   2   5        150.16        167.47        13.39 o                         
 -10   2   5          3.57          4.79        10.08 o                         
  -9   2   5        130.83        121.32        10.06 o                         
  -8   2   5        185.27        231.32        15.67 o                         
  -7   2   5        325.91        242.31        11.33 o                         
  -6   2   5        208.75        218.94        14.70 o                         
  -5   2   5         52.65         18.48        19.55 o                         
  -4   2   5        110.58         88.79        14.71 o                         
  -3   2   5         85.88        167.34        40.87 o                         
  -2   2   5         89.38        163.98        22.03 o                         
  -1   2   5        905.63        937.56        45.36 o                         
   0   2   5       1590.80       1412.12        53.24 o                         
   1   2   5       8694.48       8056.59       344.33 o                         
   2   2   5       1947.65       2098.44       216.92 o                         
   3   2   5       1520.53       1228.22       124.97 o                         
   4   2   5        666.62        653.22        37.27 o                         
   5   2   5       1319.63       1232.36        75.92 o                         
   6   2   5       4820.39       4566.84       267.41 o                         
   7   2   5       1019.56        982.73        56.66 o                         
   8   2   5        934.07        976.83        95.85 o                         
   9   2   5        441.31        468.03        44.39 o                         
  10   2   5        110.00        120.39        16.82 o                         
  11   2   5        564.15        720.99        34.64 o                         
  12   2   5          1.10          0.41        10.71 o                         
  13   2   5          0.85          8.46         8.59 o                         
  14   2   5        138.78        185.76        19.74 o                         
  15   2   5         30.25         22.16        19.28 o                         
 -17   3   5         37.71         29.57        11.95 o                         
 -16   3   5         77.29         64.93        11.00 o                         
 -15   3   5        248.61        286.42        26.92 o                         
 -14   3   5        139.07        184.78        18.44 o                         
 -13   3   5         16.63         19.22        10.14 o                         
 -12   3   5         52.55         58.17         9.80 o                         
 -11   3   5       1041.28       1080.75        46.14 o                         
 -10   3   5        181.00        164.14        16.01 o                         
  -9   3   5       1110.57        956.69        38.05 o                         
  -8   3   5       2338.88       2132.45        73.06 o                         
  -7   3   5        426.17        395.00        14.73 o                         
  -6   3   5       3364.20       2914.07       107.91 o                         
  -5   3   5       7892.70       7584.42       377.18 o                         
  -4   3   5       7634.11       7225.69       347.30 o                         
  -3   3   5       1613.13       1702.45        97.35 o                         
  -2   3   5        799.05        915.88       146.18 o                         
  -1   3   5        268.24        860.04       180.84 o                         
   0   3   5       6221.88       6605.41       198.97 o                         
   1   3   5       3889.89       4385.97       180.82 o                         
   2   3   5       1784.18       1383.58        81.66 o                         
   3   3   5         60.45         53.96        10.48 o                         
   4   3   5        153.78        135.18        17.85 o                         
   5   3   5      14154.61      12853.36       352.03 o                         
   6   3   5       4460.86       4625.10       137.11 o                         
   7   3   5      12959.71      13629.44       513.26 o                         
   8   3   5         48.31         49.58        12.90 o                         
   9   3   5        115.80        129.46        15.25 o                         
  10   3   5         82.43         91.11        21.93 o                         
  11   3   5        134.60        173.52        24.76 o                         
  12   3   5          2.07          7.36        20.66 o                         
  13   3   5         36.04         37.00        20.30 o                         
  14   3   5          3.62         -2.06        13.61 o                         
  15   3   5          0.77          1.69         6.81 o                         
 -16   4   5         25.76         23.37         9.26 o                         
 -15   4   5          0.06         -7.75        11.85 o                         
 -14   4   5        146.17        150.60        23.56 o                         
 -13   4   5          4.60         24.40        19.80 o                         
 -12   4   5        322.96        433.19        18.75 o                         
 -11   4   5        490.77        565.98        19.57 o                         
 -10   4   5        273.81        236.85        12.48 o                         
  -9   4   5          8.62         13.11        16.64 o                         
  -8   4   5        119.73        131.22        16.79 o                         
  -7   4   5        310.97        417.07        64.28 o                         
  -6   4   5        297.31        278.03        12.87 o                         
  -5   4   5         55.35         -3.23        17.32 o                         
  -4   4   5       5989.33       7095.11       221.90 o                         
  -3   4   5       1220.28       1463.10        68.92 o                         
  -2   4   5         72.08         42.41        13.79 o                         
  -1   4   5       1472.06       1850.05        91.42 o                         
   0   4   5         73.30         61.54        29.96 o                         
   1   4   5        536.61        589.38        27.39 o                         
   2   4   5        192.62        179.99        14.74 o                         
   3   4   5        187.51        116.60        20.13 o                         
   4   4   5       2130.67       2261.65        76.68 o                         
   5   4   5        870.46        801.06        22.01 o                         
   6   4   5        362.39        333.79        15.64 o                         
   7   4   5        262.81        293.73        15.70 o                         
   8   4   5        213.75        237.65        17.61 o                         
   9   4   5        295.31        328.78        21.85 o                         
  10   4   5          9.38          8.74        13.94 o                         
  11   4   5          9.87          8.97        11.95 o                         
  12   4   5          0.31          7.65        11.88 o                         
  13   4   5         32.47         31.99        12.18 o                         
  14   4   5          2.03          3.49         8.39 o                         
  15   4   5         25.80         18.60         8.77 o                         
 -16   5   5         89.77         44.28         9.13 o                         
 -15   5   5          2.52          5.16        12.52 o                         
 -14   5   5        114.13        109.00        11.68 o                         
 -13   5   5          0.31         19.84        10.26 o                         
 -12   5   5        144.03        171.66        12.59 o                         
 -11   5   5         64.90         90.12         9.97 o                         
 -10   5   5         32.44         38.30         9.61 o                         
  -9   5   5         91.72         74.12        13.15 o                         
  -8   5   5       1917.31       1797.18        69.34 o                         
  -7   5   5       4403.14       3842.05       161.39 o                         
  -6   5   5       3629.53       3359.84       200.73 o                         
  -5   5   5        506.71        474.94        20.94 o                         
  -4   5   5       3005.61       2602.45        56.50 o                         
  -3   5   5       2494.78       2667.91        65.17 o                         
  -2   5   5       1160.47       1498.12        42.82 o                         
  -1   5   5        246.67        489.42        28.89 o                         
   0   5   5        360.33        661.01        34.43 o                         
   1   5   5       8228.81      11015.06       872.47 o                         
   2   5   5       1914.58       1939.32        84.14 o                         
   3   5   5       3646.71       3762.14       107.18 o                         
   4   5   5        827.05        707.00        21.51 o                         
   5   5   5        576.16        541.37        17.69 o                         
   6   5   5        440.30        387.55        31.65 o                         
   7   5   5       2791.61       2889.26        89.03 o                         
   8   5   5       1475.48       1515.51        47.49 o                         
   9   5   5         27.50         17.65        10.85 o                         
  10   5   5          7.49         -0.89        11.71 o                         
  11   5   5         45.95         40.21        12.21 o                         
  12   5   5          0.53          5.99        10.43 o                         
  13   5   5         11.50          6.86         8.95 o                         
  14   5   5         28.19         14.47         7.86 o                         
 -15   6   5         14.91         11.80         7.33 o                         
 -14   6   5          6.69         14.10         8.99 o                         
 -13   6   5        118.83        111.56        16.69 o                         
 -12   6   5         73.31         67.63        10.21 o                         
 -11   6   5          0.00        -10.13        10.13 o                         
 -10   6   5        121.30        111.36         9.87 o                         
  -9   6   5         85.20         83.69        10.55 o                         
  -8   6   5         35.15         36.52        10.44 o                         
  -7   6   5         28.83         44.62        12.37 o                         
  -6   6   5        125.27        159.19        18.47 o                         
  -5   6   5        262.34        213.03        12.24 o                         
  -4   6   5         74.77         63.11         7.93 o                         
  -3   6   5        791.30        815.78        24.59 o                         
  -2   6   5          2.95         -0.20         7.01 o                         
  -1   6   5         23.30        214.93        55.01 o                         
   0   6   5         10.48         -8.62         8.62 o                         
   1   6   5       1338.11       1603.21        45.16 o                         
   2   6   5         56.85         50.60         9.12 o                         
   3   6   5        113.12         97.30        11.26 o                         
   4   6   5        972.59        931.40        31.18 o                         
   5   6   5        237.77        239.79        15.96 o                         
   6   6   5         58.36         53.10        10.73 o                         
   7   6   5        216.88        191.15        15.61 o                         
   8   6   5         48.20         35.55        12.69 o                         
   9   6   5        371.59        372.67        17.06 o                         
  10   6   5         33.15         18.61        10.01 o                         
  11   6   5        147.54        138.04        11.92 o                         
  12   6   5          1.42         -1.54         8.84 o                         
  13   6   5         20.81         26.24         9.55 o                         
  14   6   5         20.61         16.96        14.68 o                         
 -15   7   5          6.56         13.79        11.39 o                         
 -14   7   5         92.37         83.55        12.73 o                         
 -13   7   5        233.48        269.61        23.17 o                         
 -12   7   5        290.20        283.08        15.37 o                         
 -11   7   5        267.23        246.59        18.57 o                         
 -10   7   5        148.18        162.34        14.04 o                         
  -9   7   5        195.04        199.67        16.16 o                         
  -8   7   5         99.11        111.93        14.76 o                         
  -7   7   5          0.75          1.45        10.91 o                         
  -6   7   5       3801.08       3595.41       112.21 o                         
  -5   7   5         19.44         14.97         9.86 o                         
  -4   7   5       5749.31       5675.86       262.68 o                         
  -3   7   5       2827.39       2904.83        87.21 o                         
  -2   7   5        485.56        419.53        15.83 o                         
  -1   7   5        897.34       1090.19        59.66 o                         
   0   7   5        427.12        550.61        24.63 o                         
   1   7   5       1367.96       1504.66        55.87 o                         
   2   7   5       1696.89       1731.67        58.87 o                         
   3   7   5       2306.27       2512.48       168.50 o                         
   4   7   5        726.30        706.89        31.11 o                         
   5   7   5        695.86        660.27        27.22 o                         
   6   7   5        194.36        181.52        11.29 o                         
   7   7   5        542.50        511.16        38.56 o                         
   8   7   5        842.85        817.07        83.56 o                         
   9   7   5         64.07         59.72        10.11 o                         
  10   7   5         89.59         76.61        14.01 o                         
  11   7   5         27.45         14.32        10.66 o                         
  12   7   5         95.03         86.05        12.51 o                         
  13   7   5         66.91         57.40        18.29 o                         
 -14   8   5         36.58         27.45        12.66 o                         
 -13   8   5         90.21        100.12        13.64 o                         
 -12   8   5          6.72          3.51         9.85 o                         
 -11   8   5         17.86         12.95        11.08 o                         
 -10   8   5         25.18         34.49        11.89 o                         
  -9   8   5        393.20        426.66        25.35 o                         
  -8   8   5         43.99         38.80        12.86 o                         
  -7   8   5         19.59         18.04        12.23 o                         
  -6   8   5         10.07         19.00        17.81 o                         
  -5   8   5       1220.84       1106.36        61.37 o                         
  -4   8   5        931.46        855.36        46.26 o                         
  -3   8   5         91.88        278.19        44.07 o                         
  -2   8   5         89.62         72.21        12.99 o                         
  -1   8   5        404.49        422.65        25.49 o                         
   0   8   5          0.03         -3.86        13.83 o                         
   1   8   5        328.95        379.14        22.56 o                         
   2   8   5        559.28        622.58        26.74 o                         
   3   8   5         51.69         53.94        33.46 o                         
   4   8   5        814.23        902.76        67.84 o                         
   5   8   5         44.47         97.00        23.94 o                         
   6   8   5          1.72          0.36        20.78 o                         
   7   8   5        316.11        345.67        27.44 o                         
   8   8   5        248.73        284.24        25.20 o                         
   9   8   5        100.35        116.22        31.90 o                         
  10   8   5         96.55         88.99        35.72 o                         
  11   8   5        151.86        100.24        36.43 o                         
  12   8   5          6.38          7.00        18.67 o                         
 -13   9   5        110.23         98.18        19.52 o                         
 -12   9   5         84.20         65.50        11.73 o                         
 -11   9   5          5.45         23.33        12.91 o                         
 -10   9   5         32.63         28.28        11.02 o                         
  -9   9   5         77.00         59.76        12.42 o                         
  -8   9   5        102.78        110.83        12.67 o                         
  -7   9   5         40.65         68.18        15.63 o                         
  -6   9   5       1387.65       1550.38       129.06 o                         
  -5   9   5        155.47        204.74        26.96 o                         
  -4   9   5       5173.33       5307.84       366.29 o                         
  -3   9   5       1676.86       1716.66        70.90 o                         
  -2   9   5       3613.48       4072.49       177.75 o                         
  -1   9   5        729.00       1062.19        82.34 o                         
   0   9   5        182.90        383.56        57.12 o                         
   1   9   5        755.70        809.69        34.16 o                         
   2   9   5        615.63        694.99        37.89 o                         
   3   9   5       1044.65       1110.46        53.51 o                         
   4   9   5        603.28        601.49        52.06 o                         
   5   9   5        858.63        972.79        73.36 o                         
   6   9   5        982.25       1090.31        50.34 o                         
   7   9   5        428.67        496.29        31.68 o                         
   8   9   5        169.38        198.08        22.76 o                         
   9   9   5         50.12         41.52        21.09 o                         
  10   9   5          6.97          7.59        18.27 o                         
  11   9   5          4.19         16.55        27.30 o                         
 -11  10   5          0.31         64.37        36.64 o                         
 -10  10   5        162.39        170.86        29.44 o                         
  -9  10   5        384.57        488.13        48.77 o                         
  -8  10   5        159.47        257.83        31.62 o                         
  -7  10   5         34.42         59.04        27.74 o                         
  -6  10   5        199.92        193.30        52.17 o                         
  -5  10   5        721.65        813.64        88.85 o                         
  -4  10   5        520.55        499.74        36.72 o                         
  -3  10   5          3.60         -5.77        26.09 o                         
  -2  10   5          0.41         -4.04        20.85 o                         
  -1  10   5        217.82        179.45        55.11 o                         
   0  10   5        107.82        121.60        25.57 o                         
   1  10   5        295.14        338.93        29.40 o                         
   2  10   5          4.37         11.79        24.38 o                         
   3  10   5        272.95        304.43        28.66 o                         
   4  10   5         51.97         58.76        23.30 o                         
   5  10   5        100.96        152.23        30.84 o                         
   6  10   5         10.22          3.76        23.29 o                         
   7  10   5          6.57          3.98        20.35 o                         
   8  10   5         11.22         16.31        20.32 o                         
   9  10   5          0.08         -2.90        22.03 o                         
  10  10   5         64.85         40.64        15.60 o                         
 -10  11   5          4.97          6.93        25.82 o                         
  -9  11   5          0.40          0.92        20.27 o                         
  -8  11   5         47.88         84.11        27.87 o                         
  -7  11   5        135.13        189.31        25.33 o                         
  -6  11   5        341.54        414.12        32.62 o                         
  -5  11   5        587.09        685.64        42.80 o                         
  -4  11   5        322.49        288.39        25.01 o                         
  -3  11   5        409.52        424.78        28.14 o                         
  -2  11   5        929.35       1221.22       261.55 o                         
  -1  11   5        521.71        926.52       252.57 o                         
   0  11   5          3.98         60.97        28.28 o                         
   1  11   5        456.94        446.46        36.93 o                         
   2  11   5          1.75         33.94        27.11 o                         
   3  11   5         10.46         19.64        22.27 o                         
   4  11   5          4.20         11.57        21.35 o                         
   5  11   5        169.51        206.74        26.11 o                         
   6  11   5         86.67        109.93        26.17 o                         
   7  11   5          0.53         17.67        18.75 o                         
   8  11   5          0.34        -10.56        16.13 o                         
   9  11   5         51.85         33.88        24.55 o                         
  -7  12   5        105.10        187.97        46.33 o                         
  -6  12   5          4.85         36.59        24.62 o                         
  -5  12   5         92.08        134.73        24.48 o                         
  -4  12   5         44.31         37.92        34.24 o                         
  -3  12   5         16.28        229.90        35.86 o                         
  -2  12   5         10.39         15.99        31.12 o                         
  -1  12   5         32.88        -17.76        44.71 o                         
   0  12   5         13.79         36.29        44.35 o                         
   1  12   5        125.53         93.23        44.14 o                         
   2  12   5         47.02         63.81        41.74 o                         
   3  12   5        109.11         61.47        39.75 o                         
   4  12   5          0.50         -6.01        38.62 o                         
   5  12   5         15.39         -5.71        17.68 o                         
 -17   0   6          4.21          5.75         8.16 o                         
 -16   0   6        245.98        188.38        21.72 o                         
 -15   0   6        820.00        893.78        65.29 o                         
 -14   0   6        797.20        848.36        64.94 o                         
 -13   0   6       1058.54       1070.91        80.78 o                         
 -12   0   6       1041.73       1054.35        55.36 o                         
 -11   0   6        952.41        966.47        32.71 o                         
 -10   0   6        492.01        460.13        18.51 o                         
  -9   0   6       1025.19        849.99        28.39 o                         
  -8   0   6       2476.22       1866.88        66.43 o                         
  -7   0   6       1027.82        885.01        69.04 o                         
  -6   0   6        127.00         82.18        30.98 o                         
  -5   0   6         13.35         87.48        32.38 o                         
  -4   0   6       7693.81       6555.69       258.44 o                         
  -3   0   6       3658.47       4218.56       197.48 o                         
  -2   0   6      11926.51      12636.95       661.16 o                         
  -1   0   6       7353.53       8052.83       373.15 o                         
   0   0   6      68552.33      70731.26      4615.39 o                         
   1   0   6      39247.08      35892.98      2343.84 o                         
   2   0   6       4214.44       2810.15       191.13 o                         
   3   0   6       4292.13       3766.35       226.57 o                         
   4   0   6        653.57        526.56        29.12 o                         
   5   0   6          0.98          6.49         8.73 o                         
   6   0   6       3081.43       2498.90       110.44 o                         
   7   0   6       1724.28       1718.73       114.95 o                         
   8   0   6        967.75        862.87        60.62 o                         
   9   0   6        604.25        568.31        42.87 o                         
  10   0   6        151.36        156.90        21.79 o                         
  11   0   6        664.34        825.87        58.85 o                         
  12   0   6          1.54        -13.30        16.84 o                         
  14   0   6         40.06         40.60        12.73 o                         
  15   0   6        211.00        192.55        16.13 o                         
  16   0   6         55.30          7.43        15.92 o                         
 -17   1   6         73.22         48.53         5.93 o                         
 -16   1   6        130.60        127.76        17.22 o                         
 -15   1   6         20.04         33.96        16.49 o                         
 -14   1   6        110.14        158.08        25.82 o                         
 -13   1   6         50.47         56.65        14.36 o                         
 -12   1   6          0.17         46.07        15.83 o                         
 -11   1   6        920.08       1031.52        31.56 o                         
 -10   1   6        117.51        122.84         8.32 o                         
  -9   1   6         41.34         53.35         7.60 o                         
  -8   1   6        574.74        467.20        18.84 o                         
  -7   1   6        546.16        540.64        29.79 o                         
  -6   1   6        532.30        419.92        30.66 o                         
  -5   1   6        255.25        305.69        21.48 o                         
  -4   1   6         15.01         40.81        30.69 o                         
  -3   1   6        142.72       1887.91       300.36 o                         
  -2   1   6        756.22        779.49        57.61 o                         
  -1   1   6         29.34         73.54         9.42 o                         
   0   1   6       9130.71       8659.82      1415.72 o                         
   1   1   6        107.80        383.78       101.79 o                         
   2   1   6       1243.77        949.75        37.66 o                         
   3   1   6         44.25         44.00         7.46 o                         
   4   1   6        596.93        530.15        20.54 o                         
   5   1   6         73.65         63.16        10.02 o                         
   6   1   6          2.95         -5.36         6.81 o                         
   7   1   6        866.81        765.32        26.07 o                         
   8   1   6         29.13         23.69         8.80 o                         
   9   1   6        271.52        291.10        15.64 o                         
  10   1   6          3.53         -2.46        10.35 o                         
  11   1   6         43.50         45.56        10.67 o                         
  12   1   6         50.63         47.88        11.69 o                         
  13   1   6          1.82         -2.62        10.54 o                         
  14   1   6         18.42         14.16         8.10 o                         
  15   1   6         35.36         18.62        21.08 o                         
  16   1   6         11.81         -4.53        17.40 o                         
 -17   2   6         33.46         34.00         8.23 o                         
 -16   2   6         66.55         38.05        10.05 o                         
 -15   2   6        122.09        125.45        22.10 o                         
 -14   2   6        286.32        372.04        37.46 o                         
 -13   2   6         16.93         26.87        11.27 o                         
 -12   2   6        816.88        809.15        48.15 o                         
 -11   2   6        501.08        470.41        25.71 o                         
 -10   2   6        568.37        554.01        20.12 o                         
  -9   2   6       1045.06        953.69        29.62 o                         
  -8   2   6       4761.36       4391.02       107.63 o                         
  -7   2   6       5524.23       4827.81       193.70 o                         
  -6   2   6       1669.58       1619.85        62.28 o                         
  -5   2   6       3598.30       4404.25       324.29 o                         
  -4   2   6          2.84       1185.39       185.44 o                         
  -3   2   6       3096.68       2799.43        95.95 o                         
  -2   2   6        924.47       1113.13        53.14 o                         
  -1   2   6        346.19        601.47       113.92 o                         
   0   2   6        294.04        367.75        36.43 o                         
   1   2   6       4310.52       4419.13       175.77 o                         
   2   2   6       4522.18       4251.73       176.25 o                         
   3   2   6       7506.08       7641.93       503.37 o                         
   4   2   6       1628.65       1310.84        78.88 o                         
   5   2   6       4098.85       3360.48       168.91 o                         
   6   2   6       7670.81       7479.65       347.01 o                         
   7   2   6       1374.04       1339.62        73.06 o                         
   8   2   6        951.11        916.06       109.47 o                         
   9   2   6        407.87        398.20        20.37 o                         
  10   2   6        570.72        684.17        32.68 o                         
  11   2   6         33.67         38.92        11.47 o                         
  12   2   6         37.32         38.93         9.30 o                         
  13   2   6        154.82        193.19        21.58 o                         
  14   2   6          9.05          3.61        11.80 o                         
  15   2   6         53.40         31.30        20.30 o                         
 -17   3   6          9.97          2.08         8.13 o                         
 -16   3   6          2.28          5.62        10.67 o                         
 -15   3   6        244.58        238.95        26.95 o                         
 -14   3   6        476.61        521.99        40.83 o                         
 -13   3   6          4.08         15.29        10.29 o                         
 -12   3   6        406.57        452.29        21.26 o                         
 -11   3   6          3.20          2.29        11.33 o                         
 -10   3   6          8.08         12.11        10.61 o                         
  -9   3   6        263.37        225.69        38.97 o                         
  -8   3   6        346.23        277.59        23.55 o                         
  -7   3   6       1095.82        933.94        59.79 o                         
  -6   3   6          2.84         -9.41         9.41 o                         
  -5   3   6        883.30       1329.07       137.59 o                         
  -4   3   6        486.12        516.75        39.83 o                         
  -3   3   6        322.52        317.59        23.47 o                         
  -2   3   6        762.59        700.26        36.18 o                         
  -1   3   6       1156.70       1269.46        37.49 o                         
   0   3   6        368.81        430.70        28.82 o                         
   1   3   6        816.33        964.98        47.85 o                         
   2   3   6       6303.24       6439.31       242.10 o                         
   3   3   6          4.78         -5.33        19.70 o                         
   4   3   6       1364.32       1482.32        57.05 o                         
   5   3   6       5896.93       5941.37       161.57 o                         
   6   3   6       4492.69       4375.78       129.27 o                         
   7   3   6       1574.17       1652.25        78.58 o                         
   8   3   6        903.99        980.82        48.49 o                         
   9   3   6         95.12        107.65        15.24 o                         
  10   3   6        163.58        190.35        27.66 o                         
  11   3   6          0.00         -3.11        20.73 o                         
  12   3   6        474.10        566.19        44.78 o                         
  13   3   6        167.73        148.64        96.95 o                         
  14   3   6          6.06          2.94        15.00 o                         
  15   3   6          0.32         -2.53         6.26 o                         
 -17   4   6        154.78        108.37        12.80 o                         
 -16   4   6         94.43         99.41        17.76 o                         
 -15   4   6        189.11        197.01        22.35 o                         
 -14   4   6        486.94        515.93        28.94 o                         
 -13   4   6       1564.94       1585.71        51.18 o                         
 -12   4   6          8.73         33.69        11.97 o                         
 -11   4   6         11.16         12.71        10.50 o                         
 -10   4   6        141.69        139.78        15.78 o                         
  -9   4   6         45.83         10.08        15.14 o                         
  -8   4   6         88.71         54.94        10.96 o                         
  -7   4   6       2929.05       2849.74       184.05 o                         
  -6   4   6       2877.41       2387.04        98.32 o                         
  -5   4   6      14506.34      14728.38       569.05 o                         
  -4   4   6       3238.08       3623.88       148.14 o                         
  -3   4   6       1986.65       2245.65       118.75 o                         
  -2   4   6          1.31          3.51        14.89 o                         
  -1   4   6         38.90         87.07        22.41 o                         
   0   4   6       3412.59       4011.88       326.80 o                         
   1   4   6       1585.36       1711.36        84.92 o                         
   2   4   6        490.74        579.21        24.42 o                         
   3   4   6       1435.40       1794.81        43.81 o                         
   4   4   6        633.18        538.59        33.39 o                         
   5   4   6       3549.15       3421.77        92.73 o                         
   6   4   6       2672.88       2789.99        92.21 o                         
   7   4   6        160.35        152.53        13.04 o                         
   8   4   6         80.93         95.43        13.26 o                         
   9   4   6         79.58         88.43        14.84 o                         
  10   4   6        327.29        409.89        22.06 o                         
  11   4   6       1465.74       1864.97        84.64 o                         
  12   4   6        767.48        989.76        36.08 o                         
  13   4   6        176.42        191.55        13.49 o                         
  14   4   6        179.69        200.51        19.08 o                         
 -16   5   6         18.61         11.39         8.70 o                         
 -15   5   6          0.60          6.76         9.74 o                         
 -14   5   6          4.68          1.74        10.44 o                         
 -13   5   6         63.88         63.13        10.83 o                         
 -12   5   6          6.01         12.39         9.72 o                         
 -11   5   6          1.19          4.96         9.80 o                         
 -10   5   6          0.50          3.45         9.86 o                         
  -9   5   6          0.07        -10.08        12.86 o                         
  -8   5   6          5.43         -7.04        11.50 o                         
  -7   5   6        350.23        307.59        21.06 o                         
  -6   5   6         21.71        -13.35        13.35 o                         
  -5   5   6         14.42         22.39        10.12 o                         
  -4   5   6         71.21         69.58        10.44 o                         
  -3   5   6         27.58        154.94        27.94 o                         
  -2   5   6        457.78        391.85        12.89 o                         
  -1   5   6       6928.76       8639.19       214.41 o                         
   0   5   6          0.25         -7.88         7.88 o                         
   1   5   6        847.77        815.11        24.63 o                         
   2   5   6        432.91        353.32        11.43 o                         
   3   5   6          3.49         -3.55         8.61 o                         
   4   5   6          3.60         -6.11         7.55 o                         
   5   5   6         15.18         10.52         7.55 o                         
   6   5   6         16.09          7.29         9.06 o                         
   7   5   6        325.57        357.69        21.72 o                         
   8   5   6          0.01          0.25        10.58 o                         
   9   5   6          0.32         -3.59        11.02 o                         
  10   5   6         91.09         93.80        12.04 o                         
  11   5   6        345.36        330.39        26.14 o                         
  12   5   6          0.66         10.70         8.85 o                         
  13   5   6          0.57         10.86         8.70 o                         
  14   5   6         24.35          9.10         6.24 o                         
 -15   6   6        212.43        135.94        24.72 o                         
 -14   6   6        383.06        402.75        21.62 o                         
 -13   6   6        660.40        677.18        26.99 o                         
 -12   6   6          2.71         -1.12         9.74 o                         
 -11   6   6         89.35         83.30         9.70 o                         
 -10   6   6        453.59        448.06        32.74 o                         
  -9   6   6          9.23          9.63         9.97 o                         
  -8   6   6        507.95        432.66        39.13 o                         
  -7   6   6       1283.74       1334.85        60.50 o                         
  -6   6   6       2075.04       1907.30        94.60 o                         
  -5   6   6       1345.24       1227.50        36.00 o                         
  -4   6   6       1359.89       1246.96        41.03 o                         
  -3   6   6        645.61        607.89        18.08 o                         
  -2   6   6          4.75         40.49        12.56 o                         
  -1   6   6        379.55        591.04        59.93 o                         
   0   6   6       1552.28       1540.56        45.20 o                         
   1   6   6       4043.02       4191.46       139.74 o                         
   2   6   6        874.24        821.38        31.56 o                         
   3   6   6       1891.09       1789.32        52.92 o                         
   4   6   6       1154.59       1063.08        43.20 o                         
   5   6   6        882.14        842.05        32.59 o                         
   6   6   6       1376.55       1386.57        61.44 o                         
   7   6   6         18.26         11.64         8.73 o                         
   8   6   6        999.44       1054.45        34.78 o                         
   9   6   6        399.58        374.22        22.17 o                         
  10   6   6         69.01         54.26        11.02 o                         
  11   6   6        222.13        250.68        13.95 o                         
  12   6   6        364.33        335.43        31.09 o                         
  13   6   6         21.01         15.92         9.14 o                         
 -15   7   6         31.85         22.57        11.25 o                         
 -14   7   6          7.33          7.05        11.26 o                         
 -13   7   6          3.69         11.20        10.35 o                         
 -12   7   6         13.28         12.68        12.45 o                         
 -11   7   6        195.32        207.34        14.86 o                         
 -10   7   6          6.19          9.40        11.84 o                         
  -9   7   6        401.54        357.60        37.95 o                         
  -8   7   6        680.76        656.98        31.48 o                         
  -7   7   6        282.73        238.58        14.45 o                         
  -6   7   6        675.05        664.30        37.38 o                         
  -5   7   6        104.89        100.69        15.97 o                         
  -4   7   6          0.31        -10.76        10.76 o                         
  -3   7   6        401.31        498.36        24.88 o                         
  -2   7   6       1526.43       1662.97        46.36 o                         
  -1   7   6        348.26        614.64        52.41 o                         
   0   7   6        516.93        686.09        24.75 o                         
   1   7   6          4.69         54.70        13.45 o                         
   2   7   6         77.30         88.50        19.34 o                         
   3   7   6        184.85        215.89        30.28 o                         
   4   7   6         29.23         13.27        12.20 o                         
   5   7   6        368.99        315.67        14.61 o                         
   6   7   6         28.33         21.00        10.53 o                         
   7   7   6        219.57        224.99        14.18 o                         
   8   7   6         56.81         43.49        10.12 o                         
   9   7   6         83.07         85.23         9.93 o                         
  10   7   6         31.53         27.03         8.78 o                         
  11   7   6          8.61          4.14         7.62 o                         
  12   7   6         11.80          8.16         8.60 o                         
  13   7   6          1.53          9.55        16.34 o                         
 -14   8   6        220.32        164.75        16.48 o                         
 -13   8   6        500.29        506.25        65.26 o                         
 -12   8   6        136.40        111.07        10.68 o                         
 -11   8   6         49.01         44.45        15.62 o                         
 -10   8   6        500.07        494.24        26.29 o                         
  -9   8   6        575.02        559.36        46.16 o                         
  -8   8   6        666.29        713.13        30.12 o                         
  -7   8   6        224.07        214.84        13.93 o                         
  -6   8   6       2680.58       2621.05       151.41 o                         
  -5   8   6         30.92         50.88        15.21 o                         
  -4   8   6        523.16        553.39        40.98 o                         
  -3   8   6        205.34        234.73        16.38 o                         
  -2   8   6       1085.64       1167.05        39.11 o                         
  -1   8   6        786.36        880.56        47.11 o                         
   0   8   6        468.99        530.98        25.54 o                         
   1   8   6        722.34        783.32        32.30 o                         
   2   8   6          2.58        -12.75        12.75 o                         
   3   8   6        563.44        699.04        57.16 o                         
   4   8   6       2570.98       3006.06       144.95 o                         
   5   8   6        349.36        346.87        27.97 o                         
   6   8   6       1655.59       2040.84        84.66 o                         
   7   8   6        936.13        894.34        44.34 o                         
   8   8   6        323.86        347.56        61.86 o                         
   9   8   6         40.06         37.85        39.61 o                         
  10   8   6         47.99         37.00        36.43 o                         
  11   8   6        131.54        153.85        20.26 o                         
  12   8   6        161.81        163.90        21.86 o                         
 -13   9   6          3.34         17.19        18.11 o                         
 -12   9   6        107.43        113.02        12.24 o                         
 -11   9   6         26.45         29.29         9.19 o                         
 -10   9   6          0.14          4.43        11.02 o                         
  -9   9   6         11.09          7.52        14.04 o                         
  -8   9   6        155.16        135.00        16.13 o                         
  -7   9   6        420.84        433.21        41.75 o                         
  -6   9   6        282.15        275.28        19.73 o                         
  -5   9   6       2564.36       2621.92       259.43 o                         
  -4   9   6       1727.51       1644.08       125.96 o                         
  -3   9   6        283.07        314.03        36.32 o                         
  -2   9   6        492.82        556.29        25.86 o                         
  -1   9   6          1.17         12.08        16.75 o                         
   0   9   6        293.09        270.16        28.43 o                         
   1   9   6       1738.23       1810.89        65.58 o                         
   2   9   6        608.38        560.37        35.21 o                         
   3   9   6        333.57        347.62        29.70 o                         
   4   9   6        357.62        348.39        40.25 o                         
   5   9   6        541.94        511.02        37.70 o                         
   6   9   6        132.20        144.72        25.74 o                         
   7   9   6        411.95        499.39        33.57 o                         
   8   9   6          3.97         13.68        22.46 o                         
   9   9   6         31.49         48.42        20.92 o                         
  10   9   6          9.20         11.59        23.79 o                         
  11   9   6         10.23         12.66        24.05 o                         
 -12  10   6         13.85         11.81        17.19 o                         
 -11  10   6        342.71        314.36        35.09 o                         
 -10  10   6        136.63        173.19        20.81 o                         
  -9  10   6        403.60        469.40        36.71 o                         
  -8  10   6        844.59        912.47       104.02 o                         
  -7  10   6         20.58         35.43        21.92 o                         
  -6  10   6          0.96         24.10        24.05 o                         
  -5  10   6        502.38        552.67        37.88 o                         
  -4  10   6       1482.51       1579.93        77.59 o                         
  -3  10   6        801.56        836.99        84.24 o                         
  -2  10   6          8.05         36.46        20.78 o                         
  -1  10   6         16.52        -27.11        30.15 o                         
   0  10   6          4.31        -21.26        25.11 o                         
   1  10   6        566.83        663.21        38.10 o                         
   2  10   6       1048.47        940.98        51.39 o                         
   3  10   6        341.97        373.25        43.71 o                         
   4  10   6          2.72         -4.78        27.87 o                         
   5  10   6        266.17        276.09        35.86 o                         
   6  10   6        631.66        730.45        51.02 o                         
   7  10   6        249.28        226.40        26.58 o                         
   8  10   6        101.76         96.77        20.94 o                         
   9  10   6         14.16         36.71        17.46 o                         
  10  10   6         35.28         19.26        13.69 o                         
 -10  11   6         23.94         13.99        18.99 o                         
  -9  11   6         54.13         55.99        18.61 o                         
  -8  11   6        414.26        495.95        43.15 o                         
  -7  11   6        314.63        424.92        55.67 o                         
  -6  11   6          1.29         22.79        23.46 o                         
  -5  11   6         16.59          6.43        22.52 o                         
  -4  11   6        117.76        126.16        24.80 o                         
  -3  11   6       1099.70       1205.61        60.87 o                         
  -2  11   6          0.00        -31.95        31.95 o                         
  -1  11   6         52.36         40.91        30.15 o                         
   0  11   6        174.52        128.12        29.89 o                         
   1  11   6        412.62        423.19        42.27 o                         
   2  11   6        126.20        135.58        28.46 o                         
   3  11   6        212.98        244.39        30.04 o                         
   4  11   6         81.21         66.44        24.52 o                         
   5  11   6         28.89         42.44        26.60 o                         
   6  11   6         21.85         10.37        21.35 o                         
   7  11   6          1.31          6.24        18.31 o                         
   8  11   6          0.03          4.36        15.29 o                         
  -8  12   6         10.33         40.46        23.06 o                         
  -7  12   6        422.72        415.85        37.17 o                         
  -6  12   6        269.44        275.64        24.03 o                         
  -5  12   6         23.16         51.71        31.76 o                         
  -4  12   6         39.73         56.17        31.76 o                         
  -3  12   6         86.98         89.15        29.60 o                         
  -2  12   6        668.74        594.27        54.04 o                         
  -1  12   6        479.69        311.46        51.92 o                         
   0  12   6        270.41        263.78        50.58 o                         
   1  12   6          1.04         -2.05        43.15 o                         
   2  12   6         65.32         84.25        41.95 o                         
   3  12   6        120.61        104.12        22.33 o                         
   4  12   6        126.17        141.30        21.28 o                         
   5  12   6        128.16        122.00        18.81 o                         
   6  12   6         57.47          6.15        28.30 o                         
 -17   1   7          7.90          8.73         6.51 o                         
 -16   1   7          3.17          1.86        11.86 o                         
 -15   1   7        221.41        247.33        28.54 o                         
 -14   1   7        972.67       1156.09        42.24 o                         
 -13   1   7        146.57        160.20        17.44 o                         
 -12   1   7       3721.18       4130.80       125.64 o                         
 -11   1   7         25.92         12.43         9.79 o                         
 -10   1   7       1093.25        969.11        26.89 o                         
  -9   1   7         15.77          5.67         7.49 o                         
  -8   1   7       1925.16       1471.75        33.56 o                         
  -7   1   7       2272.30       1623.33        67.26 o                         
  -6   1   7       1782.14       1435.05        91.56 o                         
  -5   1   7       4383.24       3727.13       155.45 o                         
  -4   1   7      10405.17       9641.80       329.86 o                         
  -3   1   7       1011.04        879.05        32.59 o                         
  -1   1   7      14662.92      12253.78       454.45 o                         
   0   1   7       3085.35       2300.96       107.04 o                         
   1   1   7      22835.21      21101.76       980.93 o                         
   2   1   7       1456.56       1023.70       115.13 o                         
   3   1   7       5182.28       4058.52       143.74 o                         
   4   1   7       1045.65        866.87        30.73 o                         
   5   1   7          0.86          8.80         5.95 o                         
   6   1   7        167.35        127.91         8.53 o                         
   7   1   7        479.81        371.92        18.07 o                         
   8   1   7        548.68        516.60        22.42 o                         
   9   1   7        334.68        316.01        20.95 o                         
  10   1   7       1233.97       1506.78        89.96 o                         
  11   1   7        121.65        139.02        13.93 o                         
  12   1   7        225.01        245.11        16.57 o                         
  13   1   7         65.61         58.78        10.15 o                         
  14   1   7         55.26         44.71         7.70 o                         
  15   1   7          3.55          4.91         7.86 o                         
 -17   2   7         19.62         18.97         8.36 o                         
 -16   2   7          1.03         -3.75        12.87 o                         
 -15   2   7         96.48        141.84        27.07 o                         
 -14   2   7          0.25         21.89        13.77 o                         
 -13   2   7        137.90        150.88        13.44 o                         
 -12   2   7        408.07        472.97        21.48 o                         
 -11   2   7        261.58        330.16        15.66 o                         
 -10   2   7        597.83        543.65        20.11 o                         
  -9   2   7         28.65         -6.86        12.65 o                         
  -8   2   7       1642.03       1591.07        75.87 o                         
  -7   2   7        307.90        317.94        23.39 o                         
  -6   2   7       4231.72       3841.23       164.64 o                         
  -5   2   7          0.00        -13.98        13.98 o                         
  -4   2   7        775.02        811.76        47.20 o                         
  -3   2   7        133.68        144.71        12.92 o                         
  -2   2   7          9.43        206.93        73.64 o                         
  -1   2   7        282.46        250.96        13.60 o                         
   0   2   7       1530.41       1440.54        65.30 o                         
   1   2   7        377.93        431.81        30.53 o                         
   2   2   7         45.60         29.81        18.79 o                         
   3   2   7       1011.73        924.16       223.43 o                         
   4   2   7       1189.89       1136.77        74.29 o                         
   5   2   7       1161.84       1148.35       126.48 o                         
   6   2   7       4422.84       4195.42       157.88 o                         
   7   2   7         32.30         36.34         9.89 o                         
   8   2   7        125.04        117.50        10.54 o                         
   9   2   7        367.35        434.05        18.32 o                         
  10   2   7         15.64         19.90         9.72 o                         
  11   2   7          4.82          4.97         9.43 o                         
  12   2   7         32.45         33.06         8.96 o                         
  13   2   7         17.00         23.49        15.07 o                         
  14   2   7         28.45         15.72        15.77 o                         
  15   2   7         15.08         15.52         6.64 o                         
 -17   3   7          3.07          3.78         7.26 o                         
 -16   3   7          6.16          0.15        10.75 o                         
 -15   3   7          0.40         12.32        11.97 o                         
 -14   3   7         74.49        136.54        33.67 o                         
 -13   3   7        434.37        475.30        21.47 o                         
 -12   3   7        499.99        493.69        28.91 o                         
 -11   3   7         31.12         40.89        13.21 o                         
 -10   3   7        941.24        838.39        27.36 o                         
  -9   3   7       2375.14       2320.64        78.87 o                         
  -8   3   7       3409.39       2985.20       140.68 o                         
  -7   3   7       7061.36       6141.96       299.55 o                         
  -6   3   7        270.76        307.14        14.15 o                         
  -5   3   7       1891.18       1390.17        56.16 o                         
  -4   3   7        964.19        869.42        40.84 o                         
  -3   3   7        542.60        579.95        45.63 o                         
  -2   3   7       2396.32       2460.42        85.33 o                         
  -1   3   7       5983.58       6347.84       197.21 o                         
   0   3   7       2641.45       2597.27       156.82 o                         
   1   3   7       2311.39       2402.43        92.22 o                         
   2   3   7        469.82        384.34        33.82 o                         
   3   3   7        110.66        157.54         9.03 o                         
   4   3   7          8.99        362.45       186.71 o                         
   5   3   7       1188.90       1128.19        35.64 o                         
   6   3   7      10040.59      10306.19       338.57 o                         
   7   3   7        941.27        908.12        44.94 o                         
   8   3   7       2401.39       2935.88       137.73 o                         
   9   3   7         72.19         70.23        19.18 o                         
  10   3   7        406.74        516.29        50.08 o                         
  11   3   7         17.72         17.68        21.22 o                         
  12   3   7        104.03         97.72        83.47 o                         
  13   3   7         35.71         48.72        12.17 o                         
  14   3   7         34.78         47.94        13.62 o                         
  15   3   7         31.35         30.82         6.71 o                         
 -17   4   7         18.24         33.60        10.33 o                         
 -16   4   7        200.25        161.57        17.05 o                         
 -15   4   7        185.83        134.54        19.88 o                         
 -14   4   7          0.24         33.75        24.20 o                         
 -13   4   7         49.88         93.39        26.21 o                         
 -12   4   7        124.80        132.34        11.34 o                         
 -11   4   7         96.23         77.97        11.29 o                         
 -10   4   7         24.19         16.16        21.46 o                         
  -9   4   7         77.60         82.48        16.30 o                         
  -8   4   7         93.27         62.92        10.10 o                         
  -7   4   7        126.30        122.88        10.46 o                         
  -6   4   7         35.22         43.78         8.61 o                         
  -5   4   7        296.26        262.02        10.81 o                         
  -4   4   7       1842.83       1841.92        68.28 o                         
  -3   4   7        107.04        120.53        15.91 o                         
  -2   4   7       1134.45       1237.00        49.65 o                         
  -1   4   7         75.34        102.52        11.04 o                         
   0   4   7        447.48        350.89        15.54 o                         
   1   4   7        235.32        176.08        11.13 o                         
   2   4   7       2754.31       2957.69        71.04 o                         
   3   4   7       2690.37       2891.35        66.16 o                         
   4   4   7        153.33        138.11        11.72 o                         
   5   4   7        141.35        108.90         9.21 o                         
   6   4   7          5.70          7.18         9.52 o                         
   7   4   7         50.09         45.22        10.56 o                         
   8   4   7        500.72        607.53        30.11 o                         
   9   4   7        669.94        833.17        38.02 o                         
  10   4   7         43.72         21.48        12.22 o                         
  11   4   7        670.26        814.26        42.02 o                         
  12   4   7        351.89        380.29        19.62 o                         
  13   4   7          1.64          4.03         8.48 o                         
  14   4   7         40.68         46.69        14.29 o                         
 -16   5   7          1.67         -4.00         7.04 o                         
 -15   5   7        195.68        175.29        11.35 o                         
 -14   5   7        299.49        319.86        16.65 o                         
 -13   5   7       1048.28       1081.15        32.13 o                         
 -12   5   7         59.87         73.65        10.10 o                         
 -11   5   7         10.75          3.70         9.97 o                         
 -10   5   7        130.84        118.63        12.37 o                         
  -9   5   7        340.08        282.14        18.14 o                         
  -8   5   7        214.12        167.71        14.41 o                         
  -7   5   7        236.93        228.72        14.86 o                         
  -6   5   7       1441.72       1398.46        53.62 o                         
  -5   5   7       1320.31       1207.77        44.64 o                         
  -4   5   7        340.75        296.74        15.62 o                         
  -3   5   7        258.18        246.07        18.52 o                         
  -2   5   7       3625.59       3892.84       119.32 o                         
  -1   5   7      13361.35      15749.43       442.77 o                         
   0   5   7      10102.34      10378.45       423.33 o                         
   1   5   7       3181.64       3268.72        90.64 o                         
   2   5   7        771.63        696.17        26.99 o                         
   3   5   7        583.22        493.81        16.88 o                         
   4   5   7       3680.67       3466.14        92.76 o                         
   5   5   7       2022.65       2052.66        56.28 o                         
   6   5   7         32.45         10.78         8.54 o                         
   7   5   7        633.07        673.68        23.88 o                         
   8   5   7        490.25        530.72        22.20 o                         
   9   5   7         14.58          1.61        10.19 o                         
  10   5   7        314.51        328.48        27.98 o                         
  11   5   7         88.61         82.55        12.75 o                         
  12   5   7         19.81         17.74         8.90 o                         
  13   5   7        172.64        131.38        11.89 o                         
  14   5   7        112.61         99.95        11.53 o                         
 -15   6   7         20.70         16.31         6.75 o                         
 -14   6   7         24.46         25.04         7.99 o                         
 -13   6   7          0.27         -6.46         8.89 o                         
 -12   6   7        108.99        131.89        10.05 o                         
 -11   6   7        552.55        532.09        26.92 o                         
 -10   6   7         60.57         64.73        10.62 o                         
  -9   6   7        382.72        325.06        17.11 o                         
  -8   6   7         69.11         82.41        13.57 o                         
  -7   6   7         25.96         20.43         9.10 o                         
  -6   6   7          5.90         10.21        10.64 o                         
  -5   6   7        824.20        742.99        29.63 o                         
  -4   6   7          9.63         23.32        10.72 o                         
  -3   6   7        550.36        537.81        19.91 o                         
  -2   6   7        697.24        848.66        26.06 o                         
  -1   6   7         20.10         20.99         9.74 o                         
   0   6   7         90.10        129.27        11.23 o                         
   1   6   7         35.06         60.40        10.49 o                         
   2   6   7        159.98        171.88         9.97 o                         
   3   6   7        491.60        529.25        22.62 o                         
   4   6   7          0.90          6.56         8.04 o                         
   5   6   7          6.67         11.04         9.21 o                         
   6   6   7         44.94         24.95         8.69 o                         
   7   6   7        128.12        107.48        10.41 o                         
   8   6   7         15.19         15.44         9.16 o                         
   9   6   7        197.24        234.63        20.40 o                         
  10   6   7        122.31        151.86        12.69 o                         
  11   6   7         10.10         23.26         9.52 o                         
  12   6   7          9.70         15.40         8.44 o                         
  13   6   7         10.21          1.67         8.32 o                         
 -15   7   7         72.50         43.08        11.18 o                         
 -14   7   7         24.24         34.31        11.14 o                         
 -13   7   7        260.97        269.45        16.27 o                         
 -12   7   7          1.32          0.47        10.96 o                         
 -11   7   7        226.45        255.67        15.95 o                         
 -10   7   7        505.64        540.55        24.88 o                         
  -9   7   7         52.30         47.03        14.15 o                         
  -8   7   7         59.65         60.78        11.55 o                         
  -7   7   7         66.25        104.22        10.73 o                         
  -6   7   7       1160.17       1124.79        49.13 o                         
  -5   7   7       2886.24       2604.67       182.02 o                         
  -4   7   7        834.65        845.80        29.36 o                         
  -3   7   7       1707.55       1683.54        51.91 o                         
  -2   7   7       1952.38       2362.93        63.25 o                         
  -1   7   7       1205.44       1562.63        61.92 o                         
   0   7   7       4366.81       4879.29       147.27 o                         
   1   7   7       1551.78       1428.23        48.74 o                         
   2   7   7        622.41        657.83        34.22 o                         
   3   7   7        532.01        534.67        47.48 o                         
   4   7   7        480.75        530.54        29.63 o                         
   5   7   7        210.33        216.00        15.11 o                         
   6   7   7         30.10         55.09        10.31 o                         
   7   7   7        535.51        562.08        32.14 o                         
   8   7   7        172.97        192.11        14.34 o                         
   9   7   7        143.27        153.45        12.91 o                         
  10   7   7         81.82         63.06        15.53 o                         
  11   7   7        377.12        319.60        32.35 o                         
  12   7   7         14.07          6.91         8.18 o                         
 -14   8   7         76.03         89.06        18.32 o                         
 -13   8   7          0.01         -9.91        11.40 o                         
 -12   8   7         31.43         25.92         9.55 o                         
 -11   8   7          5.41          8.56        10.83 o                         
 -10   8   7          5.30         -9.57        12.46 o                         
  -9   8   7          3.45         -2.15        11.38 o                         
  -8   8   7        188.34        187.96        14.00 o                         
  -7   8   7        254.77        238.79        35.00 o                         
  -6   8   7         33.91         51.83        14.44 o                         
  -5   8   7        661.12        587.39        54.85 o                         
  -4   8   7        123.55        177.21        28.72 o                         
  -3   8   7         48.79         37.45        13.71 o                         
  -2   8   7        138.38        149.65        13.32 o                         
  -1   8   7        582.37        611.44        29.45 o                         
   0   8   7        307.88        306.84        20.06 o                         
   1   8   7         59.66         85.37        15.05 o                         
   2   8   7        201.19        166.75        19.78 o                         
   3   8   7        242.83        195.45        34.10 o                         
   4   8   7         10.63         36.12        24.49 o                         
   5   8   7        165.36        183.14        26.84 o                         
   6   8   7        498.08        435.15        32.29 o                         
   7   8   7        106.78         98.20        37.06 o                         
   8   8   7        192.18        213.56        46.76 o                         
   9   8   7        161.05        161.42        43.86 o                         
  10   8   7         82.77        107.33        18.89 o                         
  11   8   7         32.49         34.69        17.32 o                         
  12   8   7         55.90         46.19        17.12 o                         
 -13   9   7          1.70          9.83        17.12 o                         
 -12   9   7        246.38        257.00        19.78 o                         
 -11   9   7         25.76         29.92         9.71 o                         
 -10   9   7         22.80         21.34        14.94 o                         
  -9   9   7        369.50        353.53        24.65 o                         
  -8   9   7        819.24        836.61        53.23 o                         
  -7   9   7        783.19        881.12        69.03 o                         
  -6   9   7        557.48        552.25        27.11 o                         
  -5   9   7        744.32        753.15        60.04 o                         
  -4   9   7       2124.79       2060.19        88.76 o                         
  -3   9   7       3136.53       3300.32       152.22 o                         
  -2   9   7       1402.94       1639.90        59.34 o                         
  -1   9   7       1090.10       1137.17        60.22 o                         
   0   9   7        873.46        896.16        38.55 o                         
   1   9   7        325.90        318.75        20.71 o                         
   2   9   7        383.76        417.91        43.05 o                         
   3   9   7         14.18         28.09        28.46 o                         
   4   9   7        407.32        517.26        38.87 o                         
   5   9   7        242.01        295.89        31.35 o                         
   6   9   7        147.07        156.61        24.63 o                         
   7   9   7        895.15       1100.38        60.00 o                         
   8   9   7          2.00         -5.89        22.55 o                         
   9   9   7        134.06        178.05        39.33 o                         
  10   9   7          2.95         18.18        32.04 o                         
  11   9   7        295.00        268.95        25.82 o                         
 -11  10   7          0.42        -23.56        29.00 o                         
 -10  10   7         46.93         88.46        18.96 o                         
  -9  10   7         43.12         35.49        23.79 o                         
  -8  10   7         17.36         52.93        25.29 o                         
  -7  10   7          0.07         -0.61        22.92 o                         
  -6  10   7        268.85        324.25        42.97 o                         
  -5  10   7        289.61        309.40        29.31 o                         
  -4  10   7        210.90        315.85        37.55 o                         
  -3  10   7          4.60        -21.88        21.88 o                         
  -2  10   7         71.27         58.46        32.85 o                         
  -1  10   7         44.93         42.06        31.42 o                         
   0  10   7        192.84        163.54        32.04 o                         
   1  10   7         56.21         76.18        26.41 o                         
   2  10   7         48.40         35.83        25.53 o                         
   3  10   7          4.71        -24.95        24.95 o                         
   4  10   7         37.81         60.62        32.33 o                         
   5  10   7        232.90        269.23        30.49 o                         
   6  10   7         79.70         99.39        25.09 o                         
   7  10   7          2.75          5.28        22.08 o                         
   8  10   7         44.77         33.66        21.50 o                         
   9  10   7         28.92         25.52        14.73 o                         
 -10  11   7         93.24         91.57        18.39 o                         
  -9  11   7         11.80         17.33        22.28 o                         
  -8  11   7        129.59        158.03        27.52 o                         
  -7  11   7        543.54        678.67        39.67 o                         
  -6  11   7        299.81        337.91        49.73 o                         
  -5  11   7         34.00         46.13        22.56 o                         
  -4  11   7        664.11        703.76        84.89 o                         
  -3  11   7        255.24        270.75        37.27 o                         
  -2  11   7         34.83         41.86        31.96 o                         
  -1  11   7        442.96        453.27        39.81 o                         
   0  11   7        299.32        327.13        35.18 o                         
   1  11   7        432.04        436.76        38.13 o                         
   2  11   7         92.53        103.67        28.36 o                         
   3  11   7         25.82         25.19        31.58 o                         
   4  11   7         46.60         82.62        30.13 o                         
   5  11   7         45.43         52.70        26.60 o                         
   6  11   7         27.75          9.21        20.29 o                         
   7  11   7         58.22         45.70        19.10 o                         
   8  11   7         90.23        106.53        19.38 o                         
  -8  12   7          9.49         37.56        21.29 o                         
  -7  12   7          2.10         39.26        26.03 o                         
  -6  12   7        196.50        250.91        34.17 o                         
  -5  12   7         66.72         91.11        31.05 o                         
  -4  12   7        129.60        137.87        37.63 o                         
  -3  12   7         67.93         60.40        22.04 o                         
  -2  12   7          7.55         10.25        26.57 o                         
  -1  12   7        210.70        158.81        47.61 o                         
   0  12   7         14.64         21.36        45.91 o                         
   1  12   7          6.70        -27.59        44.35 o                         
   2  12   7        186.73        138.40        24.63 o                         
   3  12   7         47.88         44.25        21.93 o                         
   4  12   7         27.65         31.34        19.48 o                         
   5  12   7         49.41         41.17        30.63 o                         
 -17   0   8         46.93         36.08        12.03 o                         
 -16   0   8        618.70        547.73        42.30 o                         
 -15   0   8       2091.20       2392.51       160.86 o                         
 -14   0   8       1790.17       2007.62       138.58 o                         
 -13   0   8        260.50        273.16        23.75 o                         
 -12   0   8       3052.12       3169.59       123.77 o                         
 -11   0   8       5047.05       5288.28       177.96 o                         
 -10   0   8       1193.27       1148.76        43.09 o                         
  -9   0   8         76.80         64.86        10.77 o                         
  -8   0   8        780.04        796.02        40.02 o                         
  -7   0   8       4757.73       5462.39       258.88 o                         
  -6   0   8       4760.98       4942.03       199.00 o                         
  -5   0   8        495.60        238.43        22.02 o                         
  -4   0   8       7888.08       8822.36       400.61 o                         
  -3   0   8        451.01        347.25        23.94 o                         
  -2   0   8       1645.62       1934.72       125.84 o                         
  -1   0   8       8123.56       7198.08       793.15 o                         
   0   0   8        553.56        251.76        25.54 o                         
   1   0   8      18555.11      13605.03       890.10 o                         
   2   0   8        206.49        100.79        12.74 o                         
   3   0   8       8112.96       6452.32      1235.80 o                         
   4   0   8        416.82        398.45        71.93 o                         
   5   0   8       2131.68       2020.42        89.42 o                         
   6   0   8       2970.28       2557.08       142.22 o                         
   7   0   8         35.03         33.12        13.24 o                         
   8   0   8        352.11        314.50        27.16 o                         
   9   0   8         55.43         52.77        17.05 o                         
  10   0   8          2.40          1.77        16.34 o                         
  11   0   8        395.82        447.84        35.09 o                         
  12   0   8        209.21        238.60        22.92 o                         
  13   0   8        111.98        114.38        15.56 o                         
  14   0   8          7.98          8.56         9.97 o                         
  15   0   8          8.05        -15.07        21.50 o                         
 -17   1   8          0.05          2.18         6.58 o                         
 -16   1   8          0.43         15.49        11.87 o                         
 -15   1   8         16.98         49.01        20.98 o                         
 -14   1   8          6.85         33.73        17.51 o                         
 -13   1   8          2.62          0.30        15.29 o                         
 -12   1   8        374.81        349.05        16.18 o                         
 -11   1   8        658.82        698.36        21.07 o                         
 -10   1   8        456.82        480.75        15.15 o                         
  -9   1   8         97.63         19.52        14.75 o                         
  -8   1   8          1.85        -10.99        10.99 o                         
  -7   1   8         11.66        -17.10        17.10 o                         
  -6   1   8        418.15        386.51        34.90 o                         
  -5   1   8       1870.87       1767.55        80.62 o                         
  -4   1   8        363.71        511.08       108.72 o                         
  -3   1   8        100.31        166.80        12.76 o                         
  -2   1   8       1041.00       2358.75       343.39 o                         
  -1   1   8       2399.64       2076.78        89.99 o                         
   0   1   8        878.77        617.65        33.97 o                         
   1   1   8       4171.48       3621.74       250.80 o                         
   2   1   8       2401.30       2251.28       149.01 o                         
   3   1   8        305.26        219.57        25.43 o                         
   4   1   8       1027.76        854.14        62.01 o                         
   5   1   8        482.21        451.72        16.34 o                         
   6   1   8        111.91        106.73         8.33 o                         
   7   1   8        135.82        117.08         9.53 o                         
   8   1   8         25.79         19.69         8.92 o                         
   9   1   8          4.94          7.28        11.47 o                         
  10   1   8        154.26        180.29        51.32 o                         
  11   1   8          0.03          3.05        10.91 o                         
  12   1   8         58.71         55.30        10.79 o                         
  13   1   8        221.02        213.74        16.87 o                         
  14   1   8         16.76          8.52        11.25 o                         
  15   1   8         17.48         10.96        10.21 o                         
 -17   2   8          0.17         -1.27        12.52 o                         
 -16   2   8         24.46         20.30        13.94 o                         
 -15   2   8         27.97         46.53        14.73 o                         
 -14   2   8        124.83        134.26        11.83 o                         
 -13   2   8        531.44        561.01        25.00 o                         
 -12   2   8         13.49         29.34        11.84 o                         
 -11   2   8        624.01        555.04        26.93 o                         
 -10   2   8        103.65        123.01        11.25 o                         
  -9   2   8       3306.90       3003.57        88.99 o                         
  -8   2   8       1614.85       1529.46        73.64 o                         
  -7   2   8          3.18        -23.19        23.19 o                         
  -6   2   8        574.72        434.43        36.14 o                         
  -5   2   8       1320.34       1542.72        52.50 o                         
  -4   2   8       9611.02       8926.31       310.12 o                         
  -3   2   8       3712.86       4206.29       138.73 o                         
  -2   2   8       3570.38       4048.21        98.99 o                         
  -1   2   8       1050.23        998.58        33.49 o                         
   0   2   8       1710.12       1454.10        73.98 o                         
   1   2   8        488.82        462.03        31.32 o                         
   2   2   8        120.89        189.31        21.44 o                         
   3   2   8        339.16        237.90        15.30 o                         
   4   2   8        783.72        792.09        53.03 o                         
   5   2   8       2547.18       2372.41        74.22 o                         
   6   2   8       1449.89       1426.57        55.43 o                         
   7   2   8        167.30         94.97        16.76 o                         
   8   2   8        321.94        337.88        19.09 o                         
   9   2   8        251.82        268.28        23.44 o                         
  10   2   8        899.32       1194.46        75.16 o                         
  11   2   8        438.35        583.51        31.58 o                         
  12   2   8          0.34          5.31        16.76 o                         
  13   2   8          0.14         -5.34        12.85 o                         
  14   2   8         17.04         15.67        15.21 o                         
  15   2   8        102.59         70.01        21.15 o                         
 -17   3   8        132.57         92.02        10.26 o                         
 -16   3   8         75.40         78.59        16.62 o                         
 -15   3   8         32.64         55.61        10.73 o                         
 -14   3   8         35.47         41.82         9.72 o                         
 -13   3   8          3.65         18.46         9.89 o                         
 -12   3   8         18.92          8.37        12.05 o                         
 -11   3   8         41.84         38.97        11.83 o                         
 -10   3   8         45.08         35.97        13.51 o                         
  -9   3   8        282.65        258.81        16.62 o                         
  -8   3   8          8.96          2.24         9.53 o                         
  -7   3   8        239.18        238.34        14.04 o                         
  -6   3   8        926.29        880.31        23.90 o                         
  -5   3   8          0.05          1.86         8.71 o                         
  -4   3   8       2961.04       3320.59        94.38 o                         
  -3   3   8       1726.03       2130.40        63.65 o                         
  -2   3   8        498.53        730.96        35.81 o                         
  -1   3   8        365.47        434.63        33.05 o                         
   0   3   8        288.41        276.48        25.99 o                         
   1   3   8       2699.39       3013.79       126.80 o                         
   2   3   8       3777.18       3798.33       142.09 o                         
   3   3   8       3134.18       2800.01        90.41 o                         
   4   3   8       1309.17       1231.32        34.20 o                         
   5   3   8       1194.19       1089.71        45.55 o                         
   6   3   8       1214.66       1270.34        61.15 o                         
   7   3   8        156.21        153.78        15.16 o                         
   8   3   8        194.07        220.21        26.39 o                         
   9   3   8         37.66         21.08        19.06 o                         
  10   3   8         23.74         45.33        29.29 o                         
  11   3   8         36.07         14.89        23.52 o                         
  12   3   8         20.71         28.76        17.45 o                         
  13   3   8          0.04         -8.24        12.91 o                         
  14   3   8         11.12          3.44         7.71 o                         
  15   3   8          8.55         -3.47        20.09 o                         
 -16   4   8         57.53         38.45         9.38 o                         
 -15   4   8        135.58        130.74        11.12 o                         
 -14   4   8         22.82         24.20        10.10 o                         
 -13   4   8         89.57        115.76        10.81 o                         
 -12   4   8        634.38        592.15        24.67 o                         
 -11   4   8        159.96        194.57        17.67 o                         
 -10   4   8        511.35        455.50        54.72 o                         
  -9   4   8        341.45        341.10        22.02 o                         
  -8   4   8        376.75        265.28        16.94 o                         
  -7   4   8        316.50        353.91        14.28 o                         
  -6   4   8       3705.03       3191.29        78.56 o                         
  -5   4   8        830.40        874.08        35.64 o                         
  -4   4   8       7720.87       7013.60       191.81 o                         
  -3   4   8        103.50        117.10        10.59 o                         
  -2   4   8       1059.16        841.53        24.81 o                         
  -1   4   8        507.28        409.33        19.17 o                         
   0   4   8        363.21        288.92        11.47 o                         
   1   4   8       1696.53       2097.48        48.33 o                         
   2   4   8       1236.16       1073.34        27.89 o                         
   3   4   8       1090.69        982.00        24.93 o                         
   4   4   8          4.77         12.41         6.95 o                         
   5   4   8        145.46        116.87        12.81 o                         
   6   4   8        132.81        124.63        11.45 o                         
   7   4   8        751.56        752.03        49.69 o                         
   8   4   8       3205.14       3529.17       151.58 o                         
   9   4   8       7451.27       9497.21       360.86 o                         
  10   4   8       2102.64       2524.26       119.09 o                         
  11   4   8          1.69          8.26        11.67 o                         
  12   4   8        110.92        130.78        19.77 o                         
  13   4   8          0.48          3.38        12.20 o                         
  14   4   8          0.10         11.11        11.95 o                         
 -16   5   8         24.76          6.46         6.86 o                         
 -15   5   8        141.89        105.81         9.89 o                         
 -14   5   8          2.04         -2.84        10.10 o                         
 -13   5   8          1.31          1.20        13.70 o                         
 -12   5   8          0.30        -10.03        10.03 o                         
 -11   5   8         12.59        -10.31        10.31 o                         
 -10   5   8         18.80         22.67        12.67 o                         
  -9   5   8         20.75          2.14        17.61 o                         
  -8   5   8         14.53         -7.28        13.70 o                         
  -7   5   8         49.47         27.78        11.70 o                         
  -6   5   8         76.14         76.15         9.74 o                         
  -5   5   8        139.81         81.87        10.02 o                         
  -4   5   8         12.12        192.79        43.53 o                         
  -3   5   8        571.78        680.49        27.54 o                         
  -2   5   8       2999.12       3138.74        89.68 o                         
  -1   5   8          2.75         24.12         9.53 o                         
   0   5   8          7.85         -9.66         9.66 o                         
   1   5   8       2583.80       2705.83        73.93 o                         
   2   5   8         25.20         14.83         6.05 o                         
   3   5   8       1762.62       1790.25        48.43 o                         
   4   5   8          1.83         -2.02         8.00 o                         
   5   5   8        503.45        478.87        20.98 o                         
   6   5   8       1075.56       1154.17        44.46 o                         
   7   5   8        139.36        111.19        11.13 o                         
   8   5   8        170.11        184.06        14.39 o                         
   9   5   8        465.98        535.94        34.74 o                         
  10   5   8        321.24        298.60        15.32 o                         
  11   5   8         50.08         67.75        11.25 o                         
  12   5   8         35.47         25.04         9.32 o                         
  13   5   8        267.52        312.69        25.79 o                         
  14   5   8          2.92          5.45         7.29 o                         
 -15   6   8         81.15         70.96        10.02 o                         
 -14   6   8        201.02        177.94        11.40 o                         
 -13   6   8        179.63        190.26        11.39 o                         
 -12   6   8         83.91        106.94         9.67 o                         
 -11   6   8        413.56        483.22        34.64 o                         
 -10   6   8        460.89        394.08        17.41 o                         
  -9   6   8        637.84        554.57        24.06 o                         
  -8   6   8          3.03         -9.97         9.97 o                         
  -7   6   8        300.55        301.85        13.69 o                         
  -6   6   8        542.33        504.49        20.41 o                         
  -5   6   8        847.03        762.53        33.75 o                         
  -4   6   8         77.75         52.46        11.07 o                         
  -3   6   8       1856.71       1763.37        58.92 o                         
  -2   6   8       2762.45       3569.30       108.68 o                         
  -1   6   8       3116.94       3351.50       121.23 o                         
   0   6   8       3988.91       4709.73       173.01 o                         
   1   6   8        105.67        101.51        11.38 o                         
   2   6   8       3055.33       3113.64        90.81 o                         
   3   6   8        270.28        242.40        11.08 o                         
   4   6   8       1574.29       1598.42        64.15 o                         
   5   6   8        229.63        210.33        11.56 o                         
   6   6   8         32.47         16.94         9.16 o                         
   7   6   8        448.97        488.00        24.79 o                         
   8   6   8         89.78         87.13        17.50 o                         
   9   6   8        150.89        161.46        12.73 o                         
  10   6   8        658.94        765.17        29.46 o                         
  11   6   8         49.26         61.88         9.78 o                         
  12   6   8         74.95         81.90        15.58 o                         
  13   6   8          5.19          4.34         7.33 o                         
 -14   7   8          4.34         -2.62        10.53 o                         
 -13   7   8         30.33         22.73        11.27 o                         
 -12   7   8          6.52         17.03        11.54 o                         
 -11   7   8         31.52         23.76        10.32 o                         
 -10   7   8        271.45        252.28        18.94 o                         
  -9   7   8        151.34        147.82        15.35 o                         
  -8   7   8        585.35        465.02        22.15 o                         
  -7   7   8        175.00        130.96        11.17 o                         
  -6   7   8        854.59        819.60        40.48 o                         
  -5   7   8        774.01        674.73        29.32 o                         
  -4   7   8         27.78         42.51        19.97 o                         
  -3   7   8         72.51         52.16        10.40 o                         
  -2   7   8          4.82         44.51        23.55 o                         
  -1   7   8        613.79        751.12        36.05 o                         
   0   7   8        307.44        311.22        16.48 o                         
   1   7   8        996.41       1145.44        42.04 o                         
   2   7   8         50.75         61.56        11.28 o                         
   3   7   8         88.07         89.96        15.84 o                         
   4   7   8        252.09        203.05        11.64 o                         
   5   7   8        246.55        195.39        11.74 o                         
   6   7   8          7.57         11.03        10.27 o                         
   7   7   8         26.02         17.43         9.59 o                         
   8   7   8          1.19         15.77         9.54 o                         
   9   7   8         31.56         26.42         9.38 o                         
  10   7   8         61.11         47.97        12.37 o                         
  11   7   8         58.50         52.49        10.14 o                         
  12   7   8         28.26         20.83        16.38 o                         
 -14   8   8        135.40        104.34        17.83 o                         
 -13   8   8         18.94         19.49         8.39 o                         
 -12   8   8          0.31          2.39         9.49 o                         
 -11   8   8        451.94        446.42        44.46 o                         
 -10   8   8        585.42        570.46        55.28 o                         
  -9   8   8         86.26         72.71        11.89 o                         
  -8   8   8         13.69          2.79        15.04 o                         
  -7   8   8        770.88        668.86        42.23 o                         
  -6   8   8         18.06         18.44        12.87 o                         
  -5   8   8        273.56        289.28        19.63 o                         
  -4   8   8        756.87        713.64        26.66 o                         
  -3   8   8       2205.14       2159.55        86.14 o                         
  -2   8   8       1396.22       1714.22        54.02 o                         
  -1   8   8       2509.60       2758.43       123.29 o                         
   0   8   8       1073.70       1009.51        35.17 o                         
   1   8   8          2.07          8.65        11.14 o                         
   2   8   8         60.47         32.67        15.35 o                         
   3   8   8         71.88         61.56        49.02 o                         
   4   8   8         60.96         57.21        26.68 o                         
   5   8   8       2299.39       2661.40       106.62 o                         
   6   8   8          0.44          9.81        38.93 o                         
   7   8   8       2286.25       2890.58       199.20 o                         
   8   8   8        150.88        133.51        25.23 o                         
   9   8   8        905.45       1119.98        59.62 o                         
  10   8   8        389.16        390.80        30.52 o                         
  11   8   8         80.35         84.09        16.72 o                         
 -13   9   8          8.74         18.96        16.84 o                         
 -12   9   8        188.40        208.36        31.60 o                         
 -11   9   8        130.14        103.65        15.45 o                         
 -10   9   8        253.24        214.41        17.91 o                         
  -9   9   8        495.67        454.12        26.18 o                         
  -8   9   8        261.16        226.58        18.31 o                         
  -7   9   8        199.21        168.85        23.43 o                         
  -6   9   8         87.82         74.23        14.68 o                         
  -5   9   8        554.22        572.59        27.08 o                         
  -4   9   8        310.67        446.65        33.61 o                         
  -3   9   8        653.66        654.49        28.17 o                         
  -2   9   8          9.33          0.39        18.05 o                         
  -1   9   8          0.14         -0.65        17.37 o                         
   0   9   8         21.01         -0.83        16.17 o                         
   1   9   8         13.14         17.97        18.30 o                         
   2   9   8         16.72         26.42        14.01 o                         
   3   9   8          0.91         -9.84        29.46 o                         
   4   9   8          5.22        -27.51        27.96 o                         
   5   9   8         28.78         20.86        24.88 o                         
   6   9   8         69.54         92.11        27.99 o                         
   7   9   8        102.10        116.56        25.76 o                         
   8   9   8          5.63         43.65        41.74 o                         
   9   9   8          6.98         10.96        26.40 o                         
  10   9   8         24.87         44.68        17.03 o                         
 -11  10   8         46.83         30.83        15.04 o                         
 -10  10   8        328.55        378.15        25.25 o                         
  -9  10   8         38.10         38.70        22.74 o                         
  -8  10   8          4.88        -12.95        24.25 o                         
  -7  10   8        246.07        221.25        26.12 o                         
  -6  10   8         29.27          8.22        23.33 o                         
  -5  10   8         39.55         21.87        19.48 o                         
  -4  10   8        326.51        350.58        27.85 o                         
  -3  10   8       2253.18       2058.93       120.43 o                         
  -2  10   8        362.86        425.35        41.60 o                         
  -1  10   8         13.65         58.23        18.40 o                         
   0  10   8        859.51        927.68        42.66 o                         
   1  10   8        291.72        327.07        35.88 o                         
   2  10   8        624.14        695.48        47.73 o                         
   3  10   8        678.94        774.37        63.81 o                         
   4  10   8       1137.89       1217.19        90.26 o                         
   5  10   8        429.58        471.51        37.08 o                         
   6  10   8         98.16        106.62        24.87 o                         
   7  10   8        158.07        187.44        26.07 o                         
   8  10   8         39.23         44.88        19.48 o                         
   9  10   8          0.32          9.05        17.72 o                         
 -10  11   8         43.14         43.44        13.77 o                         
  -9  11   8        106.37        101.30        22.28 o                         
  -8  11   8         16.57         -2.26        23.27 o                         
  -7  11   8          2.54        -14.86        24.55 o                         
  -6  11   8        212.58        253.25        47.89 o                         
  -5  11   8        121.53        113.55        22.95 o                         
  -4  11   8          5.60         -5.26        33.11 o                         
  -3  11   8          4.51        -20.41        25.86 o                         
  -2  11   8        355.52        282.26        35.96 o                         
  -1  11   8         39.27         71.32        32.09 o                         
   0  11   8          0.22         -1.84        30.74 o                         
   1  11   8         13.72          3.99        28.82 o                         
   2  11   8        645.50        605.43        99.81 o                         
   3  11   8        184.31        157.49        28.19 o                         
   4  11   8         56.93         39.19        29.50 o                         
   5  11   8        131.78        109.27        24.30 o                         
   6  11   8         21.55         26.89        20.21 o                         
   7  11   8        112.46        136.18        16.77 o                         
  -7  12   8          4.40         -2.62        24.05 o                         
  -6  12   8        136.11        168.07        29.64 o                         
  -5  12   8         70.32         67.20        28.37 o                         
  -4  12   8        293.76        257.46        24.40 o                         
  -3  12   8        114.23         76.11        32.54 o                         
  -2  12   8        107.11         98.36        27.70 o                         
  -1  12   8        176.24        144.70        29.74 o                         
   0  12   8        588.48        425.99        56.38 o                         
   1  12   8         69.74         64.28        24.36 o                         
   2  12   8         32.89         17.46        23.05 o                         
   3  12   8         14.82          2.87        17.14 o                         
   4  12   8        131.61        121.37        18.82 o                         
 -17   1   9          1.88          8.22         7.89 o                         
 -16   1   9        449.88        574.33        33.40 o                         
 -15   1   9        776.72        894.21        33.37 o                         
 -14   1   9        105.06        103.89        14.09 o                         
 -13   1   9        601.68        586.58        27.98 o                         
 -12   1   9        501.41        567.21        30.06 o                         
 -11   1   9       4300.86       4226.44       106.95 o                         
 -10   1   9       1061.47       1171.61        34.95 o                         
  -9   1   9       7772.01       7155.64       177.39 o                         
  -8   1   9       4772.61       4312.30       126.98 o                         
  -7   1   9        465.49        424.97        28.60 o                         
  -6   1   9       1981.22       1669.58        34.30 o                         
  -5   1   9       3021.94       2652.70        71.80 o                         
  -4   1   9       6294.22       7023.29       285.64 o                         
  -3   1   9       1289.89       1149.76        46.44 o                         
  -2   1   9       1249.28       1211.41        70.15 o                         
  -1   1   9        600.73        597.02        26.26 o                         
   0   1   9       2047.17       1554.20        91.00 o                         
   1   1   9        207.33        186.88        50.93 o                         
   2   1   9        587.88        429.42        57.37 o                         
   3   1   9         45.86         82.95         8.70 o                         
   4   1   9        961.67        899.92        27.73 o                         
   5   1   9       1936.58       1725.96        56.15 o                         
   6   1   9        261.95        216.08        12.39 o                         
   7   1   9         40.62         32.88         9.24 o                         
   8   1   9          5.47          2.52        10.37 o                         
   9   1   9        254.00        285.78        16.61 o                         
  10   1   9          8.70         12.58        11.78 o                         
  11   1   9        442.50        526.67        42.62 o                         
  12   1   9         83.63         75.10        10.87 o                         
  13   1   9         11.36         14.21        11.67 o                         
  14   1   9        124.47        105.04        65.40 o                         
  15   1   9         20.17        -12.73        15.00 o                         
 -17   2   9         68.17         44.64        13.30 o                         
 -16   2   9          7.47         13.00        10.93 o                         
 -15   2   9         95.59        100.00        15.68 o                         
 -14   2   9          1.73         -7.15        10.16 o                         
 -13   2   9          2.50         -4.81        12.11 o                         
 -12   2   9        491.72        450.96        23.13 o                         
 -11   2   9        171.62        118.72        10.22 o                         
 -10   2   9        100.72         58.33        16.02 o                         
  -9   2   9        182.37        161.02        11.69 o                         
  -8   2   9        522.53        452.94        20.47 o                         
  -7   2   9          0.45         -8.13         8.88 o                         
  -6   2   9        157.70        145.36        10.61 o                         
  -5   2   9       7302.37       7492.30       159.07 o                         
  -4   2   9        361.62        583.47        60.78 o                         
  -3   2   9       1044.58       1035.07        38.29 o                         
  -2   2   9        222.49        216.41        13.00 o                         
  -1   2   9         14.45         39.00        20.24 o                         
   0   2   9        617.80        565.09        35.35 o                         
   1   2   9        280.25        351.47        26.72 o                         
   2   2   9       1079.31       1098.67        44.49 o                         
   3   2   9        489.89        525.60        29.79 o                         
   4   2   9       2328.92       2319.61        80.53 o                         
   5   2   9        967.23        862.66        30.19 o                         
   6   2   9         39.41         38.72         8.71 o                         
   7   2   9         34.67         24.25         8.43 o                         
   8   2   9        310.62        329.55        20.61 o                         
   9   2   9         27.19         30.74         9.58 o                         
  10   2   9          3.18          3.85         9.23 o                         
  11   2   9         20.01         35.44        18.11 o                         
  12   2   9        144.80        157.74        84.53 o                         
  13   2   9          3.09          6.20        12.04 o                         
  14   2   9         52.20         48.16         9.05 o                         
  15   2   9         25.07          8.28        18.39 o                         
 -17   3   9          0.39         -9.76         9.76 o                         
 -16   3   9        284.02        319.74        27.45 o                         
 -15   3   9        168.23        183.62        14.13 o                         
 -14   3   9         34.92         35.04         9.78 o                         
 -13   3   9         22.05         28.34         9.85 o                         
 -12   3   9        262.75        266.39        16.91 o                         
 -11   3   9        199.31        224.49        14.44 o                         
 -10   3   9        221.37        228.03        16.72 o                         
  -9   3   9        797.30        823.37        31.94 o                         
  -8   3   9        551.57        417.24        25.10 o                         
  -7   3   9         62.25         83.56        10.25 o                         
  -6   3   9       2615.78       2250.12        52.54 o                         
  -5   3   9       1513.16       1153.76        34.44 o                         
  -4   3   9       2744.02       2535.51        85.75 o                         
  -3   3   9       3343.14       3356.40        79.93 o                         
  -2   3   9       5110.34       5157.97       164.03 o                         
  -1   3   9       4157.77       4369.08       295.67 o                         
   0   3   9        124.61        104.57         9.85 o                         
   1   3   9        307.54        488.58        25.77 o                         
   2   3   9        589.13        659.33        24.07 o                         
   3   3   9        846.22        731.99        36.68 o                         
   4   3   9       1012.60        988.24        40.87 o                         
   5   3   9          0.75          0.71         9.52 o                         
   6   3   9        302.33        283.06        18.55 o                         
   7   3   9         26.46         16.48        12.39 o                         
   8   3   9        212.95        251.94        37.70 o                         
   9   3   9       1770.34       2151.60       240.90 o                         
  10   3   9        117.57        176.54        21.49 o                         
  11   3   9          3.73         -6.45        17.84 o                         
  12   3   9         27.20         38.95        16.94 o                         
  13   3   9        261.20        294.14        26.81 o                         
  14   3   9        243.34        230.12        28.33 o                         
 -17   4   9         12.25         10.96         9.48 o                         
 -16   4   9         27.29         32.57        11.07 o                         
 -15   4   9          4.44         -0.48         9.34 o                         
 -14   4   9        140.69        145.12        11.33 o                         
 -13   4   9         24.91         21.75         9.30 o                         
 -12   4   9         80.78         63.59        10.42 o                         
 -11   4   9        230.07        218.01        26.26 o                         
 -10   4   9          0.05        -16.57        17.61 o                         
  -9   4   9         72.37         61.99        12.75 o                         
  -8   4   9        136.71        133.00        14.76 o                         
  -7   4   9        468.99        354.53        15.84 o                         
  -6   4   9         56.71         87.06        23.03 o                         
  -5   4   9        461.71        496.09        15.56 o                         
  -4   4   9       1389.31       1402.70        35.05 o                         
  -3   4   9        242.39        303.56        10.14 o                         
  -2   4   9         28.08         34.06        11.07 o                         
  -1   4   9        242.33        260.28        32.89 o                         
   0   4   9         52.65         35.82        12.54 o                         
   1   4   9        690.65        838.18        22.42 o                         
   2   4   9          2.05         -6.26         6.26 o                         
   3   4   9       1268.78       1278.73        31.14 o                         
   4   4   9        852.11        923.25        27.00 o                         
   5   4   9         27.35         36.67         9.85 o                         
   6   4   9        188.43        179.63        13.22 o                         
   7   4   9         22.28         17.64        11.98 o                         
   8   4   9        270.86        301.27        20.28 o                         
   9   4   9        625.00        713.17        30.60 o                         
  10   4   9        420.40        507.36        23.57 o                         
  11   4   9          9.81         19.35        10.05 o                         
  12   4   9         34.77         30.57         9.55 o                         
  13   4   9         48.36         40.64        27.84 o                         
  14   4   9          0.12          0.54        11.81 o                         
 -16   5   9         14.12          9.63         6.74 o                         
 -15   5   9          3.45          0.49         9.67 o                         
 -14   5   9        545.30        565.95        31.20 o                         
 -13   5   9       1500.99       1577.21        47.14 o                         
 -12   5   9       2146.83       2243.24       122.83 o                         
 -11   5   9       1039.89       1080.19        76.50 o                         
 -10   5   9        259.06        197.48        22.05 o                         
  -9   5   9         14.35          7.35        14.25 o                         
  -8   5   9         48.59          9.18        13.79 o                         
  -7   5   9        210.86        256.25        13.59 o                         
  -6   5   9         68.06         53.73        10.44 o                         
  -5   5   9       2995.28       2669.92        81.28 o                         
  -4   5   9       2818.46       2879.96        86.88 o                         
  -3   5   9       3357.96       3301.62       128.76 o                         
  -2   5   9       5611.89       5882.31       187.10 o                         
  -1   5   9        941.70       1066.04        36.54 o                         
   0   5   9       2282.74       2141.78       105.64 o                         
   1   5   9          0.93         11.60         6.07 o                         
   2   5   9       2933.57       2901.65        78.23 o                         
   3   5   9       3337.09       3343.38        83.97 o                         
   4   5   9        911.34        858.41        29.67 o                         
   5   5   9         60.84         65.58        12.31 o                         
   6   5   9        469.72        466.22        19.73 o                         
   7   5   9          3.38         -1.38        10.14 o                         
   8   5   9          0.58         10.23        10.77 o                         
   9   5   9        210.85        249.52        15.01 o                         
  10   5   9        168.32        200.17        13.34 o                         
  11   5   9         71.91         89.71        13.68 o                         
  12   5   9         27.03         32.99         8.32 o                         
  13   5   9        113.61        129.84        15.81 o                         
 -15   6   9          3.38         -9.65         9.65 o                         
 -14   6   9          0.08         -8.30         8.30 o                         
 -13   6   9          5.95         -2.57         8.00 o                         
 -12   6   9         99.36         84.12         9.38 o                         
 -11   6   9        195.50        169.81        11.14 o                         
 -10   6   9        173.50        171.11        14.02 o                         
  -9   6   9          9.87         11.21        13.40 o                         
  -8   6   9        601.13        488.42        20.11 o                         
  -7   6   9        308.67        274.25        12.98 o                         
  -6   6   9         59.53         72.90        13.83 o                         
  -5   6   9         57.05         62.38        10.58 o                         
  -4   6   9         34.68         36.08        11.27 o                         
  -3   6   9         15.43         23.40         8.99 o                         
  -2   6   9         81.22        137.74        10.44 o                         
  -1   6   9        306.01        325.40        16.94 o                         
   0   6   9        301.61        306.61        17.42 o                         
   1   6   9         16.08         15.06         8.31 o                         
   2   6   9         73.18         83.05         7.90 o                         
   3   6   9         15.41         23.80         7.17 o                         
   4   6   9          3.39         -2.72         8.41 o                         
   5   6   9          4.28          5.50         8.83 o                         
   6   6   9         15.69         32.80        15.23 o                         
   7   6   9        381.13        430.04        20.43 o                         
   8   6   9         33.17         27.79         9.87 o                         
   9   6   9        277.01        280.43        20.84 o                         
  10   6   9        160.44        182.93        19.51 o                         
  11   6   9        178.89        154.77        10.95 o                         
  12   6   9          1.93          3.96         7.22 o                         
  13   6   9         27.66         32.26         7.50 o                         
 -14   7   9        140.46        124.76        12.99 o                         
 -13   7   9         43.20         29.86        14.15 o                         
 -12   7   9        276.55        327.50        20.48 o                         
 -11   7   9        718.88        839.97        45.02 o                         
 -10   7   9       2003.31       2048.86       175.18 o                         
  -9   7   9        105.44        151.53        13.40 o                         
  -8   7   9        292.94        190.29        13.58 o                         
  -7   7   9        494.37        450.67        30.28 o                         
  -6   7   9        176.66        127.67        18.33 o                         
  -5   7   9       2861.38       2722.30       135.38 o                         
  -4   7   9        463.33        567.85        25.69 o                         
  -3   7   9       1344.76       1266.23        41.18 o                         
  -2   7   9       1382.62       1799.16        63.33 o                         
  -1   7   9       1323.05       1369.57        54.49 o                         
   0   7   9        161.27        145.06        15.08 o                         
   1   7   9        909.68        858.83        33.74 o                         
   2   7   9        787.93        863.75        32.86 o                         
   3   7   9        745.65        724.74        27.17 o                         
   4   7   9        245.87        260.99        14.74 o                         
   5   7   9         21.14         21.85         8.42 o                         
   6   7   9        855.30        924.04        78.73 o                         
   7   7   9        205.78        220.63        19.05 o                         
   8   7   9       1379.72       1769.85        74.08 o                         
   9   7   9         79.72         93.05        10.13 o                         
  10   7   9        226.15        230.61        23.66 o                         
  11   7   9          0.27          3.16         8.54 o                         
  12   7   9          0.30          2.16         6.08 o                         
 -14   8   9         39.64         17.68        15.35 o                         
 -13   8   9         82.11         82.63         9.08 o                         
 -12   8   9         13.23         11.36         9.31 o                         
 -11   8   9          4.71          5.36        12.13 o                         
 -10   8   9          1.86        -13.38        13.50 o                         
  -9   8   9        218.17        227.88        20.56 o                         
  -8   8   9         39.98         53.10        17.68 o                         
  -7   8   9         12.27          4.35        13.45 o                         
  -6   8   9        274.98        272.79        27.92 o                         
  -5   8   9          3.73         11.97        15.78 o                         
  -4   8   9        369.33        447.66        19.92 o                         
  -3   8   9         83.53         86.27        27.05 o                         
  -2   8   9        116.58        169.57        15.60 o                         
  -1   8   9        365.05        384.39        20.31 o                         
   0   8   9        628.22        669.32        30.42 o                         
   1   8   9       1076.42       1169.06        46.37 o                         
   2   8   9        165.13        168.97        13.70 o                         
   3   8   9        329.44        332.37        33.29 o                         
   4   8   9         36.22         -0.27        27.62 o                         
   5   8   9          0.76         29.31        41.52 o                         
   6   8   9         14.19         26.31        50.58 o                         
   7   8   9         17.63          0.77        26.27 o                         
   8   8   9         91.05         89.33        17.15 o                         
   9   8   9         17.71         24.20         8.51 o                         
  10   8   9        108.06        115.26        20.74 o                         
  11   8   9          3.08          4.61        14.00 o                         
 -13   9   9         49.52         44.42        16.55 o                         
 -12   9   9         32.62          8.48        13.59 o                         
 -11   9   9          0.67          4.33        11.20 o                         
 -10   9   9        745.30        750.56        41.07 o                         
  -9   9   9        667.11        692.60        43.68 o                         
  -8   9   9        788.07        855.47        57.76 o                         
  -7   9   9       2645.15       2702.12       127.77 o                         
  -6   9   9         16.44        -10.09        14.93 o                         
  -5   9   9        619.87        694.95        54.32 o                         
  -4   9   9        153.16        170.58        14.33 o                         
  -3   9   9       1351.91       1447.65        49.02 o                         
  -2   9   9        330.75        429.80        27.81 o                         
  -1   9   9        610.44        662.34        35.19 o                         
   0   9   9        568.96        636.41        52.31 o                         
   1   9   9         43.61         85.43        15.88 o                         
   2   9   9        116.57         64.65        14.72 o                         
   3   9   9         18.94         64.02        55.53 o                         
   4   9   9        339.47        361.14        35.79 o                         
   5   9   9        269.55        320.57        33.56 o                         
   6   9   9        835.32        926.21        54.18 o                         
   7   9   9        105.32         80.29        45.27 o                         
   8   9   9        739.75        757.17        48.45 o                         
   9   9   9          0.23         -2.89        19.61 o                         
  10   9   9        109.50        108.06        16.26 o                         
 -11  10   9         99.92         71.28        15.34 o                         
 -10  10   9        325.84        348.16        29.03 o                         
  -9  10   9        313.95        352.97        30.98 o                         
  -8  10   9        266.82        269.09        28.64 o                         
  -7  10   9        239.99        228.05        34.38 o                         
  -6  10   9       1038.34        932.70        54.82 o                         
  -5  10   9        694.93        721.32        52.48 o                         
  -4  10   9         22.19         26.84        19.45 o                         
  -3  10   9          6.51         40.69        36.31 o                         
  -2  10   9         63.80         93.00        19.43 o                         
  -1  10   9        167.11        151.49        19.96 o                         
   0  10   9        772.23        730.37        36.83 o                         
   1  10   9         81.85        101.76        30.92 o                         
   2  10   9          0.58         -5.03        30.22 o                         
   3  10   9         29.66         25.32        34.03 o                         
   4  10   9          1.15        -33.67        36.32 o                         
   5  10   9         26.11         -7.99        26.19 o                         
   6  10   9         13.48         11.93        23.94 o                         
   7  10   9          8.69          9.99        21.55 o                         
   8  10   9        103.35        101.13        32.04 o                         
   9  10   9          8.18         15.35        23.34 o                         
  -9  11   9        333.72        351.00        31.55 o                         
  -8  11   9        312.84        299.59        21.93 o                         
  -7  11   9        118.55        167.98        24.09 o                         
  -6  11   9        139.80        141.31        21.86 o                         
  -5  11   9        307.21        329.15        49.73 o                         
  -4  11   9        250.57        226.84        31.23 o                         
  -3  11   9        985.67        956.16        69.71 o                         
  -2  11   9        116.06        129.19        33.85 o                         
  -1  11   9         46.81         70.03        32.51 o                         
   0  11   9        420.21        458.32        39.95 o                         
   1  11   9         62.07         73.69        30.88 o                         
   2  11   9         92.63         82.68        28.37 o                         
   3  11   9        353.41        377.67        41.95 o                         
   4  11   9        971.90       1044.88        77.46 o                         
   5  11   9        482.36        415.45        36.40 o                         
   6  11   9          8.26         22.25        16.93 o                         
   7  11   9          0.59         12.17        15.88 o                         
  -7  12   9         14.81         46.05        22.71 o                         
  -6  12   9        120.43         63.31        26.53 o                         
  -5  12   9          9.87        -19.77        21.47 o                         
  -4  12   9        254.53        286.23        56.66 o                         
  -3  12   9          0.71        -25.63        25.63 o                         
  -2  12   9        432.65        447.17        51.67 o                         
  -1  12   9        379.09        352.12        62.53 o                         
   0  12   9         75.21         81.53        25.31 o                         
   1  12   9          7.11         22.42        23.52 o                         
   2  12   9        147.85        145.68        24.20 o                         
   3  12   9        281.52        215.84        24.16 o                         
 -17   0  10         13.88         12.80        12.17 o                         
 -16   0  10        913.28        929.57        65.86 o                         
 -15   0  10       1156.74       1375.58        96.77 o                         
 -14   0  10        298.12        303.26        40.82 o                         
 -13   0  10         50.84         63.22        13.64 o                         
 -12   0  10         92.82        132.23        16.76 o                         
 -11   0  10         20.66         25.05        12.03 o                         
 -10   0  10       1454.95       1352.73        43.09 o                         
  -9   0  10        776.48        587.84        28.18 o                         
  -8   0  10         10.50         19.67        17.05 o                         
  -7   0  10       1071.08        929.36        67.73 o                         
  -6   0  10       8795.50       8392.14       340.53 o                         
  -5   0  10       7542.80       6157.50       322.28 o                         
  -4   0  10       4694.98       5671.18       291.76 o                         
  -3   0  10        455.50        354.00        25.70 o                         
  -2   0  10          4.94         37.41        17.10 o                         
  -1   0  10      12257.64      11621.30      1634.62 o                         
   0   0  10       3105.39       3354.91       222.12 o                         
   1   0  10       3606.53       3178.68       209.14 o                         
   2   0  10       9121.47       8630.52       370.24 o                         
   3   0  10         52.65         23.88         9.92 o                         
   4   0  10       4551.62       3627.94       151.10 o                         
   5   0  10         10.06         -2.61        11.51 o                         
   6   0  10         30.34         54.64        14.96 o                         
   7   0  10        149.92        177.56        16.88 o                         
   8   0  10         68.72         77.44        14.92 o                         
   9   0  10        392.55        473.66        36.71 o                         
  10   0  10        400.34        382.41        31.34 o                         
  11   0  10         86.52         81.42        16.20 o                         
  12   0  10       1362.17       1596.71       106.74 o                         
  13   0  10          5.46         15.00        10.68 o                         
  14   0  10        307.85         39.33        25.40 o                         
 -17   1  10        102.88        100.16         9.90 o                         
 -16   1  10          0.64          4.38        10.67 o                         
 -15   1  10          9.45          4.73        14.39 o                         
 -14   1  10        372.56        396.44        21.54 o                         
 -13   1  10        586.38        671.14        26.45 o                         
 -12   1  10       2666.00       2888.34        80.13 o                         
 -11   1  10        271.05        242.14        11.21 o                         
 -10   1  10        249.95        222.63        14.78 o                         
  -9   1  10        294.95        313.56        13.37 o                         
  -8   1  10        529.64        566.74        37.90 o                         
  -7   1  10        346.62        270.44        12.66 o                         
  -6   1  10       2096.69       1946.94        57.13 o                         
  -5   1  10       3324.63       3783.72        82.11 o                         
  -4   1  10       6676.45       8262.59       368.02 o                         
  -3   1  10          0.79         15.35        11.31 o                         
  -2   1  10        236.55        198.37        30.05 o                         
  -1   1  10         12.48         -9.66         9.66 o                         
   0   1  10       4782.23       4118.07       190.89 o                         
   1   1  10       1742.20       1461.31       116.22 o                         
   2   1  10       1521.37       1216.16        68.64 o                         
   3   1  10        178.98        164.70         8.66 o                         
   4   1  10        213.50        268.79        14.00 o                         
   5   1  10        168.05        154.78        10.54 o                         
   6   1  10        163.96        157.48        11.20 o                         
   7   1  10         77.97         70.16         9.98 o                         
   8   1  10          7.46          7.70        10.50 o                         
   9   1  10         40.46         42.93        11.00 o                         
  10   1  10          9.68          3.77        11.01 o                         
  11   1  10         31.95         31.18        10.59 o                         
  12   1  10          1.11         -9.11         9.11 o                         
  13   1  10         30.27         20.34        13.86 o                         
  14   1  10          0.44          2.79         7.40 o                         
 -17   2  10          8.93          9.05        12.03 o                         
 -16   2  10        115.56        114.26        15.52 o                         
 -15   2  10          0.39         -3.92        10.03 o                         
 -14   2  10        330.07        340.00        15.19 o                         
 -13   2  10         16.26          2.25        11.60 o                         
 -12   2  10        722.24        789.71        24.26 o                         
 -11   2  10        214.14        178.74        13.41 o                         
 -10   2  10        166.26        183.00        12.80 o                         
  -9   2  10        432.94        469.85        36.12 o                         
  -8   2  10       2361.77       2218.09        76.14 o                         
  -7   2  10       2143.04       1793.33        40.54 o                         
  -6   2  10       4109.04       4040.87        85.20 o                         
  -5   2  10       4428.26       4008.04        81.09 o                         
  -4   2  10          2.13         31.86         8.46 o                         
  -3   2  10         89.35        128.67        12.56 o                         
  -2   2  10       1206.19       2177.21       305.40 o                         
  -1   2  10       4812.33       3501.17       468.91 o                         
   0   2  10       2725.21       2912.76       247.76 o                         
   1   2  10       3283.17       2982.58        78.48 o                         
   2   2  10       4854.26       4495.03       271.90 o                         
   3   2  10          2.26          2.04        10.32 o                         
   4   2  10         56.94         38.52         7.55 o                         
   5   2  10         13.94         35.37         8.78 o                         
   6   2  10        116.12        120.75         9.10 o                         
   7   2  10        164.36        146.17        10.62 o                         
   8   2  10          1.75         -6.12         9.01 o                         
   9   2  10        753.01        884.97        51.68 o                         
  10   2  10          8.43         13.05        12.26 o                         
  11   2  10         38.69         31.16        22.39 o                         
  12   2  10        231.71        270.69       126.73 o                         
  13   2  10        202.19        212.46       112.54 o                         
  14   2  10        133.61        115.96        36.76 o                         
 -17   3  10         25.91         27.94         9.97 o                         
 -16   3  10          0.73         -8.41        10.44 o                         
 -15   3  10          5.52         -2.69         9.07 o                         
 -14   3  10         32.34         36.04         9.90 o                         
 -13   3  10         81.90         89.07        12.25 o                         
 -12   3  10         38.10         44.55        12.20 o                         
 -11   3  10          0.27        -17.22        18.23 o                         
 -10   3  10          0.31         95.32        15.01 o                         
  -9   3  10         95.87         84.75        14.56 o                         
  -8   3  10        192.66        175.85        13.96 o                         
  -7   3  10        407.31        364.76        15.94 o                         
  -6   3  10          2.15          3.27         7.04 o                         
  -5   3  10        446.10        474.64        20.96 o                         
  -4   3  10         78.44        104.96         8.47 o                         
  -3   3  10       3346.53       3518.13        91.48 o                         
  -2   3  10       2152.18       2421.93        53.79 o                         
  -1   3  10        415.35        476.94        22.32 o                         
   0   3  10          5.02          5.05         6.20 o                         
   1   3  10         71.14         86.42        11.53 o                         
   2   3  10          8.66          1.62         6.75 o                         
   3   3  10          1.93         12.45         8.63 o                         
   4   3  10        231.55        207.95        11.59 o                         
   5   3  10        169.40        168.29        13.06 o                         
   6   3  10        521.17        538.86        25.24 o                         
   7   3  10        394.32        438.18        26.06 o                         
   8   3  10         35.10         51.21        17.37 o                         
   9   3  10        922.46       1238.60       128.50 o                         
  10   3  10        194.42        236.17        23.54 o                         
  11   3  10        133.64        147.53        94.05 o                         
  12   3  10        110.94        143.16        22.81 o                         
  13   3  10          5.01          7.56         8.73 o                         
  14   3  10         31.90         17.04        11.09 o                         
 -16   4  10         45.29         37.71         9.48 o                         
 -15   4  10         11.30          7.03         7.28 o                         
 -14   4  10         66.13         56.66         9.34 o                         
 -13   4  10          0.42         -2.24         9.40 o                         
 -12   4  10        597.53        593.85        36.96 o                         
 -11   4  10        656.50        683.39        42.43 o                         
 -10   4  10        748.59        745.14        36.69 o                         
  -9   4  10        380.21        425.20        24.90 o                         
  -8   4  10        292.39        202.23        16.18 o                         
  -7   4  10        352.88        303.15        15.09 o                         
  -6   4  10         88.71         54.35        21.72 o                         
  -5   4  10        273.26        291.61        13.82 o                         
  -4   4  10         10.06         15.42        10.99 o                         
  -3   4  10       1135.37       1019.56        27.43 o                         
  -2   4  10        123.59        439.45        78.09 o                         
  -1   4  10       4534.46       4462.34       125.46 o                         
   0   4  10        244.60        254.19        10.42 o                         
   1   4  10       1511.21       1399.09        38.91 o                         
   2   4  10         13.43         13.91         7.28 o                         
   3   4  10       4088.56       4219.78       104.67 o                         
   4   4  10       2655.42       2781.78        74.18 o                         
   5   4  10        772.41        745.35        24.16 o                         
   6   4  10        381.24        384.22        20.08 o                         
   7   4  10       2116.75       2429.07       145.23 o                         
   8   4  10        751.14        872.00        39.50 o                         
   9   4  10       1087.69       1278.80        53.84 o                         
  10   4  10        355.37        393.09        19.39 o                         
  11   4  10         32.00         26.61         9.84 o                         
  12   4  10         51.08         14.50        28.83 o                         
  13   4  10         20.63         17.48        25.04 o                         
 -16   5  10         37.46         16.41         6.59 o                         
 -15   5  10         96.50         95.12        12.65 o                         
 -14   5  10         66.04         47.80         9.73 o                         
 -13   5  10          0.14        -11.31        11.37 o                         
 -12   5  10          0.28        -11.51        11.51 o                         
 -11   5  10          7.20        -11.98        11.98 o                         
 -10   5  10         21.91         30.21        28.44 o                         
  -9   5  10         24.72         32.88        14.41 o                         
  -8   5  10          6.62         11.27        11.65 o                         
  -7   5  10         64.66         51.51        10.54 o                         
  -6   5  10          3.69         12.11        10.28 o                         
  -5   5  10         59.64        112.96        14.02 o                         
  -4   5  10        312.65        370.09        15.44 o                         
  -3   5  10        714.16        684.92        27.32 o                         
  -2   5  10        384.93        327.90        21.98 o                         
  -1   5  10          3.97         -7.14         7.14 o                         
   0   5  10        931.27        993.59        29.61 o                         
   1   5  10        229.38        268.22        24.91 o                         
   2   5  10        413.26        467.53        15.36 o                         
   3   5  10        972.48       1139.24        32.06 o                         
   4   5  10        317.52        337.20        19.84 o                         
   5   5  10         19.87          9.10         9.62 o                         
   6   5  10          7.78          3.73        10.14 o                         
   7   5  10          9.62          7.64        10.53 o                         
   8   5  10        352.39        386.86        18.26 o                         
   9   5  10        157.84        164.26        15.30 o                         
  10   5  10        125.55        114.14        11.08 o                         
  11   5  10        415.57        504.05        17.70 o                         
  12   5  10        173.47        182.85        10.82 o                         
  13   5  10          3.71          0.59        10.22 o                         
 -15   6  10          6.67          8.25         9.49 o                         
 -14   6  10        167.37        150.77        16.15 o                         
 -13   6  10        247.25        279.59        18.39 o                         
 -12   6  10       1367.78       1508.18       105.61 o                         
 -11   6  10        727.72        676.48        30.60 o                         
 -10   6  10       1060.13        994.45        55.32 o                         
  -9   6  10         68.62         76.58        11.84 o                         
  -8   6  10       1022.98        969.48        37.68 o                         
  -7   6  10        113.16        129.24        12.83 o                         
  -6   6  10         77.30         46.72        14.14 o                         
  -5   6  10         52.59         37.40        13.16 o                         
  -4   6  10        904.43        735.04        30.64 o                         
  -3   6  10          1.53         -4.83        18.42 o                         
  -2   6  10        511.99        744.84        51.99 o                         
  -1   6  10       2390.27       2657.34       102.89 o                         
   0   6  10       1431.08       1641.04        70.03 o                         
   1   6  10       6862.10       7018.08       225.47 o                         
   2   6  10       3577.43       3786.16       106.14 o                         
   3   6  10       3574.94       3729.35       115.25 o                         
   4   6  10          2.29          0.64         7.83 o                         
   5   6  10       1272.60       1397.65        63.67 o                         
   6   6  10       1795.82       2171.88        88.52 o                         
   7   6  10        629.48        771.02        42.56 o                         
   8   6  10         55.67         82.14        16.18 o                         
   9   6  10         27.17         23.01         9.38 o                         
  10   6  10          2.92         -5.74         8.47 o                         
  11   6  10          1.18         -3.52         8.09 o                         
  12   6  10         83.86         86.70        14.82 o                         
 -14   7  10         10.17         -3.28         7.96 o                         
 -13   7  10         20.77         21.11         9.23 o                         
 -12   7  10          5.27         -4.82         9.42 o                         
 -11   7  10         24.05          7.94        11.12 o                         
 -10   7  10          3.55         23.74        11.72 o                         
  -9   7  10         22.10         21.15        11.25 o                         
  -8   7  10        117.27         96.11        14.16 o                         
  -7   7  10         98.06        126.39        14.43 o                         
  -6   7  10        203.74        199.14        15.01 o                         
  -5   7  10         60.96        213.67        33.67 o                         
  -4   7  10        688.34        774.29        32.33 o                         
  -3   7  10        237.30        262.30        14.41 o                         
  -2   7  10         70.44        107.49        14.39 o                         
  -1   7  10        292.65        331.64        19.03 o                         
   0   7  10        501.82        462.61        23.80 o                         
   1   7  10         26.53         27.36        12.72 o                         
   2   7  10        116.83        129.09        15.08 o                         
   3   7  10          7.11         13.44        11.49 o                         
   4   7  10        189.47        198.18        20.98 o                         
   5   7  10        315.63        328.50        18.14 o                         
   6   7  10        637.98        654.80        58.18 o                         
   7   7  10          0.01         -7.02         8.81 o                         
   8   7  10         37.66         43.29        10.37 o                         
   9   7  10        261.94        239.24        15.33 o                         
  10   7  10        399.79        396.10        20.65 o                         
  11   7  10        208.66        154.69        18.98 o                         
 -14   8  10         75.21         32.82        14.36 o                         
 -13   8  10          0.42         -9.40        10.42 o                         
 -12   8  10         82.91         98.57        39.01 o                         
 -11   8  10          0.89         12.51        13.01 o                         
 -10   8  10          6.58         15.94        14.95 o                         
  -9   8  10        255.99        190.85        18.66 o                         
  -8   8  10        236.21        213.16        18.50 o                         
  -7   8  10        915.00        944.95        46.72 o                         
  -6   8  10          6.66        -13.13        13.13 o                         
  -5   8  10          1.93          7.48        13.82 o                         
  -4   8  10         14.58         19.51        11.63 o                         
  -3   8  10        361.20        385.21        27.11 o                         
  -2   8  10       1369.76       1397.01        65.87 o                         
  -1   8  10       1311.13       1350.29        49.47 o                         
   0   8  10       1955.02       1896.68        66.39 o                         
   1   8  10        988.86        974.27        40.59 o                         
   2   8  10        558.26        527.32        29.40 o                         
   3   8  10        603.61        544.50        50.76 o                         
   4   8  10        184.42        111.12        20.13 o                         
   5   8  10          4.63          2.33        52.28 o                         
   6   8  10        568.93        744.37        56.98 o                         
   7   8  10          5.47          3.15         9.65 o                         
   8   8  10        780.26        881.51        43.13 o                         
   9   8  10          8.33         14.84        22.03 o                         
  10   8  10        269.35        313.16        31.90 o                         
 -13   9  10        276.25        187.32        20.44 o                         
 -12   9  10        403.38        380.53        25.96 o                         
 -11   9  10          2.16        -14.51        14.51 o                         
 -10   9  10        338.70        338.87        22.03 o                         
  -9   9  10        744.37        687.20        68.90 o                         
  -8   9  10        544.61        482.45        34.10 o                         
  -7   9  10         35.47         10.77        21.09 o                         
  -6   9  10       1266.76       1238.59        46.46 o                         
  -5   9  10         27.33         39.67        13.40 o                         
  -4   9  10         96.72        105.42        14.49 o                         
  -3   9  10        237.07        198.18        16.77 o                         
  -2   9  10         44.58         37.15        17.32 o                         
  -1   9  10         47.22         31.12        12.39 o                         
   0   9  10         13.94        -18.95        18.95 o                         
   1   9  10          0.00          2.04        15.58 o                         
   2   9  10          1.93          0.21        14.40 o                         
   3   9  10         43.99         26.44        34.63 o                         
   4   9  10          0.10         -8.80        28.59 o                         
   5   9  10         15.40        -24.17        27.95 o                         
   6   9  10         38.46         88.35        49.59 o                         
   7   9  10         82.46         62.11        45.84 o                         
   8   9  10          0.11         -3.38        23.36 o                         
   9   9  10         28.38         30.36        18.01 o                         
 -11  10  10        110.83        101.82        22.22 o                         
 -10  10  10        401.84        362.90        30.59 o                         
  -9  10  10        292.90        317.71        28.75 o                         
  -8  10  10         55.52         38.25        21.22 o                         
  -7  10  10         30.56          6.20        11.96 o                         
  -6  10  10       1443.07       1433.11        85.17 o                         
  -5  10  10        996.75        980.40        51.71 o                         
  -4  10  10        917.70        893.27        48.34 o                         
  -3  10  10         24.80          3.70        18.94 o                         
  -2  10  10          7.83         28.22        45.15 o                         
  -1  10  10         26.85          1.92        17.71 o                         
   0  10  10        355.62        323.57        26.11 o                         
   1  10  10       2190.15       2079.54        85.73 o                         
   2  10  10        443.45        465.60        50.08 o                         
   3  10  10        396.49        454.78        48.39 o                         
   4  10  10        238.01        276.60        32.77 o                         
   5  10  10        110.39        142.89        28.01 o                         
   6  10  10          3.98          3.83        20.94 o                         
   7  10  10         35.22         42.98        18.50 o                         
  -9  11  10        119.44         79.65        19.03 o                         
  -8  11  10         77.69         73.64        16.62 o                         
  -7  11  10         76.66         81.56        46.55 o                         
  -6  11  10          1.40         -0.18        24.97 o                         
  -5  11  10         36.64         37.28        40.67 o                         
  -4  11  10        347.22        315.70        29.61 o                         
  -3  11  10         73.76         63.13        26.23 o                         
  -2  11  10         62.43         61.29        36.93 o                         
  -1  11  10          8.20         12.96        31.92 o                         
   0  11  10         27.00          9.03        30.82 o                         
   1  11  10         11.96         22.74        29.58 o                         
   2  11  10         56.78         66.41        23.56 o                         
   3  11  10         47.59         30.00        25.22 o                         
   4  11  10         34.80          1.32        21.10 o                         
   5  11  10          3.15         -0.87        18.48 o                         
   6  11  10          1.17         -2.35        15.83 o                         
  -6  12  10        130.95        137.02        25.54 o                         
  -5  12  10        189.10        213.51        58.15 o                         
  -4  12  10        124.38        108.51        31.62 o                         
  -3  12  10        323.99        258.45        32.47 o                         
  -2  12  10        203.38        217.12        45.17 o                         
  -1  12  10        399.62        327.19        28.87 o                         
   0  12  10        175.60        114.58        25.46 o                         
   1  12  10        422.67        416.40        47.93 o                         
   2  12  10          4.17         -3.08        21.64 o                         
   3  12  10        646.98        564.77        62.29 o                         
 -17   1  11         10.90          2.11         8.16 o                         
 -16   1  11         50.37         65.28        10.97 o                         
 -15   1  11         99.83        123.20        18.72 o                         
 -14   1  11        123.33        128.45        15.74 o                         
 -13   1  11       1021.57       1093.53        36.19 o                         
 -12   1  11       5470.85       6003.67       181.74 o                         
 -11   1  11       2511.42       2511.54        70.73 o                         
 -10   1  11       3532.03       3594.61        99.69 o                         
  -9   1  11        727.18        666.11        24.06 o                         
  -8   1  11        164.94        136.75        16.32 o                         
  -7   1  11        892.07        775.14        24.51 o                         
  -6   1  11       1896.72       1872.52        44.83 o                         
  -5   1  11       5827.31       5257.91       160.50 o                         
  -4   1  11       1985.48       2169.37        76.95 o                         
  -3   1  11        350.58        226.05        15.33 o                         
  -2   1  11       2476.75       2243.04        57.14 o                         
  -1   1  11        485.66        357.95        33.47 o                         
   0   1  11       6289.20       5412.82       183.85 o                         
   1   1  11        255.16        265.98        11.90 o                         
   2   1  11       8832.72       9075.67       237.08 o                         
   3   1  11        318.77        304.58        14.46 o                         
   4   1  11        574.97        503.80        20.48 o                         
   5   1  11         35.03         23.68         8.53 o                         
   6   1  11        501.68        463.26        19.70 o                         
   7   1  11        298.63        304.94        15.43 o                         
   8   1  11        548.35        587.22        26.67 o                         
   9   1  11        104.55        113.78        15.51 o                         
  10   1  11          0.29         -0.21        10.82 o                         
  11   1  11         49.27         53.14        15.60 o                         
  12   1  11        109.28        124.79        19.03 o                         
  13   1  11        316.32         60.80        24.39 o                         
  14   1  11          4.18         10.52         7.37 o                         
 -16   2  11        109.31        116.69        19.38 o                         
 -15   2  11        109.26        138.77        11.40 o                         
 -14   2  11         91.94        108.13        13.78 o                         
 -13   2  11         92.25        121.66        10.63 o                         
 -12   2  11        150.61        106.19        15.05 o                         
 -11   2  11       1309.23       1384.29        42.07 o                         
 -10   2  11        338.04        286.58        18.49 o                         
  -9   2  11       1082.78       1087.55        35.70 o                         
  -8   2  11         98.74        136.75        47.64 o                         
  -7   2  11          0.54         16.20        10.42 o                         
  -6   2  11         18.74         34.82         7.74 o                         
  -5   2  11        345.32        332.49        13.50 o                         
  -4   2  11        196.91        189.72         9.67 o                         
  -3   2  11        419.31        452.82        18.94 o                         
  -2   2  11        154.65        232.65        39.30 o                         
  -1   2  11        582.66        563.14        27.50 o                         
   0   2  11          2.81         -4.82         6.59 o                         
   1   2  11       1056.26        909.52        27.28 o                         
   2   2  11         12.86         17.95         8.78 o                         
   3   2  11        337.67        343.08        14.48 o                         
   4   2  11        524.97        525.28        21.54 o                         
   5   2  11        424.12        399.99        15.74 o                         
   6   2  11         71.85         76.21         9.75 o                         
   7   2  11        205.34        207.90        12.56 o                         
   8   2  11          1.55          8.99        10.14 o                         
   9   2  11        322.54        386.52        21.92 o                         
  10   2  11         14.60         29.64        14.36 o                         
  11   2  11        137.50        135.89        53.44 o                         
  12   2  11        277.96        345.32       184.38 o                         
  13   2  11          0.32          4.36         9.12 o                         
  14   2  11          4.48         10.40        12.14 o                         
 -17   3  11        299.91        200.61        16.84 o                         
 -16   3  11         86.86         62.60        16.55 o                         
 -15   3  11        115.50        138.37         9.91 o                         
 -14   3  11         23.90         23.43         9.21 o                         
 -13   3  11         27.17         26.99        13.25 o                         
 -12   3  11         14.28          9.78        10.00 o                         
 -11   3  11        606.84        650.20        23.62 o                         
 -10   3  11        127.98         90.86        15.43 o                         
  -9   3  11       1474.89       1448.52        61.28 o                         
  -8   3  11       2276.97       1992.91        71.89 o                         
  -7   3  11       1027.20        942.52        27.05 o                         
  -6   3  11       1114.84        872.48        22.06 o                         
  -5   3  11       1862.78       1783.90        40.06 o                         
  -4   3  11          1.63          3.35         8.54 o                         
  -3   3  11        416.84        286.15        10.29 o                         
  -2   3  11        259.61        303.26        51.80 o                         
  -1   3  11       1878.68       1747.79        39.86 o                         
   0   3  11       3389.68       3198.69        75.60 o                         
   1   3  11        559.31        585.43        17.90 o                         
   2   3  11       1020.18        929.96        27.70 o                         
   3   3  11        115.31        111.13         8.56 o                         
   4   3  11        140.17        138.86        12.77 o                         
   5   3  11         33.98         18.91        10.89 o                         
   6   3  11        219.68        241.68        28.52 o                         
   7   3  11        649.04        729.48        40.05 o                         
   8   3  11        417.20        561.38        35.69 o                         
   9   3  11        380.65        481.02        31.32 o                         
  10   3  11        349.29        385.62       189.37 o                         
  11   3  11         81.41        119.92        14.59 o                         
  12   3  11         34.78         57.81        14.86 o                         
  13   3  11         60.88         56.95        19.21 o                         
 -16   4  11         44.17         27.80         8.64 o                         
 -15   4  11        170.08        176.41         9.02 o                         
 -14   4  11         99.96        118.27         9.84 o                         
 -13   4  11         80.04         76.40         9.84 o                         
 -12   4  11          0.17        -13.53        13.53 o                         
 -11   4  11         37.69        104.25        20.49 o                         
 -10   4  11       1035.85        895.02        59.62 o                         
  -9   4  11        199.35        194.92        18.50 o                         
  -8   4  11          7.13         39.58        21.85 o                         
  -7   4  11        297.11        317.22        32.92 o                         
  -6   4  11        329.13        321.75        15.04 o                         
  -5   4  11         40.11         31.97        10.56 o                         
  -4   4  11        907.96        861.37        60.30 o                         
  -3   4  11        299.83        331.39        13.34 o                         
  -2   4  11        198.27        218.71        11.24 o                         
  -1   4  11         23.79         14.50        10.32 o                         
   0   4  11       1197.57       1250.69        32.58 o                         
   1   4  11         55.26         59.92         7.99 o                         
   2   4  11        237.15        213.39        11.04 o                         
   3   4  11         10.17          9.89         8.95 o                         
   4   4  11        430.09        511.27        19.27 o                         
   5   4  11        267.56        247.08        13.15 o                         
   6   4  11        589.82        614.45        28.45 o                         
   7   4  11        243.23        196.43        13.55 o                         
   8   4  11         26.62         12.29        11.47 o                         
   9   4  11        204.80        200.98        18.60 o                         
  10   4  11         58.62         68.23        11.28 o                         
  11   4  11         29.54         15.47        13.52 o                         
  12   4  11        123.38         82.06        50.51 o                         
  13   4  11         12.99         10.16         8.27 o                         
 -16   5  11          1.00         -4.88        10.19 o                         
 -15   5  11         28.85         36.90         7.13 o                         
 -14   5  11         41.86         46.75         8.23 o                         
 -13   5  11         25.81         52.23        10.21 o                         
 -12   5  11        252.38        269.29        14.34 o                         
 -11   5  11        865.63        844.74        41.57 o                         
 -10   5  11        225.59        221.76        33.81 o                         
  -9   5  11        513.26        418.99        22.70 o                         
  -8   5  11       1272.84       1189.07        33.99 o                         
  -7   5  11       2669.70       2527.65        70.22 o                         
  -6   5  11       1894.56       1755.41        51.66 o                         
  -5   5  11        738.64        700.67        24.09 o                         
  -4   5  11       1430.75       1211.35        36.52 o                         
  -3   5  11        982.69        939.85        41.21 o                         
  -2   5  11         78.44         74.61        14.81 o                         
  -1   5  11       1151.23       1063.24        40.88 o                         
   0   5  11        388.71        273.66        13.07 o                         
   1   5  11       1561.13       1611.49        45.51 o                         
   2   5  11        638.93        601.58        19.69 o                         
   3   5  11       1644.72       1838.86        50.75 o                         
   4   5  11        210.45        241.41        11.86 o                         
   5   5  11         19.26         20.88        10.10 o                         
   6   5  11         91.20        100.04        11.48 o                         
   7   5  11         38.75         38.20        11.10 o                         
   8   5  11        541.42        603.38        28.23 o                         
   9   5  11        833.09        962.59        31.38 o                         
  10   5  11        708.06        756.16        25.18 o                         
  11   5  11        429.22        430.89        16.28 o                         
  12   5  11        230.47        237.86        26.53 o                         
  13   5  11        125.59         90.26         9.55 o                         
 -15   6  11         15.29          9.18         8.95 o                         
 -14   6  11          4.53         -3.29        10.58 o                         
 -13   6  11         24.77         16.59         7.76 o                         
 -12   6  11         81.02         70.86         9.75 o                         
 -11   6  11        286.87        282.72        40.94 o                         
 -10   6  11        714.87        674.24        52.95 o                         
  -9   6  11         89.68         86.83        10.84 o                         
  -8   6  11         31.64         42.52        15.04 o                         
  -7   6  11       1065.44        914.31        37.34 o                         
  -6   6  11        117.95         94.43        15.18 o                         
  -5   6  11          6.22        -19.81        25.54 o                         
  -4   6  11        119.02         91.35        12.60 o                         
  -3   6  11        234.76        202.35        15.52 o                         
  -2   6  11         62.00         64.25        13.37 o                         
  -1   6  11         11.66         -0.86         9.73 o                         
   0   6  11         21.28          0.99        17.03 o                         
   1   6  11         25.66         15.07         8.29 o                         
   2   6  11         89.52         86.21         9.57 o                         
   3   6  11        534.52        546.66        20.38 o                         
   4   6  11          3.24         -0.19         8.21 o                         
   5   6  11        232.86        222.89        13.05 o                         
   6   6  11         29.22         28.89         9.85 o                         
   7   6  11         65.89         48.63        10.41 o                         
   8   6  11         64.41         57.54        10.13 o                         
   9   6  11         87.35         75.22        14.37 o                         
  10   6  11        175.55        181.57        12.44 o                         
  11   6  11         30.29         43.56         8.77 o                         
  12   6  11         16.94          8.77         7.85 o                         
 -14   7  11        154.03        160.78        12.98 o                         
 -13   7  11         89.80         80.16         9.68 o                         
 -12   7  11         69.04         98.79        10.25 o                         
 -11   7  11        882.43       1117.63        82.37 o                         
 -10   7  11        105.92        118.96        19.00 o                         
  -9   7  11        137.77        118.99        17.95 o                         
  -8   7  11        226.31        267.64        29.78 o                         
  -7   7  11         53.68         36.26        13.26 o                         
  -6   7  11        481.92        499.81        20.90 o                         
  -5   7  11       1982.95       1906.78        86.25 o                         
  -4   7  11       1731.49       1758.39        63.69 o                         
  -3   7  11        105.64         90.17        11.32 o                         
  -2   7  11         85.13        145.03        30.18 o                         
  -1   7  11        506.88        563.83        27.45 o                         
   0   7  11       1363.06       1485.82        60.00 o                         
   1   7  11       2175.43       2213.92        88.67 o                         
   2   7  11       2565.41       2552.76        84.17 o                         
   3   7  11       1034.53        980.59        41.53 o                         
   4   7  11          7.80          3.03         9.78 o                         
   5   7  11        172.07        206.55        12.23 o                         
   6   7  11        164.90        178.59        17.19 o                         
   7   7  11        317.32        363.29        16.81 o                         
   8   7  11         27.13         12.54         8.42 o                         
   9   7  11        219.81        202.39        12.90 o                         
  10   7  11         83.53         85.69        10.19 o                         
  11   7  11         59.02         52.08         7.16 o                         
 -13   8  11         43.82         44.58        10.50 o                         
 -12   8  11         36.09         22.31        27.55 o                         
 -11   8  11          3.88         -0.68        11.41 o                         
 -10   8  11        252.92        298.88        21.55 o                         
  -9   8  11        682.83        782.45        38.53 o                         
  -8   8  11        441.36        474.11        31.42 o                         
  -7   8  11          1.73        -13.92        16.36 o                         
  -6   8  11         24.34         20.51        12.86 o                         
  -5   8  11       1874.38       1848.05        65.06 o                         
  -4   8  11        350.61        366.37        22.29 o                         
  -3   8  11        589.66        523.39        25.78 o                         
  -2   8  11        389.38        437.60        30.25 o                         
  -1   8  11          2.01         11.63        14.18 o                         
   0   8  11        630.77        508.00        25.64 o                         
   1   8  11         28.03         15.89        12.89 o                         
   2   8  11         29.46          8.06        11.83 o                         
   3   8  11         88.12         74.73        12.67 o                         
   4   8  11        160.22        118.35        20.21 o                         
   5   8  11         13.94         36.33        15.59 o                         
   6   8  11         68.48         60.83        10.53 o                         
   7   8  11         43.84         45.10         9.53 o                         
   8   8  11         42.02         26.54        10.04 o                         
   9   8  11          0.02          4.81        20.97 o                         
  10   8  11          2.61          8.20        16.13 o                         
 -12   9  11        303.50        322.95        16.74 o                         
 -11   9  11       1164.06       1331.80        55.48 o                         
 -10   9  11        588.08        560.46        62.36 o                         
  -9   9  11        280.14        292.99        44.35 o                         
  -8   9  11        205.62        225.74        23.89 o                         
  -7   9  11         15.69         19.27        19.19 o                         
  -6   9  11       1575.21       1684.90        84.05 o                         
  -5   9  11        229.52        257.40        15.92 o                         
  -4   9  11        109.97        121.36        13.28 o                         
  -3   9  11        944.22        852.74        35.16 o                         
  -2   9  11        380.65        415.57        30.62 o                         
  -1   9  11        309.72        323.79        18.75 o                         
   0   9  11        758.46        667.51        28.44 o                         
   1   9  11        402.97        396.55        31.69 o                         
   2   9  11          0.96          4.57        13.91 o                         
   3   9  11          7.29         22.27        30.56 o                         
   4   9  11          1.65          2.05        57.72 o                         
   5   9  11        368.57        390.62        63.17 o                         
   6   9  11        205.25        172.76        52.17 o                         
   7   9  11        229.47        244.59        32.33 o                         
   8   9  11         25.88         43.10        21.14 o                         
   9   9  11         55.01         76.36        17.22 o                         
 -11  10  11        369.44        377.30        24.65 o                         
 -10  10  11         45.17         24.91        18.36 o                         
  -9  10  11         10.21          4.16         9.84 o                         
  -8  10  11         68.73         57.70        11.76 o                         
  -7  10  11        102.73         69.31        11.93 o                         
  -6  10  11          0.32        -11.28        12.23 o                         
  -5  10  11          4.52         16.16        14.63 o                         
  -4  10  11         43.96         43.87        18.56 o                         
  -3  10  11        679.56        594.07        34.34 o                         
  -2  10  11         16.51         65.14        21.04 o                         
  -1  10  11        215.33        171.81        20.85 o                         
   0  10  11        129.35         59.13        22.39 o                         
   1  10  11        192.98        206.19        18.49 o                         
   2  10  11          5.99          3.18        36.50 o                         
   3  10  11         34.32         33.74        31.12 o                         
   4  10  11         47.06         27.67        24.32 o                         
   5  10  11        152.70        143.98        23.77 o                         
   6  10  11          1.44         -8.63        29.09 o                         
   7  10  11          0.97          0.44        24.40 o                         
   8  10  11          3.99         34.17        18.96 o                         
  -8  11  11          9.02          2.77        16.41 o                         
  -7  11  11        213.11        163.05        62.25 o                         
  -6  11  11        285.56        222.90        42.58 o                         
  -5  11  11        438.80        352.80        34.13 o                         
  -4  11  11         24.29          2.65        25.47 o                         
  -3  11  11          4.87         -5.01        26.25 o                         
  -2  11  11        460.86        465.26        42.17 o                         
  -1  11  11        511.89        438.18        50.15 o                         
   0  11  11        198.02        211.23        34.06 o                         
   1  11  11        209.90        202.71        34.56 o                         
   2  11  11         68.51         30.14        24.38 o                         
   3  11  11        339.99        281.59        74.38 o                         
   4  11  11        288.23        230.04        26.92 o                         
   5  11  11        155.97        122.27        19.82 o                         
   6  11  11         84.32         56.45        16.08 o                         
  -5  12  11        116.02         67.77        25.61 o                         
  -4  12  11         39.42         19.38        29.64 o                         
  -3  12  11          3.84        -25.18        30.91 o                         
  -2  12  11         36.16         51.91        24.98 o                         
  -1  12  11         24.78         17.47        19.03 o                         
   0  12  11         34.12         27.93        18.53 o                         
   1  12  11          0.03          2.01        21.78 o                         
   2  12  11         29.80         14.55        20.67 o                         
 -17   0  12         11.06         -3.40        12.17 o                         
 -16   0  12          0.31        -14.36        19.52 o                         
 -14   0  12        129.73        164.17        20.22 o                         
 -13   0  12        522.12        566.95        27.48 o                         
 -12   0  12       1489.59       1591.56        55.39 o                         
 -11   0  12        466.05        521.57        26.31 o                         
 -10   0  12        145.05        151.39        12.69 o                         
  -9   0  12        961.83        806.32        76.93 o                         
  -8   0  12       4368.52       4458.64       294.63 o                         
  -7   0  12       1895.75       1722.69        87.04 o                         
  -6   0  12       2884.19       2734.20        97.87 o                         
  -5   0  12        697.58        514.91        24.81 o                         
  -4   0  12        332.07        311.89        42.22 o                         
  -3   0  12       8433.92       8938.97       340.95 o                         
  -2   0  12      45846.61      49920.84      1602.18 o                         
  -1   0  12       9030.29       8820.62       330.84 o                         
   0   0  12       3759.00       3439.43       101.54 o                         
   1   0  12         63.48         87.74        10.55 o                         
   2   0  12       1430.56       1363.50        53.89 o                         
   3   0  12        640.49        603.74        33.33 o                         
   4   0  12        412.89        550.52        31.39 o                         
   5   0  12       1104.75       1088.93        56.11 o                         
   6   0  12       1946.20       2138.51       104.00 o                         
   7   0  12       1512.08       1754.34        85.58 o                         
   8   0  12        428.92        450.59        27.90 o                         
   9   0  12          0.37         -7.07        15.70 o                         
  10   0  12          1.18         -2.19        15.07 o                         
  11   0  12         32.78         44.64        14.08 o                         
  12   0  12          6.42          8.98        11.11 o                         
  13   0  12        169.62        176.99        20.66 o                         
 -17   1  12         24.93         23.08         8.15 o                         
 -16   1  12          9.89          5.04        10.71 o                         
 -15   1  12         26.80          7.47        11.66 o                         
 -14   1  12          1.78        -11.17        11.17 o                         
 -13   1  12        353.83        365.46        17.10 o                         
 -12   1  12       1067.98       1144.13        38.69 o                         
 -11   1  12       1765.09       1822.75        48.85 o                         
 -10   1  12       1289.66       1223.21        34.35 o                         
  -9   1  12         48.00         26.82        10.25 o                         
  -8   1  12        129.26        114.00        12.76 o                         
  -7   1  12        423.59        315.71        14.58 o                         
  -6   1  12         65.79         65.49         9.10 o                         
  -5   1  12          3.67        -16.78        16.78 o                         
  -4   1  12        262.77        287.00        12.37 o                         
  -3   1  12        319.73        534.64        69.49 o                         
  -2   1  12         43.85         41.06         9.99 o                         
  -1   1  12       1164.47       1047.18        25.74 o                         
   0   1  12       1266.88       1075.34        28.44 o                         
   1   1  12        419.41        384.10        12.67 o                         
   2   1  12         33.34         31.14         7.15 o                         
   3   1  12        285.30        300.68        13.21 o                         
   4   1  12        220.01        209.59        12.36 o                         
   5   1  12         28.69         36.70         9.26 o                         
   6   1  12         30.32         36.79         9.73 o                         
   7   1  12        173.96        202.55        13.26 o                         
   8   1  12        250.27        270.91        14.77 o                         
   9   1  12         78.53         76.27        11.25 o                         
  10   1  12          4.67          7.08        10.38 o                         
  11   1  12        233.10        274.56        22.18 o                         
  12   1  12          1.08          0.17        10.40 o                         
  13   1  12         15.40          9.96         7.19 o                         
  14   1  12         30.87          2.46        18.00 o                         
 -16   2  12          3.00         -3.36         9.44 o                         
 -15   2  12          9.82         -2.77        10.17 o                         
 -14   2  12        182.64        213.93        15.23 o                         
 -13   2  12        125.36        137.15        13.45 o                         
 -12   2  12       1598.24       1720.37        51.00 o                         
 -11   2  12        129.19        122.96        15.07 o                         
 -10   2  12       2613.19       2653.59        79.81 o                         
  -9   2  12       1111.10       1202.17        43.90 o                         
  -8   2  12       2253.62       2192.88        73.29 o                         
  -7   2  12       2063.02       1879.68        43.22 o                         
  -6   2  12        167.96        163.97         9.23 o                         
  -5   2  12       2172.65       1750.26        59.89 o                         
  -4   2  12         40.41         17.48         8.55 o                         
  -3   2  12       1407.77       1455.04       212.79 o                         
  -2   2  12       1681.49       1599.40        67.43 o                         
  -1   2  12       3825.34       3290.64        70.65 o                         
   0   2  12        547.14        619.51        17.50 o                         
   1   2  12       1795.86       1621.76        49.38 o                         
   2   2  12         34.23         14.13         6.61 o                         
   3   2  12       1446.46       1292.40        44.89 o                         
   4   2  12         67.60         52.38         9.62 o                         
   5   2  12        191.74        204.34        11.34 o                         
   6   2  12        456.67        444.71        19.47 o                         
   7   2  12          1.60         -4.56         9.56 o                         
   8   2  12        115.55        112.86        11.37 o                         
   9   2  12         32.22         32.70         9.80 o                         
  10   2  12        328.22        477.60        31.27 o                         
  11   2  12          1.92         28.23        14.14 o                         
  12   2  12          5.80          0.53        10.81 o                         
  13   2  12          6.77         10.58         7.90 o                         
 -17   3  12          0.36         -1.49         6.47 o                         
 -16   3  12          3.99         -8.29        10.29 o                         
 -15   3  12          3.23         -2.36         8.11 o                         
 -14   3  12         10.33          4.51         8.99 o                         
 -13   3  12        190.07        189.31        15.13 o                         
 -12   3  12        143.79        166.58        11.48 o                         
 -11   3  12          2.11         -1.22        12.49 o                         
 -10   3  12        649.88        658.62        38.48 o                         
  -9   3  12        113.89        152.41        23.77 o                         
  -8   3  12         19.25         10.01        11.85 o                         
  -7   3  12         12.44         17.28        14.67 o                         
  -6   3  12        600.44        577.64        18.00 o                         
  -5   3  12        713.35        623.93        18.33 o                         
  -4   3  12        560.49        527.21        21.66 o                         
  -3   3  12         70.57         75.39         6.62 o                         
  -2   3  12         44.94         65.26         8.71 o                         
  -1   3  12         36.86         45.98         8.65 o                         
   0   3  12        258.86        247.15        11.56 o                         
   1   3  12          3.83         -4.27         7.63 o                         
   2   3  12        450.01        462.86        17.01 o                         
   3   3  12         22.14         14.12         9.02 o                         
   4   3  12        762.15        742.58        26.01 o                         
   5   3  12         77.15         80.79        15.24 o                         
   6   3  12        333.15        384.19        25.36 o                         
   7   3  12        195.47        166.24        20.68 o                         
   8   3  12        152.08        183.38        26.24 o                         
   9   3  12        106.64         93.95        26.49 o                         
  10   3  12        124.03        153.40        17.80 o                         
  11   3  12          0.67         -2.65        12.98 o                         
  12   3  12          0.34          1.68         9.99 o                         
  13   3  12          2.08         11.47         6.23 o                         
 -16   4  12         24.79         11.86         8.22 o                         
 -15   4  12        200.12        210.92         9.48 o                         
 -14   4  12         15.44         20.73         8.97 o                         
 -13   4  12        230.97        222.13        19.00 o                         
 -12   4  12          0.85          5.71        13.50 o                         
 -11   4  12        384.83        351.93        19.60 o                         
 -10   4  12        150.36        168.79        21.37 o                         
  -9   4  12         73.96         48.01        14.50 o                         
  -8   4  12        132.26        152.51        27.08 o                         
  -7   4  12        608.59        535.64        18.92 o                         
  -6   4  12        260.71        206.00        13.64 o                         
  -5   4  12       5069.49       4694.99       139.44 o                         
  -4   4  12       2326.58       2152.82        85.77 o                         
  -3   4  12       1501.72       1373.08        57.75 o                         
  -2   4  12       1765.58       1498.95        51.65 o                         
  -1   4  12        272.96        266.27        11.24 o                         
   0   4  12        875.03        782.07        24.55 o                         
   1   4  12        569.26        559.34        17.43 o                         
   2   4  12       2452.78       2565.27        76.84 o                         
   3   4  12        960.89        945.51        31.00 o                         
   4   4  12       2447.12       2664.27       109.58 o                         
   5   4  12        892.52        917.34        32.07 o                         
   6   4  12        262.89        276.67        17.31 o                         
   7   4  12         80.23        107.18        14.15 o                         
   8   4  12        327.75        355.76        17.12 o                         
   9   4  12         10.17         -1.23        11.06 o                         
  10   4  12         10.33         -4.34        15.20 o                         
  11   4  12         34.15         39.41        28.15 o                         
  12   4  12        268.87         30.62        31.16 o                         
  13   4  12          9.76         12.95         9.27 o                         
 -16   5  12        131.91         95.21        11.88 o                         
 -15   5  12         12.27          8.32         6.58 o                         
 -14   5  12         11.28          3.27         7.64 o                         
 -13   5  12         15.27         -3.26         9.85 o                         
 -12   5  12         20.88         17.24        10.25 o                         
 -11   5  12         27.37         22.28        27.80 o                         
 -10   5  12          1.17         -4.33        22.58 o                         
  -9   5  12         41.81         41.90        17.49 o                         
  -8   5  12        255.99        256.05        15.24 o                         
  -7   5  12        762.55        630.35        24.18 o                         
  -6   5  12        339.45        396.26        17.63 o                         
  -5   5  12         99.56         91.20        11.14 o                         
  -4   5  12         45.24         21.89        10.47 o                         
  -3   5  12        158.52        172.27        15.41 o                         
  -2   5  12          6.40         -3.41         7.63 o                         
  -1   5  12        231.59        228.11        12.48 o                         
   0   5  12        558.55        636.20        22.84 o                         
   1   5  12        358.88        314.46        14.72 o                         
   2   5  12         83.29         60.58         8.41 o                         
   3   5  12        310.49        322.60        13.52 o                         
   4   5  12        720.49        784.55        24.51 o                         
   5   5  12         90.35         83.24         9.65 o                         
   6   5  12         26.52         33.52        10.68 o                         
   7   5  12          0.09         -2.84        10.82 o                         
   8   5  12          8.05         -0.05        10.97 o                         
   9   5  12         11.58         15.90        10.23 o                         
  10   5  12         27.89         24.58         9.29 o                         
  11   5  12         20.39         13.10         8.02 o                         
  12   5  12        305.82        295.80        35.83 o                         
 -15   6  12         66.87         49.80        10.96 o                         
 -14   6  12         74.02         76.57        10.74 o                         
 -13   6  12        142.50        154.10        20.58 o                         
 -12   6  12         19.19         26.69         9.02 o                         
 -11   6  12        954.11        943.36        52.39 o                         
 -10   6  12        252.01        242.98        16.87 o                         
  -9   6  12        348.66        304.76        23.47 o                         
  -8   6  12        812.83        984.90       113.80 o                         
  -7   6  12       1387.36       1332.51        51.69 o                         
  -6   6  12         49.81         52.85        15.91 o                         
  -5   6  12         15.12         15.00        14.88 o                         
  -4   6  12        830.96        835.09        36.45 o                         
  -3   6  12       3604.34       3760.57       113.87 o                         
  -2   6  12        458.58        511.72        27.39 o                         
  -1   6  12         12.47         12.11         8.20 o                         
   0   6  12        558.89        503.84        19.61 o                         
   1   6  12       1010.59        994.27        32.85 o                         
   2   6  12       1740.74       1705.11        52.65 o                         
   3   6  12       2734.00       2858.80        80.01 o                         
   4   6  12       2070.82       2233.55        81.89 o                         
   5   6  12         66.96         68.92        10.48 o                         
   6   6  12         87.19         92.18        11.12 o                         
   7   6  12          8.41          8.39         9.97 o                         
   8   6  12         97.29         86.17        16.21 o                         
   9   6  12         61.22         66.57        10.38 o                         
  10   6  12         37.93         34.32         8.47 o                         
  11   6  12        265.69        242.50        23.31 o                         
 -14   7  12          1.78         -4.48        16.73 o                         
 -13   7  12         12.62         16.24         9.87 o                         
 -12   7  12        166.04        214.01        18.03 o                         
 -11   7  12         92.36         88.61        13.51 o                         
 -10   7  12       1993.58       2187.58       103.84 o                         
  -9   7  12       1184.95       1192.25        58.62 o                         
  -8   7  12       1804.48       1621.49        83.26 o                         
  -7   7  12         18.17         25.88        12.82 o                         
  -6   7  12        734.41        724.86        37.13 o                         
  -5   7  12       1083.86       1002.16        35.55 o                         
  -4   7  12        855.53        848.76        35.53 o                         
  -3   7  12          4.89         -3.41        15.04 o                         
  -2   7  12        511.00        528.88        37.66 o                         
  -1   7  12        200.30        172.77        17.49 o                         
   0   7  12          1.20         35.28        19.40 o                         
   1   7  12         30.11         39.52         9.10 o                         
   2   7  12        466.31        411.13        27.22 o                         
   3   7  12        214.36        198.38        11.79 o                         
   4   7  12         66.54         99.60        11.45 o                         
   5   7  12       1139.96       1286.86        68.74 o                         
   6   7  12         30.27         34.68        10.45 o                         
   7   7  12        160.83        173.95        11.25 o                         
   8   7  12         21.62         18.35         9.91 o                         
   9   7  12         24.01         33.78         9.77 o                         
  10   7  12         13.19          5.40         7.86 o                         
 -13   8  12          0.94         -3.40        11.74 o                         
 -12   8  12         61.35         77.21        15.73 o                         
 -11   8  12         53.62         68.17        11.55 o                         
 -10   8  12         33.22         23.30        18.07 o                         
  -9   8  12         11.92         30.64        15.31 o                         
  -8   8  12        449.55        497.46        31.26 o                         
  -7   8  12       1664.04       1546.49        75.47 o                         
  -6   8  12       1910.96       1865.05        86.01 o                         
  -5   8  12        380.61        399.69        21.13 o                         
  -4   8  12         78.86         61.04        13.43 o                         
  -3   8  12         49.56        102.86        30.89 o                         
  -2   8  12        629.56        637.68        39.21 o                         
  -1   8  12       2128.57       2070.64        88.53 o                         
   0   8  12        910.51        903.04        39.57 o                         
   1   8  12        359.57        396.48        23.32 o                         
   2   8  12          5.88         -1.37        13.11 o                         
   3   8  12          8.93         10.72        12.27 o                         
   4   8  12        327.81        315.68        38.30 o                         
   5   8  12        165.08        171.97        14.40 o                         
   6   8  12        651.59        640.20        39.19 o                         
   7   8  12        104.93         93.42        13.67 o                         
   8   8  12         27.26         23.20         8.33 o                         
   9   8  12        602.14        733.41        44.18 o                         
  10   8  12          5.57        -20.73        20.73 o                         
 -12   9  12        193.79        203.56        20.74 o                         
 -11   9  12         99.79         89.43        11.67 o                         
 -10   9  12         55.06         52.50        10.38 o                         
  -9   9  12          6.84         13.92        13.90 o                         
  -8   9  12          0.27         -6.33        18.90 o                         
  -7   9  12         58.23         46.44        19.63 o                         
  -6   9  12        714.60        680.86        40.33 o                         
  -5   9  12         18.04         40.77        12.50 o                         
  -4   9  12        845.86        891.43        33.93 o                         
  -3   9  12          5.91          4.46        14.24 o                         
  -2   9  12         16.02         15.96        13.67 o                         
  -1   9  12          0.58         -9.95        13.19 o                         
   0   9  12        637.71        512.54        28.85 o                         
   1   9  12       1011.54        802.28        51.36 o                         
   2   9  12        355.96        272.91        20.38 o                         
   3   9  12        222.84        176.14        63.66 o                         
   4   9  12        562.27        499.97        48.99 o                         
   5   9  12        103.40         66.17        39.24 o                         
   6   9  12          1.85          0.07        23.39 o                         
   7   9  12         50.08         41.26        23.33 o                         
   8   9  12          0.02         11.30        37.53 o                         
   9   9  12         15.36         16.55        21.79 o                         
 -10  10  12        100.95         90.24        31.87 o                         
  -9  10  12        270.95        217.78        44.86 o                         
  -8  10  12        462.21        362.08        74.31 o                         
  -7  10  12        467.65        316.30        32.90 o                         
  -6  10  12        106.73        102.04        14.32 o                         
  -5  10  12        626.31        549.97        34.77 o                         
  -4  10  12        520.84        451.91        27.96 o                         
  -3  10  12        697.03        756.40        43.94 o                         
  -2  10  12        204.14        289.57        24.95 o                         
  -1  10  12        380.96        399.24        26.31 o                         
   0  10  12         73.64         66.33        16.40 o                         
   1  10  12         31.47         36.08        13.43 o                         
   2  10  12        167.03        150.37        44.67 o                         
   3  10  12         10.99          5.82        24.88 o                         
   4  10  12          1.26          0.77        23.16 o                         
   5  10  12          4.51         28.46        30.49 o                         
   6  10  12        302.24        254.73        51.99 o                         
   7  10  12        327.58        343.91        24.86 o                         
  -8  11  12         63.92         10.54        49.23 o                         
  -7  11  12          2.31         13.65        58.93 o                         
  -6  11  12        101.58         55.32        38.06 o                         
  -5  11  12        234.89        229.39        30.17 o                         
  -4  11  12          9.02         -7.69        24.98 o                         
  -3  11  12        293.61        312.44        29.79 o                         
  -2  11  12         22.79         33.72        25.75 o                         
  -1  11  12          7.02         23.02        31.65 o                         
   0  11  12         22.71         31.36        30.56 o                         
   1  11  12         16.21          4.78        29.11 o                         
   2  11  12         35.76         68.62        31.97 o                         
   3  11  12         64.83         38.19        20.15 o                         
   4  11  12         25.51         22.82        21.87 o                         
   5  11  12          0.03          8.99        15.11 o                         
  -4  12  12          7.30         -4.39        26.17 o                         
  -3  12  12        179.12        128.11        32.12 o                         
  -2  12  12       1337.31       1002.51       197.08 o                         
  -1  12  12       1033.46        714.16        83.93 o                         
   0  12  12        337.96        316.82        24.81 o                         
   1  12  12         28.87         14.13        22.57 o                         
   2  12  12         99.35         87.22        34.80 o                         
 -17   1  13        145.91        118.93        10.15 o                         
 -16   1  13         20.92         25.58        12.62 o                         
 -15   1  13        324.71        360.23        23.80 o                         
 -14   1  13        889.80       1084.19        44.87 o                         
 -13   1  13        471.99        508.96        20.73 o                         
 -12   1  13       1076.75       1207.09        37.30 o                         
 -11   1  13       1107.47       1116.79        29.57 o                         
 -10   1  13        328.88        343.45        17.54 o                         
  -9   1  13        100.70         76.50        11.17 o                         
  -8   1  13        739.01        602.22        26.24 o                         
  -7   1  13        521.65        363.06        17.00 o                         
  -6   1  13       2052.13       1822.16        55.34 o                         
  -5   1  13         63.42         63.56        10.33 o                         
  -4   1  13       1934.90       1705.58        44.09 o                         
  -3   1  13        398.51        785.64       150.30 o                         
  -2   1  13       4643.04       4432.17       101.73 o                         
  -1   1  13       6031.59       5389.62       107.76 o                         
   0   1  13        181.84        149.43         7.02 o                         
   1   1  13      13054.79      13696.47       359.19 o                         
   2   1  13        197.33        241.92        10.09 o                         
   3   1  13       6822.07       7428.09       216.44 o                         
   4   1  13          3.18          1.31         8.47 o                         
   5   1  13        909.71        942.41        31.13 o                         
   6   1  13         76.17         87.72        10.38 o                         
   7   1  13         36.33         47.64         9.95 o                         
   8   1  13        104.83        113.55        10.88 o                         
   9   1  13          7.47         -5.56        10.13 o                         
  10   1  13        495.58        583.98        32.36 o                         
  11   1  13         45.00         39.03         8.49 o                         
  12   1  13         35.86         36.99         9.20 o                         
  13   1  13          8.56          5.56         5.23 o                         
 -17   2  13          0.05          0.57        10.26 o                         
 -16   2  13        122.47        128.05        15.51 o                         
 -15   2  13        323.14        321.67        14.98 o                         
 -14   2  13        208.39        221.14        20.20 o                         
 -13   2  13         52.52         58.01        11.16 o                         
 -12   2  13        221.13        220.61        15.79 o                         
 -11   2  13        162.83        183.71        16.10 o                         
 -10   2  13        161.74        135.48        12.91 o                         
  -9   2  13        192.73        156.68        15.77 o                         
  -8   2  13       1453.97       1459.94        50.99 o                         
  -7   2  13        789.63        799.93        22.46 o                         
  -6   2  13        185.97        159.90         9.74 o                         
  -5   2  13       1238.92       1035.59        33.29 o                         
  -4   2  13        738.89        754.31        24.48 o                         
  -3   2  13        367.25        514.00        95.57 o                         
  -2   2  13        101.39        105.76         9.06 o                         
  -1   2  13        737.49        710.81        18.07 o                         
   0   2  13       1093.99       1087.19        29.77 o                         
   1   2  13       1350.27       1403.58        37.03 o                         
   2   2  13         29.52         39.21         7.36 o                         
   3   2  13        603.05        570.95        19.14 o                         
   4   2  13        906.85        943.70        34.45 o                         
   5   2  13         23.01         14.78        12.71 o                         
   6   2  13        247.31        232.73        15.16 o                         
   7   2  13          9.82         13.12        10.21 o                         
   8   2  13        154.58        146.50        15.17 o                         
   9   2  13        113.88        125.76        16.36 o                         
  10   2  13         17.97         20.73        12.97 o                         
  11   2  13         36.93         23.79        12.86 o                         
  12   2  13          3.06          1.81         8.27 o                         
  13   2  13          8.52          2.82         5.59 o                         
 -16   3  13        251.06        263.92        21.29 o                         
 -15   3  13        359.84        344.88        13.03 o                         
 -14   3  13        161.25        176.14        10.43 o                         
 -13   3  13         72.01         89.31        11.19 o                         
 -12   3  13         20.45         36.24        10.39 o                         
 -11   3  13         46.17         37.81        16.23 o                         
 -10   3  13       1133.64       1152.93        51.08 o                         
  -9   3  13       2842.27       2828.28       178.65 o                         
  -8   3  13       2922.09       2644.25        86.27 o                         
  -7   3  13       3646.55       3429.91        88.15 o                         
  -6   3  13        944.53        946.77        32.58 o                         
  -5   3  13        244.81        253.49        12.20 o                         
  -4   3  13       1108.97        987.95        32.65 o                         
  -3   3  13        116.05        101.08         7.16 o                         
  -2   3  13       1118.07        933.20        24.57 o                         
  -1   3  13         90.35         79.55         8.61 o                         
   0   3  13          3.89         -1.46         7.51 o                         
   1   3  13         39.78         29.71         8.22 o                         
   2   3  13        459.76        435.53        18.62 o                         
   3   3  13        476.79        512.54        22.24 o                         
   4   3  13        331.70        316.50        15.26 o                         
   5   3  13        918.98        961.40        41.75 o                         
   6   3  13       1715.85       2010.03        80.77 o                         
   7   3  13        497.06        523.40        25.07 o                         
   8   3  13        683.96        742.31        50.21 o                         
   9   3  13          6.25          0.44        14.21 o                         
  10   3  13          4.06         16.67        12.82 o                         
  11   3  13         32.90         36.88        13.11 o                         
  12   3  13        192.91         40.71        19.08 o                         
  13   3  13         33.97         20.80         7.07 o                         
 -16   4  13          0.28         -4.07         7.65 o                         
 -15   4  13          1.81         -3.32         6.73 o                         
 -14   4  13         10.14         11.65         8.07 o                         
 -13   4  13        465.53        474.35        30.94 o                         
 -12   4  13          0.24         -3.69        13.62 o                         
 -11   4  13        164.24        213.87        28.97 o                         
 -10   4  13        675.81        676.56        38.92 o                         
  -9   4  13        101.79        128.48        16.30 o                         
  -8   4  13          2.54         34.00        28.58 o                         
  -7   4  13         30.72         -5.14        10.79 o                         
  -6   4  13         13.31         17.30        15.88 o                         
  -5   4  13        170.78        189.96        14.14 o                         
  -4   4  13        323.96        291.34        16.53 o                         
  -3   4  13        114.82        113.01        12.42 o                         
  -2   4  13         45.10         35.52         9.81 o                         
  -1   4  13        397.42        372.50        16.32 o                         
   0   4  13          0.08          3.80        11.26 o                         
   1   4  13       1049.31        962.39        27.60 o                         
   2   4  13          0.53         -0.36         8.38 o                         
   3   4  13        213.51        199.77        11.54 o                         
   4   4  13         34.67         35.54        10.96 o                         
   5   4  13        452.47        422.33        18.43 o                         
   6   4  13        546.22        604.40        26.24 o                         
   7   4  13         40.19         46.71        13.50 o                         
   8   4  13         11.78         25.83        13.14 o                         
   9   4  13          5.66          5.64        12.01 o                         
  10   4  13         67.34         52.02        18.23 o                         
  11   4  13          4.08        -12.01        12.01 o                         
  12   4  13         20.64          4.73         8.82 o                         
 -15   5  13         10.02         13.93         6.31 o                         
 -14   5  13         27.48         34.42         7.49 o                         
 -13   5  13         57.60         56.83        10.68 o                         
 -12   5  13        145.36        202.32        12.80 o                         
 -11   5  13        248.83        318.47        32.26 o                         
 -10   5  13        627.59        481.92        33.10 o                         
  -9   5  13        646.44        559.63        25.19 o                         
  -8   5  13       1485.27       1307.06        54.70 o                         
  -7   5  13        639.44        638.88        42.14 o                         
  -6   5  13        586.21        582.89        25.98 o                         
  -5   5  13         41.14        187.04        42.92 o                         
  -4   5  13        766.21        687.44        25.99 o                         
  -3   5  13        106.21        114.26        20.16 o                         
  -2   5  13          6.50          6.47         8.13 o                         
  -1   5  13         64.13         53.69         8.91 o                         
   0   5  13         33.34         17.56         8.92 o                         
   1   5  13          4.74         -3.03         9.18 o                         
   2   5  13        110.00        124.11        12.41 o                         
   3   5  13         15.47         16.07        10.08 o                         
   4   5  13       2175.35       2341.37       128.94 o                         
   5   5  13       3037.92       3590.33        99.74 o                         
   6   5  13       1002.00       1121.54        37.11 o                         
   7   5  13        357.63        374.64        17.53 o                         
   8   5  13         42.29         39.38        10.88 o                         
   9   5  13         11.26         20.18         9.76 o                         
  10   5  13         24.43         28.69        10.20 o                         
  11   5  13        130.68        145.53        10.71 o                         
  12   5  13        716.74        619.17        78.02 o                         
 -15   6  13          0.08          2.55        11.46 o                         
 -14   6  13         24.45         26.54         8.48 o                         
 -13   6  13         11.02          3.44         9.48 o                         
 -12   6  13          0.51        -10.36        12.02 o                         
 -11   6  13        105.26         87.57        16.20 o                         
 -10   6  13        341.30        358.28        25.58 o                         
  -9   6  13        269.85        258.16        23.84 o                         
  -8   6  13         18.32          1.69        16.85 o                         
  -7   6  13        450.34        418.95        44.46 o                         
  -6   6  13        170.09        135.61        17.22 o                         
  -5   6  13        748.60        836.54        32.73 o                         
  -4   6  13        284.60        286.30        22.08 o                         
  -3   6  13        102.69         93.14        21.39 o                         
  -2   6  13         11.17          4.12         8.24 o                         
  -1   6  13         22.42          4.80         8.44 o                         
   0   6  13        119.46         95.85        10.09 o                         
   1   6  13        372.91        348.33        16.33 o                         
   2   6  13         48.37         42.09         9.77 o                         
   3   6  13        658.90        651.83        33.19 o                         
   4   6  13       1619.86       1786.60        51.72 o                         
   5   6  13        186.20        171.34        12.24 o                         
   6   6  13         68.07         63.17        11.62 o                         
   7   6  13         45.96         37.22        10.12 o                         
   8   6  13          0.74         -3.80         9.23 o                         
   9   6  13          3.60          9.04         8.22 o                         
  10   6  13         29.58         19.88         6.96 o                         
  11   6  13          0.44          7.99         7.92 o                         
 -14   7  13         43.83         56.21        18.50 o                         
 -13   7  13        334.12        359.28        32.23 o                         
 -12   7  13        691.26        851.52        79.39 o                         
 -11   7  13        439.31        492.03        28.55 o                         
 -10   7  13         22.09         13.31        15.98 o                         
  -9   7  13         12.77          8.56        13.24 o                         
  -8   7  13       1071.33       1009.69        49.98 o                         
  -7   7  13       1521.40       1585.00        65.41 o                         
  -6   7  13        231.84        215.22        24.09 o                         
  -5   7  13         94.05        142.26        36.05 o                         
  -4   7  13        428.52        438.56        23.00 o                         
  -3   7  13        297.20        317.83        21.44 o                         
  -2   7  13         62.75         70.81        20.87 o                         
  -1   7  13         21.23         20.99        15.72 o                         
   0   7  13         88.00        108.92        10.13 o                         
   1   7  13        112.06        102.91         9.99 o                         
   2   7  13       1720.43       1789.36        55.14 o                         
   3   7  13       1396.27       1323.52        49.06 o                         
   4   7  13       1532.69       1547.77        52.27 o                         
   5   7  13        482.91        539.44        22.43 o                         
   6   7  13         10.80          8.64        10.18 o                         
   7   7  13        396.01        421.94        21.83 o                         
   8   7  13         37.16         34.71         8.96 o                         
   9   7  13        186.13        214.81        14.29 o                         
  10   7  13          2.61         -1.88         6.56 o                         
 -13   8  13          1.38         -5.02        11.46 o                         
 -12   8  13         13.49         14.81        11.27 o                         
 -11   8  13        180.59        198.48        15.37 o                         
 -10   8  13        457.47        459.08        26.89 o                         
  -9   8  13        141.31        147.68        17.36 o                         
  -8   8  13        339.82        326.56        20.43 o                         
  -7   8  13        536.39        498.36        26.49 o                         
  -6   8  13        249.72        216.95        14.84 o                         
  -5   8  13          1.31          5.47        13.36 o                         
  -4   8  13        246.21        256.47        19.23 o                         
  -3   8  13        201.25        231.66        18.57 o                         
  -2   8  13          0.41          9.02        14.81 o                         
  -1   8  13         53.95         51.10        14.13 o                         
   0   8  13        103.15         78.83        15.01 o                         
   1   8  13        190.35        130.09        15.79 o                         
   2   8  13        291.55        245.73        19.07 o                         
   3   8  13          3.21          1.84        11.36 o                         
   4   8  13         24.74         37.48        16.44 o                         
   5   8  13        491.98        448.93        21.80 o                         
   6   8  13         33.44         19.09         7.93 o                         
   7   8  13         43.81         38.64        10.15 o                         
   8   8  13          0.21         21.67        21.65 o                         
   9   8  13         54.55         70.04        17.47 o                         
 -12   9  13         81.73         77.72         8.95 o                         
 -11   9  13          7.02          2.93         9.79 o                         
 -10   9  13          8.57          6.33         9.62 o                         
  -9   9  13        146.58        140.67        15.75 o                         
  -8   9  13       1011.56        934.60        55.03 o                         
  -7   9  13       1043.62        970.81        46.48 o                         
  -6   9  13        176.53        186.47        17.48 o                         
  -5   9  13        198.27        232.39        23.44 o                         
  -4   9  13          0.75         14.46        14.43 o                         
  -3   9  13         26.14         56.40        19.49 o                         
  -2   9  13         14.49          9.44        13.82 o                         
  -1   9  13        377.75        384.36        21.06 o                         
   0   9  13         73.34         86.32        12.90 o                         
   1   9  13          1.05          1.36        11.26 o                         
   2   9  13        478.12        386.62        19.98 o                         
   3   9  13         84.54         81.30        40.47 o                         
   4   9  13        236.95        206.18        41.08 o                         
   5   9  13        168.28        184.79        26.43 o                         
   6   9  13         67.09         57.92        22.07 o                         
   7   9  13         99.45        138.29        28.44 o                         
   8   9  13         27.10         29.71        16.63 o                         
 -10  10  13         11.14          6.02        15.26 o                         
  -9  10  13         67.94         47.86        14.53 o                         
  -8  10  13        161.54        133.47        45.87 o                         
  -7  10  13        172.92        146.77        25.20 o                         
  -6  10  13          5.69         -2.54        22.56 o                         
  -5  10  13        146.38        108.97        16.68 o                         
  -4  10  13        120.84        114.84        13.96 o                         
  -3  10  13        391.91        412.00        39.66 o                         
  -2  10  13         21.43         24.38        17.36 o                         
  -1  10  13        492.01        445.25        27.95 o                         
   0  10  13         97.48         88.66        16.32 o                         
   1  10  13          9.27          9.51        12.98 o                         
   2  10  13         69.27         81.89        25.95 o                         
   3  10  13          3.29          5.66        23.96 o                         
   4  10  13          0.04         -5.98        31.88 o                         
   5  10  13         17.81         31.24        28.64 o                         
   6  10  13        103.31         97.29        17.77 o                         
   7  10  13         21.01          4.32        22.28 o                         
  -7  11  13         11.38        -48.81        57.16 o                         
  -6  11  13        129.37         91.54        36.57 o                         
  -5  11  13         58.01         36.08        27.42 o                         
  -4  11  13        728.97        570.68        64.09 o                         
  -3  11  13        316.55        235.41        27.66 o                         
  -2  11  13        209.63        184.05        26.62 o                         
  -1  11  13        608.76        540.46        48.49 o                         
   0  11  13        138.51        122.70        30.92 o                         
   1  11  13        116.92         96.56        34.80 o                         
   2  11  13        199.30        209.60        35.30 o                         
   3  11  13         95.09         76.48        17.80 o                         
   4  11  13        148.67         96.69        43.61 o                         
  -4  12  13        123.49         77.81        25.47 o                         
  -3  12  13         40.91         12.95        25.54 o                         
  -2  12  13          0.24        -16.27        27.23 o                         
  -1  12  13         27.13         28.03        21.35 o                         
   0  12  13         30.58          6.12        20.45 o                         
   1  12  13         67.37          5.73        33.18 o                         
 -17   0  14          6.79         -7.43        11.32 o                         
 -16   0  14         64.67         76.04        20.51 o                         
 -15   0  14          0.97         -4.10        28.58 o                         
 -14   0  14          9.60          0.58        37.53 o                         
 -13   0  14         42.19         62.05        32.47 o                         
 -12   0  14        210.42        260.77        16.02 o                         
 -11   0  14       1951.84       2111.24        81.48 o                         
 -10   0  14         37.73         37.85        13.62 o                         
  -9   0  14        726.87        549.59        70.74 o                         
  -8   0  14         35.63         19.49        20.70 o                         
  -7   0  14       1251.65        772.28        86.09 o                         
  -6   0  14       1417.24       1226.61        93.48 o                         
  -5   0  14       3906.41       3528.56       220.27 o                         
  -4   0  14       3508.76       3970.38       223.02 o                         
  -3   0  14       1503.59       1326.00        55.03 o                         
  -2   0  14       2863.96       2587.08        98.14 o                         
  -1   0  14         14.41          2.82         8.73 o                         
   0   0  14         22.91         -0.39         9.13 o                         
   1   0  14        871.26        824.16        37.98 o                         
   2   0  14       1634.17       1613.97        54.58 o                         
   3   0  14       5111.62       6068.97       349.16 o                         
   4   0  14       2363.26       2587.95       126.95 o                         
   5   0  14         76.84         74.16        13.69 o                         
   6   0  14        120.55        105.14        14.75 o                         
   7   0  14         49.81         36.91        13.66 o                         
   8   0  14          1.57          2.46        12.94 o                         
   9   0  14         22.60         28.97        16.45 o                         
  10   0  14          6.64         10.25        12.69 o                         
  11   0  14          5.45          7.29        11.19 o                         
  12   0  14        305.65        257.74        14.24 o                         
  13   0  14         43.55          2.05        17.26 o                         
 -17   1  14          1.17          7.52         7.82 o                         
 -16   1  14         24.66         20.80        12.17 o                         
 -15   1  14         62.40         74.95        17.93 o                         
 -14   1  14          6.88         -1.09        10.46 o                         
 -13   1  14         20.14         14.33        11.12 o                         
 -12   1  14        657.26        692.53        22.09 o                         
 -11   1  14        298.75        327.14        14.46 o                         
 -10   1  14        428.46        433.56        16.27 o                         
  -9   1  14        175.05        150.34        14.89 o                         
  -8   1  14        507.20        473.21        24.06 o                         
  -7   1  14        236.77        215.99        20.02 o                         
  -6   1  14        122.07        107.50        11.56 o                         
  -5   1  14        488.31        552.06        20.48 o                         
  -4   1  14        814.73        901.14        30.77 o                         
  -3   1  14        548.79        550.47        25.13 o                         
  -2   1  14        776.08        800.61        35.10 o                         
  -1   1  14        405.52        288.38        15.88 o                         
   0   1  14       1321.49       1407.77        37.15 o                         
   1   1  14        154.53        134.57         7.71 o                         
   2   1  14         71.84         68.24         7.41 o                         
   3   1  14        244.23        330.32        12.35 o                         
   4   1  14         27.45         28.15         8.75 o                         
   5   1  14        230.18        273.02        14.24 o                         
   6   1  14         47.98         45.52        11.70 o                         
   7   1  14         84.37         73.61        10.32 o                         
   8   1  14         68.74         72.14        10.81 o                         
   9   1  14         69.27         66.71         9.79 o                         
  10   1  14          6.82         10.54        11.07 o                         
  11   1  14        173.43        211.51        14.80 o                         
  12   1  14         68.21         68.65         7.55 o                         
  13   1  14         16.36         19.44         8.56 o                         
 -17   2  14         12.44         -1.59         6.85 o                         
 -16   2  14         93.36         99.16         9.88 o                         
 -15   2  14         55.89         61.09        10.40 o                         
 -14   2  14         90.55        100.94        15.62 o                         
 -13   2  14       1042.64       1178.61        48.02 o                         
 -12   2  14         21.81         19.38        11.38 o                         
 -11   2  14        573.52        600.33        25.90 o                         
 -10   2  14          4.84         29.05        14.25 o                         
  -9   2  14       6308.49       5931.03       238.78 o                         
  -8   2  14       2185.22       2154.45        65.36 o                         
  -7   2  14       1425.87       1291.76        33.96 o                         
  -6   2  14       4630.94       4478.66       124.04 o                         
  -5   2  14        801.18        687.94        23.42 o                         
  -4   2  14       3058.09       2801.91        84.08 o                         
  -3   2  14        199.38        191.17        12.42 o                         
  -2   2  14        652.71        524.53        21.65 o                         
  -1   2  14        419.36        486.42        18.30 o                         
   0   2  14       1357.18       1257.25        36.59 o                         
   1   2  14       1672.41       1675.18        47.64 o                         
   2   2  14       3544.61       3826.59       102.00 o                         
   3   2  14        113.13         99.67         8.14 o                         
   4   2  14         72.74         84.55         8.71 o                         
   5   2  14        352.97        323.17        15.20 o                         
   6   2  14        275.19        312.64        17.95 o                         
   7   2  14         19.09          8.68        10.12 o                         
   8   2  14          2.94          6.98        13.45 o                         
   9   2  14         88.00        128.38        14.50 o                         
  10   2  14         90.35        102.58        19.34 o                         
  11   2  14        396.29        453.43       123.43 o                         
  12   2  14         11.70          7.29         5.99 o                         
  13   2  14          1.15         -4.88        13.37 o                         
 -16   3  14        154.08        192.17        13.75 o                         
 -15   3  14        201.26        192.27         9.92 o                         
 -14   3  14          7.76         19.29        11.39 o                         
 -13   3  14          5.52          9.01         9.65 o                         
 -12   3  14        109.88        110.22        14.90 o                         
 -11   3  14         48.19         45.23        15.01 o                         
 -10   3  14        727.72        596.83        33.88 o                         
  -9   3  14        466.08        439.82        50.00 o                         
  -8   3  14       1076.47        985.77        35.22 o                         
  -7   3  14         28.25         15.42        10.12 o                         
  -6   3  14        123.26         87.87        28.47 o                         
  -5   3  14        284.82        287.69        24.76 o                         
  -4   3  14        110.66        122.14        12.40 o                         
  -3   3  14         32.01         38.97         7.16 o                         
  -2   3  14        711.43        776.00        23.29 o                         
  -1   3  14        430.08        411.10        16.51 o                         
   0   3  14        265.52        289.55        13.20 o                         
   1   3  14          0.73         -0.71         9.38 o                         
   2   3  14        198.93        204.18        15.24 o                         
   3   3  14        167.70        174.21        13.84 o                         
   4   3  14        159.19        139.59        15.47 o                         
   5   3  14          5.24         -0.07        14.77 o                         
   6   3  14        302.75        347.16        20.83 o                         
   7   3  14         48.01         31.20        18.74 o                         
   8   3  14          3.94         -3.36        17.97 o                         
   9   3  14         50.60         49.81        12.25 o                         
  10   3  14         57.05         59.92        12.98 o                         
  11   3  14          0.01         -3.38        10.13 o                         
  12   3  14         47.40         43.45        15.03 o                         
 -16   4  14        189.21        117.02         9.35 o                         
 -15   4  14        159.47        143.11         7.80 o                         
 -14   4  14        193.21        188.09        10.54 o                         
 -13   4  14          3.19         -0.68        12.01 o                         
 -12   4  14          3.53         -4.10        13.61 o                         
 -11   4  14         33.02         18.18        18.36 o                         
 -10   4  14        364.39        337.48        25.83 o                         
  -9   4  14        752.23        705.80        42.33 o                         
  -8   4  14       1102.98        990.28        59.58 o                         
  -7   4  14        610.53        605.06        49.77 o                         
  -6   4  14       3910.11       3771.57        95.82 o                         
  -5   4  14       1586.32       1687.88        52.05 o                         
  -4   4  14       6024.53       5962.76       221.41 o                         
  -3   4  14        839.06        850.38        26.79 o                         
  -2   4  14        812.59        780.48        37.47 o                         
  -1   4  14        203.54        170.08        12.68 o                         
   0   4  14       1713.53       1502.18        43.97 o                         
   1   4  14        650.74        547.49        18.35 o                         
   2   4  14       1813.56       1944.61        51.13 o                         
   3   4  14        933.51        953.12        27.69 o                         
   4   4  14         76.38         58.56        11.94 o                         
   5   4  14         12.47          4.73        10.12 o                         
   6   4  14          0.52        -11.18        11.18 o                         
   7   4  14        204.59        276.92        21.25 o                         
   8   4  14        101.07         94.70        13.34 o                         
   9   4  14        225.55        169.52        24.42 o                         
  10   4  14         30.67          7.05        15.60 o                         
  11   4  14         12.87         10.54        18.89 o                         
  12   4  14         18.59          8.70        12.80 o                         
 -15   5  14         24.84         29.69         5.95 o                         
 -14   5  14          0.00          5.84         7.12 o                         
 -13   5  14         49.58         43.46         9.21 o                         
 -12   5  14         16.50         15.87        13.73 o                         
 -11   5  14         31.80         35.42        16.92 o                         
 -10   5  14          0.14         -0.38        13.14 o                         
  -9   5  14          0.01        -12.94        17.06 o                         
  -8   5  14        331.94        322.62        28.70 o                         
  -7   5  14        124.15         99.80        14.80 o                         
  -6   5  14          0.59        -10.33        13.65 o                         
  -5   5  14          3.00         28.23        18.65 o                         
  -4   5  14         72.30         66.40        11.54 o                         
  -3   5  14       1772.69       2013.61       160.15 o                         
  -2   5  14        574.79        603.41        21.32 o                         
  -1   5  14        758.17        733.47        28.10 o                         
   0   5  14        228.76        248.22        13.51 o                         
   1   5  14         19.65         18.77         9.65 o                         
   2   5  14        134.76        129.04        11.61 o                         
   3   5  14        270.12        286.17        15.52 o                         
   4   5  14         22.45         12.65        11.96 o                         
   5   5  14        194.08        161.67        21.22 o                         
   6   5  14        798.18        906.21        35.87 o                         
   7   5  14         39.16         41.99        11.15 o                         
   8   5  14         37.84         35.40        10.39 o                         
   9   5  14          6.90         10.49         9.62 o                         
  10   5  14         36.10         50.07         8.51 o                         
  11   5  14         40.08         49.84         7.67 o                         
 -15   6  14        166.62        162.77        16.13 o                         
 -14   6  14        339.07        427.28        31.37 o                         
 -13   6  14        425.08        413.80        37.76 o                         
 -12   6  14        817.38       1104.15        91.36 o                         
 -11   6  14         67.01         97.97        22.85 o                         
 -10   6  14         43.36         44.92        21.22 o                         
  -9   6  14       1115.63       1144.98       116.36 o                         
  -8   6  14       1036.01        890.36        57.53 o                         
  -7   6  14        322.70        375.73        47.73 o                         
  -6   6  14        269.83        245.47        17.64 o                         
  -5   6  14          1.41         -0.19        15.26 o                         
  -4   6  14        242.58        228.89        16.80 o                         
  -3   6  14        571.90       1122.89       469.24 o                         
  -2   6  14       1393.71       1463.51        45.16 o                         
  -1   6  14        762.04        765.47        25.87 o                         
   0   6  14        432.42        466.36        18.57 o                         
   1   6  14        233.84        190.18        12.56 o                         
   2   6  14        872.56        807.73        27.58 o                         
   3   6  14          0.58         23.92        14.52 o                         
   4   6  14        751.63        750.21        32.56 o                         
   5   6  14        513.07        568.48        22.02 o                         
   6   6  14         26.69         38.31        10.99 o                         
   7   6  14         90.75         88.29        10.31 o                         
   8   6  14         29.08         42.39        12.34 o                         
   9   6  14         17.68          7.78         7.54 o                         
  10   6  14         33.41         50.18         9.14 o                         
 -14   7  14         61.09         73.08        12.15 o                         
 -13   7  14         97.05        127.53        13.75 o                         
 -12   7  14         27.43         20.44        10.59 o                         
 -11   7  14        105.91        109.82        15.81 o                         
 -10   7  14         14.97         12.99        15.89 o                         
  -9   7  14        464.47        413.89        34.23 o                         
  -8   7  14         74.36         87.82        13.77 o                         
  -7   7  14        726.77        684.94        31.81 o                         
  -6   7  14        235.74        203.16        20.72 o                         
  -5   7  14       1870.29       1889.09        64.19 o                         
  -4   7  14        344.24        323.37        28.01 o                         
  -3   7  14        898.54       1020.96        65.69 o                         
  -2   7  14        161.08        182.09        19.80 o                         
  -1   7  14         65.47         33.83        15.64 o                         
   0   7  14        408.89        414.44        17.33 o                         
   1   7  14         14.57          5.95         8.63 o                         
   2   7  14          2.03         21.05         8.73 o                         
   3   7  14        314.66        301.97        29.30 o                         
   4   7  14          6.10         11.93        10.32 o                         
   5   7  14        351.71        390.71        18.62 o                         
   6   7  14        279.28        247.37        25.42 o                         
   7   7  14         55.79         49.81         9.63 o                         
   8   7  14          1.54          5.16         8.05 o                         
   9   7  14          0.02         11.48         7.73 o                         
 -13   8  14         70.15         68.37        12.31 o                         
 -12   8  14        639.29        811.83       116.75 o                         
 -11   8  14        398.60        415.36        30.07 o                         
 -10   8  14        187.36        168.96        21.01 o                         
  -9   8  14        291.00        313.80        22.64 o                         
  -8   8  14       3147.16       2917.18       120.24 o                         
  -7   8  14       1820.76       1819.79        69.20 o                         
  -6   8  14        681.31        660.43        26.45 o                         
  -5   8  14        783.43        750.68        33.01 o                         
  -4   8  14        603.44        508.96        26.28 o                         
  -3   8  14        548.61        528.57        34.74 o                         
  -2   8  14         58.44         66.58        15.73 o                         
  -1   8  14          4.37         19.50        14.77 o                         
   0   8  14          8.72          0.95        13.95 o                         
   1   8  14         48.14         63.72        14.18 o                         
   2   8  14        524.08        459.02        23.30 o                         
   3   8  14        566.05        506.02        29.34 o                         
   4   8  14         19.49         28.47        16.18 o                         
   5   8  14        245.95        298.99        27.42 o                         
   6   8  14         14.99          8.97         9.91 o                         
   7   8  14        463.93        447.75        39.68 o                         
   8   8  14         82.02         77.77        19.92 o                         
   9   8  14         28.74         27.73        21.79 o                         
 -12   9  14          6.54          0.73        13.97 o                         
 -11   9  14          1.03          1.57         9.30 o                         
 -10   9  14         32.54         47.71         9.63 o                         
  -9   9  14        212.57        208.64        22.35 o                         
  -8   9  14        733.87        657.22        50.35 o                         
  -7   9  14          4.95         -3.92        11.75 o                         
  -6   9  14          5.48         -7.56        15.13 o                         
  -5   9  14        129.69        128.33        20.87 o                         
  -4   9  14        216.75        196.07        17.26 o                         
  -3   9  14        185.74        233.28        28.49 o                         
  -2   9  14          1.45         -0.16        13.49 o                         
  -1   9  14         98.64         86.54        13.97 o                         
   0   9  14          0.16          8.42        11.88 o                         
   1   9  14         62.09         47.28        11.91 o                         
   2   9  14         15.33         17.25        10.82 o                         
   3   9  14          0.16         18.84        13.66 o                         
   4   9  14          4.31          1.26        25.34 o                         
   5   9  14          4.02         12.91        23.29 o                         
   6   9  14          0.55         -5.77        20.09 o                         
   7   9  14          0.62         12.66        23.41 o                         
   8   9  14         26.32          7.22        20.94 o                         
 -10  10  14        592.85        612.03        65.01 o                         
  -9  10  14        505.25        503.18        26.11 o                         
  -8  10  14        323.17        246.32        80.04 o                         
  -7  10  14        125.63         72.73        14.30 o                         
  -6  10  14         52.01         52.64        34.34 o                         
  -5  10  14        547.20        601.15        40.97 o                         
  -4  10  14        273.56        273.09        17.20 o                         
  -3  10  14        407.39        413.92        24.71 o                         
  -2  10  14         24.53         31.56        12.20 o                         
  -1  10  14         66.43         37.90        24.42 o                         
   0  10  14         35.05         26.08        14.63 o                         
   1  10  14         60.19         45.73        12.25 o                         
   2  10  14        629.38        623.89        60.97 o                         
   3  10  14        578.91        466.35        40.76 o                         
   4  10  14        154.64        114.83        29.58 o                         
   5  10  14          4.06          2.42        18.07 o                         
   6  10  14          7.25         12.34        17.30 o                         
  -7  11  14          8.37          0.35        54.89 o                         
  -6  11  14         80.65         59.07        33.60 o                         
  -5  11  14          7.17         20.98        25.33 o                         
  -4  11  14        108.60         65.55        26.90 o                         
  -3  11  14         80.86         81.43        23.91 o                         
  -2  11  14         21.79         15.26        23.43 o                         
  -1  11  14          1.24         17.51        29.57 o                         
   0  11  14          6.50         25.20        28.91 o                         
   1  11  14          5.81         -4.53        32.26 o                         
   2  11  14         13.64         -8.33        24.74 o                         
   3  11  14         53.60         84.59        26.17 o                         
  -2  12  14          3.29         29.14        22.85 o                         
 -17   1  15        155.44        133.21        12.20 o                         
 -16   1  15        328.41        353.83        21.89 o                         
 -15   1  15         16.50         26.35        12.05 o                         
 -14   1  15         37.73         41.16        10.42 o                         
 -13   1  15          8.81         -0.47         9.83 o                         
 -12   1  15        151.93        153.41        11.49 o                         
 -11   1  15       1406.85       1459.61        42.56 o                         
 -10   1  15         96.31        108.57        10.78 o                         
  -9   1  15         91.37         80.70        14.26 o                         
  -8   1  15          4.11          8.35        12.23 o                         
  -7   1  15        343.94        295.69        19.16 o                         
  -6   1  15        852.94        847.29        40.50 o                         
  -5   1  15        532.89        379.39        21.17 o                         
  -4   1  15       1003.46        796.00        92.99 o                         
  -3   1  15       1463.76       1417.74        57.26 o                         
  -2   1  15        445.51        441.77        16.56 o                         
  -1   1  15        673.08        679.39        20.52 o                         
   0   1  15       1969.46       2138.76        58.22 o                         
   1   1  15       1318.93       1333.28        34.63 o                         
   2   1  15       3603.15       3681.95        98.08 o                         
   3   1  15         23.99         24.88         7.11 o                         
   4   1  15       1559.54       1758.46        49.08 o                         
   5   1  15        163.35        195.67        10.94 o                         
   6   1  15        214.40        257.00        15.90 o                         
   7   1  15        161.89        196.31        11.97 o                         
   8   1  15         68.64         70.51         9.26 o                         
   9   1  15        510.23        571.61        38.80 o                         
  10   1  15         64.81         58.49         7.68 o                         
  11   1  15         61.38         67.87        14.13 o                         
  12   1  15          7.31          0.72         5.16 o                         
 -16   2  15          4.35          7.14         6.85 o                         
 -15   2  15         92.54         72.76        10.38 o                         
 -14   2  15          4.52          0.43         9.71 o                         
 -13   2  15        352.88        345.14        15.74 o                         
 -12   2  15          0.24         13.20        11.32 o                         
 -11   2  15         30.53         13.99        12.31 o                         
 -10   2  15       4698.76       4576.74       153.39 o                         
  -9   2  15       1092.69       1150.21        43.54 o                         
  -8   2  15        206.85        214.70        13.23 o                         
  -7   2  15       1700.67       1641.61        43.50 o                         
  -6   2  15          3.74          6.87        12.08 o                         
  -5   2  15         83.01         85.09        12.70 o                         
  -4   2  15        378.42        383.09        16.20 o                         
  -3   2  15          0.05         32.66        18.76 o                         
  -2   2  15        400.67        474.54        17.98 o                         
  -1   2  15         61.27         66.36        12.78 o                         
   0   2  15         17.39          1.94         8.10 o                         
   1   2  15       2030.49       2034.56        57.20 o                         
   2   2  15         14.58          8.98         8.44 o                         
   3   2  15        144.83        120.59         9.02 o                         
   4   2  15        160.42        152.37        10.05 o                         
   5   2  15        315.36        363.28        15.87 o                         
   6   2  15        110.79        134.80        10.12 o                         
   7   2  15          5.41          7.78         8.66 o                         
   8   2  15          1.15         -8.88        12.63 o                         
   9   2  15          1.47          3.04        12.10 o                         
  10   2  15         35.94         26.81        14.22 o                         
  11   2  15          3.64          3.14         6.85 o                         
  12   2  15         29.13         17.28         9.97 o                         
 -16   3  15        182.29        169.46        13.47 o                         
 -15   3  15        220.38        234.11        11.19 o                         
 -14   3  15        316.52        326.18        16.37 o                         
 -13   3  15          0.39        -10.48        10.48 o                         
 -12   3  15          0.48         51.54        19.55 o                         
 -11   3  15          6.88          6.20        18.48 o                         
 -10   3  15       1093.69       1009.56        46.71 o                         
  -9   3  15       2718.29       2782.44       116.72 o                         
  -8   3  15        721.41        961.33        78.33 o                         
  -7   3  15        227.70        230.36        14.25 o                         
  -6   3  15        819.88        798.54        25.49 o                         
  -5   3  15       4031.62       3684.30        95.12 o                         
  -4   3  15       2422.64       2282.46        73.34 o                         
  -3   3  15       3542.51       3659.29        80.11 o                         
  -2   3  15        469.33        489.27        19.65 o                         
  -1   3  15        713.67        630.49        24.53 o                         
   0   3  15         16.60         32.46         8.91 o                         
   1   3  15       1392.09       1268.95        37.62 o                         
   2   3  15        414.19        450.17        19.74 o                         
   3   3  15       1239.71       1247.72        50.68 o                         
   4   3  15        988.40       1119.48        42.27 o                         
   5   3  15        302.42        358.19        24.46 o                         
   6   3  15        797.65       1030.07        52.53 o                         
   7   3  15        281.46        309.91        22.49 o                         
   8   3  15        143.82        172.73        13.59 o                         
   9   3  15        554.48        659.09        99.83 o                         
  10   3  15         55.83         69.54        15.39 o                         
  11   3  15         23.29         23.26        11.20 o                         
  12   3  15          5.22          3.32         5.21 o                         
 -15   4  15         47.38         38.48         6.15 o                         
 -14   4  15         78.30         81.35         8.09 o                         
 -13   4  15         79.32         97.05        10.38 o                         
 -12   4  15        220.48        231.48        20.32 o                         
 -11   4  15         59.98         28.95        18.82 o                         
 -10   4  15        617.13        568.78        35.72 o                         
  -9   4  15        197.98        152.89        23.45 o                         
  -8   4  15         30.75        267.99        58.79 o                         
  -7   4  15          0.07          9.59        11.38 o                         
  -6   4  15        182.20        170.57        20.29 o                         
  -5   4  15          8.24        -11.50        11.50 o                         
  -4   4  15        227.78        207.40        12.81 o                         
  -3   4  15         89.89        108.32        10.23 o                         
  -2   4  15        189.32        193.25        15.16 o                         
  -1   4  15         68.92         64.46        11.10 o
[truncated: 182,575 more chars]
